# Supplementary material for: Evolutionary plasticity in the innate immune function of Akirin
Source: PLoS Genet. 2018 Jul 23;14(7):e1007494. doi: 10.1371/journal.pgen.1007494 (PMC6072134; doi:10.1371/journal.pgen.1007494)
Supplement: S1 Table — The quantitative results for analyses of 3 independent samples are given, referenced to Wormbase release WS254. (XLSX) [file pgen.1007494.s007.xlsx]

## Sheet: AKIR-1 co-immunoppt
#Column header	Description						#Column header suffix
#LFQ.intensity	protein label-free quantification intensity						aki1_Sn_CON	Replicate n (1-3) for control sample (blocked beads)
#Identification.type	Indicates whether the protein was identified by MS/MS or only by matching between runs						aki1_Sn_GFP	Replicate n (1-3) for experimental sample (anti-GFP beads)
#Peptides	Number of distinct peptides identified
#iBAQ	Intensity Based Absolute Quantification calculated based on LFQ intensity
#Protein_symbol	Gene symbol
#WB_ID	WormBase ID
#Protein_ID	WormPep ID
#log2FC	Log2 fold enrichment of the protein compared to the blocked bead controls
#P_value	Minus log10-transformed p value of the t test (significance of the enrichment)
#t_statistic	Student's t statistic
#t_sam	t SAM statistic of the enrichment
#Significant	(+) indicates that the protein is considered a specific interactor
#DNA_binding	(+) indicates that the protein is a known DNA-binding protein (GO:0003677)
#Nipi_gene	(+) indicates gene associated with Nipi phenotype as reported in Zugasti et al. 2016
#
LFQ.intensity.aki1_S1_CON	LFQ.intensity.aki1_S1_GFP	LFQ.intensity.aki1_S2_CON	LFQ.intensity.aki1_S2_GFP	LFQ.intensity.aki1_S3_CON	LFQ.intensity.aki1_S3_GFP	Identification.type.aki1_S1_CON	Identification.type.aki1_S1_GFP	Identification.type.aki1_S2_CON	Identification.type.aki1_S2_GFP	Identification.type.aki1_S3_CON	Identification.type.aki1_S3_GFP	Peptides.aki1_S1_CON	Peptides.aki1_S1_GFP	Peptides.aki1_S2_CON	Peptides.aki1_S2_GFP	Peptides.aki1_S3_CON	Peptides.aki1_S3_GFP	iBAQ.aki1_S1_CON	iBAQ.aki1_S1_GFP	iBAQ.aki1_S2_CON	iBAQ.aki1_S2_GFP	iBAQ.aki1_S3_CON	iBAQ.aki1_S3_GFP	Protein_symbol	WB_ID	Protein_ID	log2FC	P_value	t_statistic	t_sam	Significant	DNA_binding	Nipi_gene
21.372	32.0919	23.6476	32.2115	23.2164	32.3959	By matching	By MS/MS	By MS/MS	By MS/MS	By MS/MS	By MS/MS	3	17	7	18	8	17	NA	NA	NA	NA	NA	NA	GFP	GFP	Q9U6Y5	9.48782	3.75738	13.4879	4.30593	+
20.4747	32.1676	22.8934	32.3269	23.1616	32.4162	By matching	By MS/MS	By MS/MS	By MS/MS	By MS/MS	By MS/MS	1	15	5	20	4	19	112085	3.71084e+08	599330	4.14415e+08	721760	4.40868e+08	akir-1	WBGene00017088	E01A2.6	10.127	3.53122	11.8092	4.29557	+		+
18.6501	23.0299	16.5085	24.6454	18.9019	24.1409		By MS/MS		By MS/MS		By MS/MS	0	2	0	6	0	7	22854.9	475790	5179.28	1.45788e+06	27212.6	1.02772e+06	M106.2	WBGene00010910	M106.2	5.91856	2.56359	6.59943	2.46933	+
19.7197	24.3758	20.9367	26.1327	20.7846	26.3717		By MS/MS	By MS/MS	By MS/MS	By MS/MS	By MS/MS	0	7	2	33	3	35	5717.88	144165	13292	487258	11962.3	575053	ubr-5	WBGene00009460	F36A2.13	5.14643	2.65606	6.98679	2.30101	+
20.8931	23.1059	19.1843	27.6071	19.9971	27.1925		By MS/MS	By matching	By MS/MS	By MS/MS	By MS/MS	0	5	1	32	1	27	48684.7	225680	14893.3	5.11099e+06	26162.5	3.83451e+06	T20F5.6	WBGene00020628	T20F5.6	5.94365	1.76091	3.91357	1.96892	+
18.3168	20.5148	15.7844	21.7634	17.4656	22.4225		By matching		By MS/MS	By MS/MS	By MS/MS	0	1	0	4	1	6	14196.2	65139.2	2453.79	154773	7869.13	244409	cgr-1	WBGene00020847	T27A10.7	4.37799	2.03215	4.70319	1.80101	+
19.8023	21.7673	18.6475	24.1046	18.7901	23.8971		By MS/MS		By MS/MS	By matching	By MS/MS	0	2	0	11	1	7	24060.7	93936.8	10805.9	474712	11929	411106	C32D5.11	WBGene00016318	C32D5.11	4.17638	2.13398	5.02768	1.79192	+
19.6241	22.2243	17.4	23.2587	18.4283	21.9916		By matching		By MS/MS		By MS/MS	0	1	0	3	0	1	53870.6	326653	11530.2	669066	23517	277993	F54C8.4a	WBGene00010037	F54C8.4a	4.00737	2.22526	5.33304	1.77993	+
19.0624	22.7977	20.2425	23.3687	16.932	22.8823		By MS/MS	By matching	By MS/MS		By MS/MS	0	3	1	5	0	5	21898.6	291641	49620	433239	5001.36	309261	pmk-3	WBGene00004057	F42G8.4a	4.2706	1.91041	4.33605	1.71862	+
19.2966	20.9128	18.8352	24.4356	17.1298	23.5151		By matching	By matching	By MS/MS		By MS/MS	0	1	1	9	0	8	14310	43871.2	10393.1	504246	3187.01	266400	lin-40	WBGene00003025	T27C4.4d	4.53398	1.66034	3.64537	1.65247	+	+	+
20.2183	26.6406	24.6242	29.705	24.8051	29.6649		By MS/MS	By MS/MS	By MS/MS	By MS/MS	By MS/MS	0	5	5	13	6	13	93833.2	8.04767e+06	1.98915e+06	6.73223e+07	2.25493e+06	6.54777e+07	ima-3	WBGene00002074	F32E10.4	5.45435	1.40374	3.01209	1.64743	+		+
19.9501	21.2266	17.5867	24.3118	18.4925	23.6162		By matching		By MS/MS		By MS/MS	0	1	0	5	0	5	46043.5	111541	8947.37	946589	16764.3	584453	Y104H12D.2	WBGene00022426	Y104H12D.2	4.37508	1.7076	3.76989	1.64444	+
19.481	22.4534	19.1118	23.0397	20.4762	23.1887		By matching		By MS/MS		By MS/MS	0	3	0	5	0	5	40652.5	319066	31474.9	479033	81033.2	531159	ceh-18	WBGene00000441	ZC64.3b	3.20428	2.63308	6.88873	1.63056	+	+	+
19.7399	23.3985	21.4347	26.7972	22.0311	26.5268		By MS/MS	By MS/MS	By MS/MS	By MS/MS	By MS/MS	0	6	5	22	4	19	29185.6	368568	94483.1	3.88733e+06	142853	3.22286e+06	Y77E11A.7c	WBGene00022310	Y77E11A.7c	4.50564	1.6025	3.49653	1.61573	+
19.3274	21.5057	16.2815	22.0592	18.4505	22.2172		By matching		By MS/MS		By MS/MS	0	2	0	3	0	2	15663.1	70892.9	1896.63	104047	8529.25	116088	C01G6.5	WBGene00007227	C01G6.5	3.90753	1.86304	4.19894	1.60764	+
18.91	25.8937	22.6982	26.2705	23.3037	26.2311		By MS/MS	By matching	By MS/MS	By MS/MS	By MS/MS	0	14	4	19	7	20	16419.4	2.07799e+06	226833	2.69834e+06	345132	2.62562e+06	sur-5	WBGene00006351	K03A1.5	4.49449	1.50624	3.2569	1.56059	+
19.2504	24.6649	19.0259	22.3476	18.2938	21.2574		By MS/MS	By matching	By MS/MS		By MS/MS	0	7	1	3	0	3	36685.6	1.56465e+06	31398.3	313946	18903.8	147459	Y57G11C.3b	WBGene00013301	Y57G11C.3b	3.89994	1.69284	3.7307	1.53217	+
19.3803	23.3254	18.0308	21.2371	16.7903	21.1729		By MS/MS		By MS/MS		By MS/MS	0	5	0	4	0	5	24371.5	375394	9564.38	88274.9	4047.78	84435.7	Y37D8A.2	WBGene00012544	Y37D8A.2	3.84468	1.69469	3.73562	1.52012	+
19.7018	24.4268	20.9902	22.6788	18.538	22.92		By MS/MS	By MS/MS	By MS/MS		By MS/MS	0	5	2	4	0	6	13536.1	357985	33061.9	106577	6041.62	125970	smc-3	WBGene00004873	Y47D3A.26a	3.59856	1.80018	4.02169	1.50266	+
20.1654	24.3008	18.3861	22.913	18.0482	21.166		By MS/MS		By MS/MS	By matching	By MS/MS	0	4	0	4	1	3	73495.1	1.29163e+06	21411.5	493599	16940.6	147056	ucr-2.3	WBGene00020757	T24C4.1	3.9267	1.6066	3.50694	1.49892	+
20.2192	22.9443	21.54	24.5659	20.8896	25.0776		By MS/MS	By matching	By MS/MS	By matching	By MS/MS	0	2	4	11	2	12	31298.8	206946	78181.9	636821	49810.3	907896	C23G10.8	WBGene00016015	C23G10.8	3.31302	1.94287	4.43183	1.47406	+		+
20.5387	21.0039	18.2702	23.6798	17.939	23.8621		By matching		By MS/MS		By MS/MS	0	2	0	10	0	10	19040.9	26286.3	3951.79	167976	3141.05	190600	ZK688.5b	WBGene00022800	ZK688.5b	3.93266	1.47815	3.18879	1.43881	+
18.6909	22.2806	20.608	22.6547	17.2188	22.3104	By matching	By MS/MS	By matching	By MS/MS	By matching	By MS/MS	6	11	10	15	9	13	21159	254745	79910.2	330145	7626.75	260054	tba-4	WBGene00006530	F44F4.11	3.57599	1.64964	3.61755	1.437	+		+
20.0856	22.8156	19.6405	23.5031	20.3938	22.1617		By MS/MS	By matching	By MS/MS	By MS/MS	By MS/MS	0	4	1	6	3	6	46360.8	307579	34055	495374	57404.2	195496	nra-2	WBGene00011488	T05F1.1a	2.78682	2.48028	6.2664	1.43302	+
19.2364	23.6406	20.0817	22.0582	18.5796	21.7596	By matching	By MS/MS	By matching	By MS/MS	By matching	By MS/MS	1	5	3	7	1	6	17156.9	363278	30825	121305	10881.9	98624.9	K02F3.2a	WBGene00019326	K02F3.2a	3.1869	1.92499	4.37889	1.43052	+
20.8472	21.6658	18.4008	23.0912	17.0137	22.9319		By matching		By MS/MS		By MS/MS	0	2	0	3	0	4	34934	61612.8	6409.04	165478	2450.35	148183	dis-3	WBGene00001001	C04G2.6	3.80908	1.46338	3.15329	1.40662	+		+
19.3596	25.6433	19.7345	22.3303	20.6507	22.7298		By MS/MS	By matching	By MS/MS	By MS/MS	By MS/MS	0	11	2	8	2	6	12937	1.00789e+06	16776	101411	31657.7	133766	math-33	WBGene00010406	H19N07.2g	3.65284	1.51729	3.28393	1.3983	+
19.701	22.2323	19.7084	21.6683	19.4929	21.9984		By MS/MS	By matching	By MS/MS	By matching	By MS/MS	0	2	2	5	1	5	13528.6	78208.1	13598.1	52901.5	11711.1	66504.8	npp-10	WBGene00003796	ZK328.5b	2.33226	3.70599	13.0875	1.38973	+		+
19.1849	20.485	17.8692	21.2066	16.4202	21.5108		By matching		By MS/MS		By MS/MS	0	1	0	1	0	1	45845.4	112893	18416.5	186161	6745.6	229854	F26F4.12	WBGene00017831	F26F4.12	3.24274	1.71713	3.79531	1.37731	+
19.1163	20.4243	18.1287	21.6697	18.1328	21.5349		By matching		By MS/MS		By MS/MS	0	1	0	3	0	3	24708.5	61178.1	12460.7	145044	12496.9	132109	R02D3.7	WBGene00019824	R02D3.7	2.75038	2.23216	5.35671	1.36601	+
20.1314	23.9848	20.174	22.7753	20.1948	22.1132	By matching	By MS/MS	By MS/MS	By MS/MS	By MS/MS	By MS/MS	1	9	3	7	2	5	16408.4	237158	16900	102553	17145.7	64808.6	him-1	WBGene00001860	F28B3.7a	2.79098	2.15318	5.09074	1.36262	+	+
19.7916	19.2228	17.5654	25.7427	18.0601	26.0296				By MS/MS		By MS/MS	0	0	0	2	0	1	12782	8617.67	2731.91	790816	3849.28	964815	unc-10	WBGene00006750	T10A3.1a	5.19269	1.05028	2.23547	1.35833	+
21.3552	23.9101	21.4068	24.7236	22.5339	24.6716	By matching	By MS/MS	By matching	By MS/MS	By MS/MS	By MS/MS	1	5	5	10	4	10	141189	829684	146327	1.45815e+06	319610	1.40652e+06	lin-53	WBGene00003036	K07A1.12	2.66985	2.33811	5.73082	1.3581	+
21.9374	24.2437	22.0587	24.6894	22.0131	24.002	By matching	By MS/MS	By matching	By MS/MS	By MS/MS	By MS/MS	11	16	15	22	15	19	200804	993246	218426	1.35275e+06	211625	840048	tba-1	WBGene00006528	F26E4.8a	2.30867	3.45574	11.2949	1.35453	+
18.4777	19.252	17.6327	22.5234	17.6117	22.6368				By MS/MS		By MS/MS	0	0	0	2	0	2	52147.7	89191.3	29032.6	861228	28613	931661	sut-1	WBGene00020475	T13B5.8a	3.56334	1.44507	3.10959	1.34673	+
21.083	23.8223	21.2474	24.7163	21.1624	22.9766		By MS/MS	By matching	By MS/MS	By matching	By MS/MS	0	3	3	4	3	4	277670	1.85413e+06	311176	3.44561e+06	293376	1.03168e+06	cco-2	WBGene00012553	Y37D8A.14	2.67414	2.21566	5.30027	1.33405	+
21.3649	21.3008	16.9586	24.2504	17.9778	22.9418		By matching		By MS/MS		By MS/MS	0	1	0	4	0	5	93130	89079.1	4391.87	688172	8901.48	277831	W04D2.4	WBGene00012243	W04D2.4	4.06388	1.20743	2.56929	1.31871	+
18.8929	25.0926	20.7135	22.8071	21.4074	23.0994		By MS/MS	By matching	By MS/MS	By matching	By MS/MS	0	9	2	9	1	6	9933.94	730184	35089.7	149769	56765.2	183405	ogt-1	WBGene00003858	K04G7.3a	3.32844	1.48527	3.20599	1.31134	+
18.1663	25.4295	24.7405	24.6411	17.8136	25.399		By MS/MS	By MS/MS	By MS/MS		By MS/MS	0	2	1	2	0	4	13371.4	2.05405e+06	1.27414e+06	1.18931e+06	10471.6	2.01118e+06	rfc-2	WBGene00004338	F58F6.4	4.9164	1.01785	2.16849	1.30505	+	+
19.349	24.3901	22.295	23.4846	17.9862	22.852		By MS/MS	By MS/MS	By MS/MS		By MS/MS	0	3	2	2	0	2	111296	3.66451e+06	857631	1.95617e+06	43274.7	1.26175e+06	trap-2	WBGene00020216	T04G9.5	3.69884	1.28693	2.74479	1.29894	+
20.2278	21.1825	18.5067	22.3454	16.9866	21.8126		By matching		By MS/MS		By MS/MS	0	1	0	4	0	3	40930.8	79330	12415	177633	4328.55	122780	K04G7.1	WBGene00019400	K04G7.1	3.20649	1.49245	3.22337	1.28529	+
19.7259	22.1074	18.1699	21.176	18.5681	21.1196		By MS/MS		By MS/MS		By MS/MS	0	1	0	2	0	2	54194.9	282400	18431.6	148081	24290.9	142400	inx-16	WBGene00002138	R12E2.5	2.64637	2.02325	4.67559	1.28092	+
19.5939	24.3901	21.8478	23.877	21.7351	23.6164		By MS/MS	By matching	By MS/MS	By matching	By MS/MS	0	1	2	2	2	2	71940.6	1.99872e+06	343128	1.40055e+06	317346	1.16909e+06	F40F12.7	WBGene00009595	F40F12.7	2.90219	1.71163	3.78063	1.27982	+
20.4558	21.5506	20.735	26.0945	19.9805	24.3514		By MS/MS	By matching	By MS/MS		By MS/MS	0	2	2	16	0	14	44942.4	95987.6	54537.5	2.23918e+06	32329	668876	lin-38	WBGene00013006	Y48E1B.7	3.6084	1.26207	2.68938	1.26979	+
19.8717	20.1045	17.0069	22.2871	17.5543	21.9686		By matching		By MS/MS		By MS/MS	0	1	0	2	0	3	27410	32210.6	3762.76	146220	5499.39	117257	acs-13	WBGene00022037	Y65B4BL.5b	3.3091	1.38937	2.97855	1.26738	+
20.4207	22.09	19.4975	22.2507	19.4446	21.9609		By MS/MS	By MS/MS	By MS/MS	By matching	By MS/MS	0	1	1	3	1	3	116968	372024	61681	415857	59459	340182	cec-1	WBGene00000414	ZK1236.2	2.31294	2.67196	7.05537	1.2654	+	+
20.0265	20.9625	20.615	24.7865	18.3822	23.9487		By matching	By matching	By MS/MS		By MS/MS	0	1	1	10	0	7	76284.6	145957	114714	2.06707e+06	24404.4	1.1565e+06	B0495.8a	WBGene00015207	B0495.8a	3.55801	1.24745	2.65702	1.25322	+
21.196	24.3588	22.124	24.025	21.9379	23.7265	By matching	By MS/MS	By matching	By MS/MS	By matching	By MS/MS	1	9	6	9	2	8	171599	1.53679e+06	326487	1.21935e+06	286971	991426	nuo-2	WBGene00020417	T10E9.7b	2.28414	2.60584	6.77405	1.24328	+		+
20.0347	20.0212	17.5393	22.8454	18.1664	22.9002				By MS/MS		By MS/MS	0	0	0	4	0	4	67132.8	66506.1	11905.6	471007	18387.4	489256	attf-4	WBGene00015477	C05D10.1c	3.3421	1.29406	2.76077	1.23299	+	+
19.0226	18.8065	17.5358	23.8712	17.8614	23.5484		By matching	By matching	By MS/MS	By matching	By MS/MS	0	1	1	7	1	6	17179.2	14789.8	6129.67	494967	7681.88	395743	C09E7.4	WBGene00015638	C09E7.4	3.93543	1.0896	2.31751	1.23054	+
18.5187	20.3508	18.5238	20.4743	18.1641	20.3428		By matching		By MS/MS		By MS/MS	0	1	0	3	0	3	2802.7	9979.08	2812.66	10870.9	2192	9923.9	T24B8.7d	WBGene00011980	T24B8.7d	1.98707	4.01892	15.7166	1.22174	+
19.2869	23.2044	17.921	20.2493	17.0521	20.4696		By MS/MS		By MS/MS		By matching	0	3	0	1	0	2	7800.21	117869	3026.51	15200	1657.24	17707.3	ama-1	WBGene00000123	F36A4.7	3.22112	1.31011	2.79691	1.21475	+	+
19.94	22.1771	20.328	22.6851	19.1626	21.6713		By MS/MS	By matching	By MS/MS		By MS/MS	0	1	1	2	0	3	111762	526913	146245	749311	65205.5	371089	C25H3.9b	WBGene00016118	C25H3.9b	2.36767	2.20224	5.25468	1.21383	+
20.0529	24.0884	21.337	23.0726	18.0754	21.8929		By matching	By matching	By MS/MS		By MS/MS	0	1	2	2	0	2	108776	1.7837e+06	264890	882130	27620.5	389429	rho-1	WBGene00004357	Y51H4A.3a	3.1962	1.31184	2.80082	1.21015	+
21.7347	25.5143	22.7976	24.6163	23.4679	25.3795	By matching	By MS/MS	By MS/MS	By MS/MS	By MS/MS	By MS/MS	2	11	7	20	8	20	37124.4	509839	77559.8	273597	123426	464372	let-418	WBGene00002637	F26F12.7	2.5033	1.91156	4.33942	1.20532	+	+
18.4025	21.2001	20.005	22.5132	17.6708	20.7955		By MS/MS	By matching	By MS/MS		By matching	0	2	1	2	0	2	38500.4	267677	116911	665134	23184.7	202223	C18E9.4	WBGene00007684	C18E9.4	2.81016	1.50676	3.25817	1.18949			+
19.5956	19.7888	17.7539	21.802	17.3558	21.918				By matching		By MS/MS	0	0	0	2	0	2	30470.8	34836.9	8501.08	140627	6451.19	152404	F25H5.5a	WBGene00009127	F25H5.5a	2.93449	1.40065	3.00485	1.18489
20.4601	22.1825	22.1077	23.9924	17.766	24.7298		By matching	By matching	By MS/MS		By MS/MS	0	1	1	3	0	2	288492	952000	903880	3.33779e+06	44580.1	5.56458e+06	Y38F2AR.9	WBGene00021427	Y38F2AR.9	3.52362	1.12389	2.38984	1.18464
20.7125	24.4258	23.0037	24.0095	21.9048	25.0002		By MS/MS	By MS/MS	By MS/MS	By MS/MS	By MS/MS	0	5	4	8	3	8	23219.5	304554	113648	228215	53062.2	453485	emb-4	WBGene00001258	Y80D3A.2a	2.6048	1.64734	3.6116	1.17268
19.7489	19.4489	17.8841	22.9889	18.258	23.4641				By MS/MS		By MS/MS	0	0	0	3	0	2	97896.9	79518.1	26877.9	924924	34831.7	1.28577e+06	nuo-3	WBGene00013308	Y57G11C.12b	3.33698	1.12997	2.40273	1.15513			+
19.5817	20.9031	19.7963	21.8332	16.8506	22.0759		By matching	By matching	By MS/MS		By MS/MS	0	1	1	2	0	2	49040.3	122556	56904.3	233519	7386.17	276312	wdr-5.1	WBGene00006474	C14B1.4	2.86122	1.32196	2.82373	1.13844
19.8002	20.0277	17.1407	21.9698	18.0469	21.3765				By MS/MS		By MS/MS	0	0	0	3	0	3	9510.12	11134.7	1505.15	42784.4	2820.92	28359.4	ubr-1	WBGene00016326	C32E8.11	2.79541	1.34841	2.884	1.13207
21.8451	23.4443	20.5709	24.399	22.4065	24.0771	By matching	By MS/MS	By matching	By MS/MS	By MS/MS	By MS/MS	2	2	1	8	3	8	134543	407643	55628.4	790072	198546	632070	swsn-1	WBGene00004203	Y113G7B.23a	2.36598	1.74534	3.87124	1.1207		+
20.893	19.5547	18.3017	26.671	16.5744	22.6916			By MS/MS	By MS/MS	By matching	By matching	0	0	1	2	1	1	177021	70010.2	29374.9	9.71363e+06	8871.6	615837	did-2	WBGene00017735	F23C8.6	4.38274	0.843786	1.81752	1.12051
19.5326	20.1755	16.4799	20.6924	17.756	21.0108				By MS/MS		By MS/MS	0	0	0	3	0	2	42132.5	65791.6	5077.86	94139	12297.5	117383	F26A1.13	WBGene00017811	F26A1.13	2.70342	1.37485	2.94487	1.11804
18.7489	18.885	19.1851	23.8696	17.9702	23.7505	By matching	By MS/MS	By matching	By MS/MS		By MS/MS	1	1	2	7	0	6	23185.3	25479.6	31372.1	806683	13515.2	742789	chdp-1	WBGene00015687	C10G11.7a	3.53363	0.986026	2.10328	1.11119
19.5622	21.8174	17.9002	22.1038	20.933	22.441		By matching	By matching	By MS/MS	By matching	By MS/MS	0	5	1	5	3	6	12287.7	58662.1	3882.9	71541.4	31777.8	90377.8	metr-1	WBGene00010988	R03D7.1	2.65558	1.38422	2.96657	1.10872
29.2997	30.5985	28.8395	31.0126	28.8821	31.117	By MS/MS	By MS/MS	By MS/MS	By MS/MS	By MS/MS	By MS/MS	23	29	31	44	32	41	1.83563e+07	4.5161e+07	1.33433e+07	6.01752e+07	1.37433e+07	6.46916e+07	hsp-1	WBGene00002005	F26D10.3	1.90223	3.03821	8.81022	1.10858
21.6977	23.7162	20.8222	22.8372	20.8893	23.105	By matching	By MS/MS	By matching	By MS/MS	By matching	By MS/MS	1	4	2	4	2	4	200088	810649	109059	440801	114247	530718	F53C11.3	WBGene00009973	F53C11.3	2.08308	2.25532	5.43675	1.10617
19.641	18.784	17.0236	22.7467	16.6334	21.7737			By matching	By MS/MS		By matching	0	0	1	2	0	2	68133.1	37615.2	11103	586482	8471.89	298775	Y37E11AL.3a	WBGene00021359	Y37E11AL.3a	3.33542	1.02978	2.19305	1.10411
23.7471	25.6009	23.6084	25.4484	23.4757	25.2005	By MS/MS	By MS/MS	By MS/MS	By MS/MS	By MS/MS	By MS/MS	6	9	8	10	8	8	703998	2.5445e+06	639450	2.28929e+06	583249	1.9279e+06	tba-7	WBGene00006533	T28D6.2	1.8062	3.67505	12.8519	1.10098
19.6269	24.8724	25.8561	25.6364	18.8923	26.1891		By MS/MS	By MS/MS	By MS/MS		By MS/MS	0	1	1	3	0	3	80965.1	3.0715e+06	6.0739e+06	5.21589e+06	48656.4	7.65081e+06	lsy-22	WBGene00009188	F27D4.2b	4.10754	0.851224	1.83227	1.09775
20.4612	22.0848	20.1143	22.9182	20.1659	21.7882		By MS/MS	By matching	By MS/MS	By matching	By MS/MS	0	3	3	4	1	2	131231	404382	103182	720545	106946	329237	Y51H1A.3a	WBGene00013094	Y51H1A.3a	2.01659	2.32384	5.67925	1.08706
18.8058	19.6505	18.6047	21.3303	17.6561	21.0119				By MS/MS	By MS/MS	By MS/MS	0	0	0	2	1	3	57283.4	102872	49829.8	329587	25817.8	264324	snr-4	WBGene00004917	C52E4.3	2.3087	1.67812	3.6919	1.08627
19.6573	20.4455	20.7262	25.558	20.8718	26.1488		By matching	By matching	By MS/MS	By matching	By MS/MS	0	3	1	17	2	18	20671.3	35697.4	43365	1.23503e+06	47972.6	1.85998e+06	mcd-1	WBGene00013096	Y51H1A.6a	3.63233	0.916541	1.96264	1.08404
19.9558	23.5844	22.6143	23.4491	19.2167	23.0226		By MS/MS	By matching	By MS/MS		By MS/MS	0	3	1	4	0	3	92449.5	1.14346e+06	583717	1.04109e+06	55385.8	774636	ZK686.3	WBGene00022793	ZK686.3	2.75643	1.23815	2.63654	1.08287			+
18.8523	21.8515	21.5042	22.656	18.7286	22.3989		By MS/MS	By MS/MS	By MS/MS		By MS/MS	0	3	1	3	0	4	7394.72	59125	46475.1	103264	6787.15	86407.6	swsn-4	WBGene00004204	F01G4.1	2.6071	1.30519	2.78581	1.0703
19.6789	19.4113	17.5767	22.0006	17.9474	22.0599				By MS/MS		By MS/MS	0	0	0	2	0	2	83933.1	69724.7	19548.9	419590	25275.8	437199	F56A8.3b	WBGene00010139	F56A8.3b	2.75624	1.1917	2.53512	1.06533
19.5662	18.7783	17.9645	22.4184	17.1567	23.1755	By MS/MS			By MS/MS	By MS/MS	By MS/MS	1	0	0	4	1	2	155250	89920.5	51155.2	1.12106e+06	29222.9	1.89472e+06	eif-1	WBGene00020868	T27F7.3	3.22824	0.988739	2.10882	1.06513
18.5673	21.2106	17.7565	23.0518	21.2249	21.8418		By matching		By MS/MS	By matching	By MS/MS	0	1	0	7	2	5	4679.93	29237.3	2667.9	104764	29530.1	45284.2	dcaf-1	WBGene00014243	ZK1251.9a	2.85179	1.13793	2.41967	1.06466			+
20.6456	18.8165	20.4755	27.987	18.6753	27.4864			By matching	By MS/MS		By MS/MS	0	0	1	17	0	16	117169	32976.1	104136	1.90014e+07	29902.4	1.34307e+07	pir-1	WBGene00011967	T23G7.5a	4.83115	0.726878	1.58768	1.06345
19.7193	22.365	21.6087	24.2136	21.3603	23.4317		By MS/MS	By matching	By MS/MS	By matching	By MS/MS	0	2	2	6	1	5	95906.8	600188	355321	2.16167e+06	299112	1.25722e+06	Y54F10AM.5	WBGene00021849	Y54F10AM.5	2.44071	1.42189	3.0547	1.06164
19.654	20.9158	19.2327	21.3301	18.7582	21.0629		By MS/MS		By MS/MS		By MS/MS	0	2	0	2	0	2	58925.5	141307	44002.7	188307	31669.9	156471	raga-1	WBGene00006414	T24F1.1	1.888	2.56553	6.60737	1.05726
19.4399	23.6552	21.556	22.4458	21.0184	22.9553		By MS/MS	By matching	By MS/MS	By matching	By MS/MS	0	2	2	4	3	3	39510.4	733946	171289	317379	118000	451828	gpdh-2	WBGene00010778	K11H3.1c	2.34738	1.49769	3.23609	1.05482
19.4902	22.0786	19.7284	21.2404	20.2965	22.1269		By matching	By MS/MS	By MS/MS	By matching	By MS/MS	0	1	3	4	2	6	17534.4	105458	20682.1	58985.5	30662	109045	npp-13	WBGene00003799	Y37E3.15a	1.97693	2.21065	5.28323	1.05482
22.9588	25.1811	21.5007	23.7697	20.997	23.6674	By MS/MS	By MS/MS	By matching	By MS/MS	By matching	By MS/MS	4	9	3	4	3	8	370573	1.72923e+06	134873	650089	95127.1	605593	Y53G8AL.2	WBGene00021800	Y53G8AL.2	2.38725	1.45041	3.12229	1.05417
21.3601	23.6046	21.5968	23.3054	21.9903	23.4148	By matching	By MS/MS	By MS/MS	By MS/MS	By MS/MS	By MS/MS	3	6	8	9	8	9	244701	1.15955e+06	288335	942366	378737	1.01663e+06	hsp-16.2	WBGene00002016	Y46H3A.3a	1.79251	3.0378	8.80808	1.05225
20.2871	21.8013	20.9128	22.7888	20.4772	23.3283		By matching	By matching	By MS/MS	By matching	By MS/MS	0	1	2	5	2	5	75262.2	214976	116123	426246	85864.7	619531	hpo-19	WBGene00020268	T05H4.5	2.08042	1.89774	4.29908	1.04864
20.8982	24.2336	22.5069	24.1663	22.2561	23.6492		By MS/MS	By MS/MS	By MS/MS	By matching	By MS/MS	0	3	4	5	3	5	122139	1.23287e+06	372500	1.17669e+06	313062	822251	ragc-1	WBGene00012497	Y24F12A.2a	2.12932	1.79131	3.9971	1.04753
21.722	21.7594	17.7512	21.8329	14.3014	21.465	By matching	By matching		By MS/MS		By MS/MS	1	2	0	4	0	4	230620	236660	14708.3	249040	1346.06	192986	Y57A10A.26	WBGene00013266	Y57A10A.26	3.76086	0.810537	1.7518	1.03126
20.9136	22.243	17.6102	21.5355	17.8783	20.7759	By MS/MS	By MS/MS		By MS/MS		By MS/MS	1	1	0	1	0	1	219478	551521	22230.1	337733	26770.8	199488	ife-2	WBGene00002060	R04A9.4	2.7174	1.12014	2.38188	1.02898
21.2898	23.3842	21.727	22.7342	21.2145	23.6505	By MS/MS	By MS/MS	By matching	By MS/MS	By matching	By MS/MS	2	4	4	3	1	6	69289.4	295891	93816	188571	65767.5	355891	rars-1	WBGene00004679	F26F4.10b	1.84585	2.37048	5.84931	1.01668			+
23.1822	25.381	21.324	24.541	22.612	23.8465	By MS/MS	By MS/MS	By matching	By MS/MS	By matching	By MS/MS	3	9	3	11	5	12	380723	1.74779e+06	105012	976441	256428	603362	dbt-1	WBGene00014054	ZK669.4	2.21672	1.45721	3.13854	1.00473
18.5302	20.2614	18.5958	20.2983	17.6756	19.7848		By MS/MS		By matching		By MS/MS	0	1	0	1	0	1	37857.5	125690	39617.3	128940	20935.6	90329	Y17G7B.17	WBGene00012468	Y17G7B.17	1.84765	2.25734	5.4438	1.00448
18.694	20.6838	16.8175	20.0827	18.5517	19.7902				By MS/MS		By MS/MS	0	0	0	1	0	1	106023	421093	28874.1	277600	96064.8	226663	F13H10.8a	WBGene00044784	F13H10.8a	2.16446	1.51945	3.2892	1.00297
19.4774	22.3932	16.7464	21.5975	21.1073	21.7273	By MS/MS	By MS/MS	By matching	By MS/MS	By matching	By MS/MS	1	1	1	2	1	3	60828.4	459026	9162.19	264425	188250	289324	rpn-10	WBGene00004466	B0205.3	2.79561	1.01246	2.1574	0.999924
19.2426	23.5988	22.4344	23.6903	21.4219	23.1742		By MS/MS	By MS/MS	By MS/MS	By MS/MS	By MS/MS	0	3	4	5	2	6	124057	2.5408e+06	1.13358e+06	2.7072e+06	561899	1.89306e+06	snr-3	WBGene00004916	T28D9.10a	2.45482	1.20796	2.57044	0.99992			+
20.208	21.6731	20.3329	22.0477	20.4684	22.7671		By matching	By matching	By MS/MS	By matching	By MS/MS	0	2	1	5	1	5	40372.1	111460	44023.3	144510	48360.1	237934	dcp-66	WBGene00000938	C26C6.5a	1.8262	2.28452	5.53904	0.998089		+	+
25.1363	26.4569	23.9734	26.1088	23.7707	26.0995	By MS/MS	By MS/MS	By MS/MS	By MS/MS	By MS/MS	By MS/MS	2	5	3	6	3	6	1.11755e+06	2.79134e+06	499120	2.19288e+06	433696	2.17882e+06	hsp-70	WBGene00009692	F44E5.5	1.92826	1.92143	4.36839	0.993225
19.4519	25.1425	23.4007	25.0087	23.6106	24.8058		By MS/MS	By MS/MS	By MS/MS	By MS/MS	By MS/MS	0	9	9	18	11	17	14940.4	771602	230708	703294	266853	610998	xpo-2	WBGene00002079	Y48G1A.5a	2.83125	0.978386	2.08771	0.991281			+
21.321	23.9172	20.6858	22.4118	20.6037	22.3888	By matching	By MS/MS	By MS/MS	By MS/MS	By MS/MS	By MS/MS	1	4	2	3	2	2	137885	833789	88773.6	293673	83863.3	289037	idhg-1	WBGene00009440	F35G12.2	2.03579	1.67113	3.67356	0.991051
23.1902	26.7532	26.135	28.22	26.0238	27.9537	By MS/MS	By MS/MS	By MS/MS	By MS/MS	By MS/MS	By MS/MS	2	8	8	11	9	12	1.06342e+06	1.25678e+07	8.18786e+06	34738810	7.58057e+06	2.88844e+07	hsp-16.49	WBGene00002020	T27E4.9	2.52595	1.11644	2.37405	0.985165
22.3705	26.5182	22.3152	23.5058	21.6551	23.6864	By matching	By MS/MS	By matching	By MS/MS	By matching	By MS/MS	5	17	5	11	1	9	77464.5	1.37305e+06	74551.4	170157	47178.7	192843	clu-1	WBGene00000550	F55H2.6	2.4565	1.15272	2.45122	0.981753
20.4451	21.7156	17.655	20.9982	18.6377	20.9393		By MS/MS		By MS/MS		By MS/MS	0	1	0	3	0	2	54905	132454	7938.22	80557.4	15686.4	77334.8	coh-1	WBGene00000591	K08A8.3a	2.30507	1.26601	2.69814	0.979082		+
20.0096	18.3443	17.7436	23.0113	16.8418	22.9349				By MS/MS		By MS/MS	0	0	0	5	0	4	22947.3	7234.65	4770.91	183791	2553.48	174315	him-17	WBGene00001874	T09E8.2	3.23181	0.828591	1.78744	0.976949
18.147	19.8304	19.6727	23.4892	20.1278	22.733		By matching	By matching	By MS/MS	By matching	By MS/MS	0	1	1	4	1	4	10366.3	33294.7	29847.6	420535	40917.9	248979	F57C9.4c	WBGene00019011	F57C9.4c	2.70172	1.0012	2.1343	0.97681
19.4075	22.8694	21.0194	22.0276	19.8151	21.5441		By MS/MS	By MS/MS	By MS/MS	By MS/MS	By MS/MS	0	2	1	4	1	2	34769.2	383135	106275	213760	46122.1	152890	fecl-1	WBGene00010645	K07G5.6	2.06637	1.53771	3.33416	0.974815
20.0576	21.3919	20.4197	22.5799	20.2179	22.1112		By MS/MS	By matching	By MS/MS	By matching	By MS/MS	0	3	1	3	1	1	26617	67114.6	34209.7	152917	29743.9	110495	alg-1	WBGene00000105	F48F7.1a	1.79596	2.11769	4.97464	0.965038
22.3858	26.431	25.2814	26.1704	24.7216	26.7146	By matching	By MS/MS	By MS/MS	By MS/MS	By MS/MS	By MS/MS	3	17	16	15	14	17	137002	2.26182e+06	1.01955e+06	1.88812e+06	691650	2.75325e+06	rop-1	WBGene00004405	C12D8.11	2.30908	1.205	2.56399	0.961885
21.0034	19.0881	18.5357	23.5964	16.3579	23.1714				By MS/MS		By MS/MS	0	0	0	7	0	5	53900.4	14289.8	9743.79	325205	2153.57	242225	Y105C5A.15a	WBGene00013639	Y105C5A.15a	3.31963	0.778256	1.68829	0.957696
24.2637	24.2122	20.7788	24.2282	18.6706	24.25	By MS/MS	By MS/MS	By matching	By MS/MS		By MS/MS	2	3	2	3	0	3	2.51774e+06	2.42937e+06	224887	2.45663e+06	52159.8	2.49388e+06	W09C5.8	WBGene00012354	W09C5.8	2.99239	0.852542	1.83488	0.955781			+
19.1703	19.5581	18.287	20.7113	17.8687	21				By MS/MS		By MS/MS	0	0	0	2	0	2	45384.4	59379.2	24603.2	132061	18410.5	161323	smr-1	WBGene00004891	Y71D11A.2	1.98113	1.56081	3.39153	0.950576
19.3489	19.2748	18.135	20.9138	16.8741	21.0045				By MS/MS		By MS/MS	0	0	0	3	0	2	33387.3	31714	14393.1	98775.2	6005.93	105185	nhr-45	WBGene00003635	F16H11.5	2.27833	1.17834	2.50625	0.945734		+
19.5113	18.8206	17.2862	23.4739	20.1486	24.3401				By MS/MS	By matching	By MS/MS	0	0	0	4	1	4	49819.4	30866.2	10655.3	776733	77486.6	1.4158e+06	ztf-6	WBGene00012317	W06H12.1	3.22954	0.774671	1.68125	0.944058
19.2421	24.3566	21.0721	22.2986	21.4425	22.1375		By MS/MS	By MS/MS	By MS/MS	By MS/MS	By MS/MS	0	4	3	6	6	6	23849	826228	84792.6	198412	109612	177453	vps-4	WBGene00021334	Y34D9A.10	2.34536	1.11816	2.37769	0.943274
21.2164	21.9484	20.4109	22.393	17.1495	22.155	By matching	By MS/MS	By matching	By MS/MS		By MS/MS	1	2	1	3	0	3	121830	202346	69704.9	275380	7269.15	233505	F42G9.1b	WBGene00018362	F42G9.1b	2.57319	0.964089	2.05864	0.935722
21.9077	24.3294	22.1925	24.0686	22.8408	23.6884	By matching	By MS/MS	By MS/MS	By MS/MS	By MS/MS	By MS/MS	1	5	5	10	6	8	115714	619999	140968	517471	220946	397589	abcf-3	WBGene00018339	F42A10.1	1.71513	2.17137	5.15105	0.935712
19.9343	24.8756	24.4044	26.1234	24.2119	25.9797	By matching	By MS/MS	By MS/MS	By MS/MS	By MS/MS	By MS/MS	1	14	17	37	17	39	7951.82	244309	176230	580176	154215	525175	hecd-1	WBGene00016405	C34D4.14c	2.80939	0.864649	1.85894	0.932952			+
21.7928	22.4359	20.4487	22.5762	17.5494	22.4815	By MS/MS	By MS/MS	By matching	By MS/MS		By matching	3	2	1	3	0	2	157961	246691	62221.6	271891	8339.81	254604	ugt-22	WBGene00007455	C08F11.8	2.56759	0.959599	2.04953	0.93273
22.1774	24.2868	22.1767	23.502	22.0392	23.5181	By MS/MS	By MS/MS	By matching	By MS/MS	By matching	By MS/MS	2	8	7	10	4	7	96798	417695	96749.1	242449	87957	245163	drp-1	WBGene00001093	T12E12.4a	1.63788	2.47036	6.22771	0.929029
18.517	17.8795	18.5549	23.3728	17.932	22.8172			By matching	By MS/MS		By MS/MS	0	0	1	5	0	4	12504	8037.77	12837	362068	8336	246340	gei-13	WBGene00001570	F58A4.11	3.02184	0.794087	1.71941	0.927658
18.5928	22.1331	21.0511	20.7962	17.9991	21.6917		By MS/MS	By matching	By matching		By MS/MS	0	1	1	1	0	1	39536.3	459951	217270	182090	26197.7	338741	vpr-1	WBGene00018008	F33D11.11	2.32602	1.07873	2.29475	0.925364
19.3081	18.7468	17.9227	22.3824	18.4853	22.2176				By MS/MS		By MS/MS	0	0	0	5	0	5	27046	18328.5	10352.8	227800	15290.7	203212	nhr-31	WBGene00003625	C26B2.3c	2.54354	0.95093	2.03197	0.92433		+
20.034	23.0065	21.1761	22.4127	21.2299	22.3758		By MS/MS	By matching	By MS/MS	By matching	By MS/MS	0	4	2	6	5	6	51122.6	401272	112829	265867	117115	259167	csn-2	WBGene00000814	B0025.2	1.78503	1.81188	4.05428	0.919983
20.1156	19.4182	21.2226	24.6217	17.7671	24.8304		By matching	By MS/MS	By MS/MS	By matching	By MS/MS	0	1	6	12	1	10	26420.2	16292.1	56906.9	600350	5187.69	693769	npp-7	WBGene00003793	T19B4.2	3.25496	0.729911	1.59361	0.918828
22.9733	24.6039	23.6382	24.9715	22.9896	24.831	By matching	By MS/MS	By MS/MS	By MS/MS	By matching	By MS/MS	13	20	22	25	20	23	411734	1.2749e+06	652800	1.64485e+06	416415	1.4923e+06	tbb-1	WBGene00006536	K01G5.7	1.60176	2.55664	6.57109	0.918568
19.3806	21.8683	22.9015	25.3033	21.8733	25.4009	By MS/MS	By matching	By matching	By MS/MS	By MS/MS	By MS/MS	1	1	7	9	4	12	42658.9	239268	489670	2.58788e+06	240101	2.76899e+06	F59C6.5	WBGene00010326	F59C6.5	2.80575	0.832641	1.79545	0.916104			+
19.645	18.7954	17.199	22.0909	18.5803	22.3631				By MS/MS		By MS/MS	0	0	0	2	0	2	48227.5	26763.1	8850.46	262771	23056.2	317324	T22C1.1	WBGene00011912	T22C1.1	2.60834	0.903056	1.93559	0.915989
23.1113	25.2492	21.1078	23.0858	20.7768	23.4495	By matching	By MS/MS	By matching	By MS/MS	By matching	By MS/MS	4	5	3	5	2	5	566333	2.4925e+06	141244	556395	112288	715935	prdx-3	WBGene00011110	R07E5.2	2.26281	1.07492	2.28678	0.908934
19.972	21.9849	17.4535	19.6777	16.4779	19.8178	By MS/MS	By MS/MS		By MS/MS	By matching	By MS/MS	1	2	0	1	1	2	33174.4	133887	5789.9	27053.2	2944.39	29812.6	dpy-18	WBGene00001077	Y47D3B.10	2.52565	0.920949	1.97149	0.908152
18.9628	21.6379	17.6231	21.0789	20.5218	20.807		By matching		By MS/MS	By matching	By MS/MS	0	2	0	1	1	2	34062.8	217547	13458.5	147673	100367	122306	T10F2.2	WBGene00020422	T10F2.2	2.1387	1.15266	2.45108	0.901434
24.9389	26.9612	26.1653	27.8104	26.1929	27.9898	By MS/MS	By MS/MS	By MS/MS	By MS/MS	By MS/MS	By MS/MS	5	8	10	12	11	13	2.92391e+06	1.18782e+07	6.84163e+06	2.13982e+07	6.97382e+06	2.4231e+07	hsp-16.1	WBGene00002015	T27E4.8	1.82142	1.6019	3.495	0.901179
19.7145	20.45	17.1491	20.8378	19.3464	21.1972		By MS/MS		By MS/MS	By matching	By MS/MS	0	1	0	4	1	5	53769.1	89524.8	9084.05	117137	41659.8	150274	nhr-49	WBGene00003639	K10C3.6e	2.0917	1.1856	2.52192	0.897954		+
19.6577	22.6576	20.9293	22.866	21.2738	21.9107		By MS/MS	By MS/MS	By MS/MS	By MS/MS	By MS/MS	0	5	3	7	2	7	10469.4	83750.4	25277.2	96765.8	32095	49905.1	npp-6	WBGene00003792	F56A3.3a	1.85781	1.50568	3.25555	0.897205
20.3824	21.5906	17.994	20.7798	17.4435	20.1505		By MS/MS		By MS/MS		By MS/MS	0	3	0	4	0	3	13017.7	30076.2	2486.28	17145.8	1697.6	11084.8	Y54E2A.4a	WBGene00013189	Y54E2A.4a	2.23365	1.05629	2.24795	0.895739
21.317	22.3161	21.5801	23.4854	20.3829	22.8257	By matching	By matching	By MS/MS	By MS/MS	By MS/MS	By MS/MS	1	3	5	9	2	6	68752.4	137413	82505.5	309053	35981.6	195632	uso-1	WBGene00010713	K09B11.9b	1.78238	1.63891	3.58979	0.892746
19.7744	22.9358	21.1503	22.7492	21.7278	22.5486		By MS/MS	By matching	By MS/MS	By matching	By MS/MS	0	3	2	4	2	3	49821	445756	129306	391661	192950	340838	rpn-8	WBGene00004464	R12E2.3	1.86037	1.46316	3.15276	0.890097
18.8564	23.2092	20.3686	21.5755	20.7689	21.4011		By MS/MS	By matching	By MS/MS	By MS/MS	By MS/MS	0	4	3	5	3	4	15309.8	312827	43670.9	100810	57635.6	89335.4	ZK370.8	WBGene00022722	ZK370.8	2.064	1.1848	2.52019	0.890044
23.6521	25.8776	24.3019	26.1287	24.9019	25.8454	By MS/MS	By MS/MS	By MS/MS	By MS/MS	By MS/MS	By MS/MS	2	5	4	7	6	7	1.46467e+06	6.84987e+06	2.29811e+06	8.15213e+06	3.48323e+06	6.69877e+06	hsp-17	WBGene00002021	F52E1.7b	1.66523	1.95846	4.47836	0.889624
19.0399	20.4931	19.4506	20.9398	18.0646	20.2885		By matching	By matching	By MS/MS		By MS/MS	0	1	2	2	0	1	29944.3	81988.6	39804.5	111750	15230	71149.9	F44B9.8	WBGene00018409	F44B9.8	1.72212	1.71699	3.79493	0.881423		+
26.926	28.2944	26.359	28.0421	26.3389	27.8492	By MS/MS	By MS/MS	By MS/MS	By MS/MS	By MS/MS	By MS/MS	10	16	15	22	16	19	6.37548e+06	1.64605e+07	4.30345e+06	1.38195e+07	4.244e+06	1.209e+07	tba-2	WBGene00006529	C47B2.3	1.52062	2.55516	6.56505	0.878147			+
20.1273	22.1258	20.2658	21.4374	19.6989	21.2409	By matching	By MS/MS	By MS/MS	By MS/MS	By matching	By MS/MS	1	1	1	1	1	1	143162	572061	157587	354988	106386	309788	nduo-1	WBGene00010959	MTCE.11	1.5707	2.10707	4.94031	0.864004
22.5395	26.2075	24.7486	26.5122	25.5532	26.3382	By matching	By MS/MS	By MS/MS	By MS/MS	By MS/MS	By MS/MS	4	18	18	23	19	24	119532	1.51942e+06	552726	1.87672e+06	965392	1.66345e+06	copb-1	WBGene00021292	Y25C1A.5	2.07221	1.07603	2.28911	0.861536
21.3238	21.7634	20.7547	25.0961	22.7666	25.1363	By matching	By matching	By MS/MS	By MS/MS	By MS/MS	By MS/MS	1	3	2	11	3	8	119309	161818	80418.4	1.63022e+06	324336	1.67632e+06	asp-4	WBGene00000217	R12H7.2	2.3836	0.875192	1.87992	0.86115
18.2358	19.1672	19.793	22.0399	18.265	21.597			By matching	By MS/MS		By matching	0	0	1	2	0	1	9646.37	18397.1	28387.5	134750	9843.6	99131.1	Y87G2A.1	WBGene00013593	Y87G2A.1	2.17015	0.987353	2.10599	0.85761
23.4377	24.742	22.4222	24.1231	22.4061	24.261	By matching	By MS/MS	By MS/MS	By MS/MS	By MS/MS	By MS/MS	2	6	4	6	4	9	516453	1.27545e+06	255469	830545	252623	913819	rpn-7	WBGene00004463	F49C12.8	1.62004	1.84957	4.16051	0.857444
21.0184	23.1296	22.3151	24.342	21.3643	22.6849	By matching	By MS/MS	By MS/MS	By MS/MS	By MS/MS	By MS/MS	1	5	8	9	6	10	18631.5	80501.1	45772.7	186543	23680.8	59144.6	snrp-200	WBGene00012896	Y46G5A.4	1.81958	1.35245	2.89327	0.854704			+
19.2423	21.3419	17.8087	20.8756	20.1257	20.618	By MS/MS	By matching	By matching	By MS/MS	By matching	By MS/MS	1	1	1	3	1	2	44299	189857	16399.6	137421	81714.5	114950	pas-6	WBGene00003927	CD4.6	1.88626	1.25145	2.66587	0.854455
20.7844	24.091	22.4367	23.7446	22.6559	23.4447	By matching	By MS/MS	By MS/MS	By MS/MS	By MS/MS	By MS/MS	2	4	9	13	5	12	14565.4	144113	45781.4	113347	53293.6	92072.6	prp-8	WBGene00004187	C50C3.6	1.8011	1.3586	2.90739	0.849781
20.3183	23.7986	22.6741	23.199	21.681	23.275		By MS/MS	By matching	By MS/MS	By MS/MS	By MS/MS	0	2	4	4	2	4	81713.7	911940	418263	601819	210137	634377	C56G2.7	WBGene00016981	C56G2.7	1.86641	1.23736	2.63479	0.845151
18.891	20.8485	16.6924	19.7781	19.3451	20.3227				By MS/MS		By MS/MS	0	0	0	1	0	1	30384.1	118006	6618.92	56194.4	41623.5	81962.7	eif-3.J	WBGene00012738	Y40B1B.5	2.00693	1.07762	2.29242	0.844859
19.6476	24.2773	22.4556	23.7077	22.9399	23.5084		By MS/MS	By MS/MS	By MS/MS	By MS/MS	By MS/MS	0	11	12	21	10	17	4211.88	104272	29496	70256.3	41264.7	61194.7	eel-1	WBGene00022069	Y67D8C.5a	2.15012	0.95695	2.04416	0.842577
18.8912	20.7478	19.6737	20.9169	16.2233	19.7074		By MS/MS	By matching	By MS/MS		By MS/MS	0	2	1	3	0	1	20258.7	73366.7	34847.5	82487.5	3187.69	35670.3	cyn-4	WBGene00000880	F59E10.2	2.19461	0.923041	1.9757	0.84059
19.1032	21.7923	18.3655	20.2851	18.6974	19.5919		By MS/MS	By matching	By MS/MS		By matching	0	2	2	2	0	2	28158.5	181600	16886	63885.1	21255.1	39510	egl-30	WBGene00001196	M01D7.7a	1.83439	1.25925	2.68313	0.840048
22.0611	24.3004	23.2403	24.2939	23.1685	24.6358	By matching	By MS/MS	By MS/MS	By MS/MS	By MS/MS	By MS/MS	2	4	5	9	5	8	198895	939138	450419	934910	428545	1.18491e+06	arp-1	WBGene00013168	Y53F4B.22a	1.58672	1.78747	3.98647	0.835983			+
19.8839	21.8503	20.2065	21.7604	17.3388	20.2092		By MS/MS	By matching	By MS/MS		By MS/MS	0	1	1	3	0	3	50920.3	199000	63679.1	186978	8724.53	63800.2	F53B1.4	WBGene00018737	F53B1.4	2.13028	0.947675	2.02538	0.834818
20.0369	20.8604	20.8432	22.9618	19.8461	22.3897		By MS/MS	By MS/MS	By MS/MS	By matching	By MS/MS	0	1	2	2	1	2	268937	475923	470277	2.04235e+06	235620	1.3738e+06	snr-6	WBGene00004919	Y49E10.15	1.82858	1.23098	2.62078	0.832034
22.0886	22.1672	21.8961	24.4227	20.8644	23.9611	By matching	By matching	By matching	By MS/MS	By matching	By MS/MS	1	1	2	5	2	2	495555	523288	433645	2.49866e+06	212112	1.81456e+06	C16A3.5	WBGene00015810	C16A3.5	1.90062	1.13728	2.41828	0.831438			+
20.6137	19.4681	16.9006	22.498	18.7963	21.5197		By matching		By MS/MS		By MS/MS	0	1	0	2	0	3	160446	72523.5	12235	592330	45524.4	300670	skr-3	WBGene00004809	F44G3.6	2.39174	0.79159	1.71449	0.826159
22.4883	26.3398	24.9465	26.4017	25.5548	26.2672	By MS/MS	By MS/MS	By MS/MS	By MS/MS	By MS/MS	By MS/MS	2	11	16	29	15	29	111015	1.6025e+06	610038	1.67268e+06	929999	1.52381e+06	xpo-1	WBGene00002078	ZK742.1a	2.00635	1.00329	2.13858	0.822893			+
19.6198	22.2318	20.6787	21.5856	20.4688	21.6029		By MS/MS	By MS/MS	By MS/MS	By MS/MS	By MS/MS	0	2	1	3	1	2	29839	182422	62166.6	116556	53748	117967	csn-3	WBGene00000815	Y38C1AA.2	1.55097	1.7941	4.00481	0.821805
20.7968	20.8754	17.3434	21.8895	19.7512	21.4439		By matching		By MS/MS	By matching	By MS/MS	0	1	0	4	1	3	113852	120225	10393.4	242807	55155.6	178294	dve-1	WBGene00022861	ZK1193.5a	2.10578	0.924994	1.97963	0.821375		+
20.1485	19.5401	18.5286	21.458	17.6582	21.3855				By MS/MS		By MS/MS	0	0	0	3	0	2	28348.2	18593.6	9223.18	70263.5	5044.93	66817	wapl-1	WBGene00019953	R08C7.10a	2.0161	0.981863	2.09479	0.818743
20.2545	20.9285	16.5766	19.5663	16.8489	19.9159		By MS/MS		By MS/MS		By matching	0	2	0	1	0	1	32917.6	52521.2	2571.94	20429.7	3106.35	26032.1	kcc-1	WBGene00006504	R13A1.2b	2.24359	0.8311	1.79241	0.815342
21.0087	21.0048	19.0126	21.8598	18.5205	21.3032	By matching	By matching		By MS/MS		By MS/MS	1	3	0	4	0	5	91734.6	91486.9	22994.4	165474	16349	112509	ugt-62	WBGene00010904	M88.1	1.87537	1.10094	2.34136	0.815033
19.5248	24.0436	20.7036	22.1885	21.8073	21.7702		By MS/MS	By MS/MS	By MS/MS	By matching	By MS/MS	0	3	2	3	1	4	37714.5	864599	85384.8	238985	183490	178830	dlst-1	WBGene00020950	W02F12.5	1.98887	0.970114	2.07088	0.808351			+
18.8068	18.2063	17.9193	21.5838	17.8147	21.036				By MS/MS		By matching	0	0	0	2	0	1	45856.6	30245.1	24788	314311	23054.5	215020	crh-2	WBGene00016162	C27D6.4d	2.09513	0.893851	1.91716	0.808049		+
20.2789	21.6824	16.7602	21.1291	20.6138	21.4811	By matching	By MS/MS		By MS/MS	By MS/MS	By MS/MS	1	2	0	3	1	3	23559.2	62325.8	2055.6	42472.2	29714.8	54207.4	rpb-2	WBGene00016140	C26E6.4	2.21325	0.825068	1.78048	0.806853		+
19.6334	24.8595	18.5651	20.7946	16.6574	18.0541		By MS/MS		By matching			0	2	0	1	0	0	47841.2	1.79058e+06	22813.6	106994	6080.51	16009.9	gsk-3	WBGene00001746	Y18D10A.5	2.95076	0.613186	1.36608	0.806215
24.2197	25.6297	23.4325	24.9869	23.362	24.8812	By MS/MS	By MS/MS	By MS/MS	By MS/MS	By MS/MS	By MS/MS	3	9	8	13	10	13	375713	998367	217712	639463	207327	594287	rpn-1	WBGene00004458	T22D1.9	1.49454	1.84268	4.14094	0.803121
21.4934	23.6047	20.2002	21.2709	17.5633	21.3335	By matching	By MS/MS	By matching	By matching		By matching	2	4	1	2	0	2	86832.5	375176	35432.3	74420.7	5696.49	77723.7	cpt-1	WBGene00012907	Y46G5A.17	2.31737	0.768694	1.66953	0.802402
18.7087	21.5545	20.1233	21.3967	20.4142	21.1683	By matching	By MS/MS	By MS/MS	By MS/MS	By MS/MS	By MS/MS	6	8	6	11	8	9	10201.1	73335.9	27192.9	65733.1	33269	56112	cdc-48.1	WBGene00007352	C06A1.1	1.62444	1.40559	3.01642	0.796868
19.1303	21.3419	18.4641	21.4709	20.8666	20.9709		By matching		By MS/MS	By matching	By MS/MS	0	1	0	2	1	2	63762.3	295333	40178.7	322966	212434	228367	ife-3	WBGene00002061	B0348.6a	1.77426	1.14049	2.42512	0.795056
19.3309	21.8584	20.2747	21.2344	20.6009	21.668		By MS/MS	By MS/MS	By MS/MS	By MS/MS	By MS/MS	0	2	2	6	4	6	5361.33	30913	10313	20058.5	12929.3	27091	rme-8	WBGene00004378	F18C12.2b	1.51816	1.63799	3.5874	0.789394
20.298	19.2321	17.3159	21.1219	17.0916	20.695				By MS/MS		By MS/MS	0	0	0	3	0	2	27429.7	13101.7	3471.33	48553.3	2971.49	36117	let-526	WBGene00002717	C01G8.9a	2.11448	0.829855	1.78994	0.7886		+
20.2334	22.0085	23.0076	24.9592	22.3652	25.3702		By MS/MS	By MS/MS	By MS/MS	By MS/MS	By MS/MS	0	1	5	9	5	7	61633.7	210960	421634	1.63091e+06	270126	2.16849e+06	Y47H10A.5	WBGene00012961	Y47H10A.5	2.24393	0.764626	1.66155	0.787204
19.9773	22.1615	21.8951	22.0393	18.5836	22.0555		By MS/MS	By matching	By MS/MS		By MS/MS	0	3	1	5	0	4	29491.4	134032	111431	123143	11224.1	124540	rskn-2	WBGene00008311	C54G4.1a	1.93344	0.941326	2.01255	0.785732
21.2838	20.3624	18.263	21.9655	18.3975	21.707				By MS/MS	By matching	By matching	0	0	0	2	1	2	39892.5	21062.2	4914.95	63986.1	5395.42	53492.2	sin-3	WBGene00004117	F02E9.4a	2.03019	0.854993	1.83975	0.779788
19.8007	21.3538	21.0415	22.4352	20.4797	22.175		By matching	By matching	By MS/MS	By matching	By MS/MS	0	2	3	5	2	6	13631.3	39998.6	32213.3	84644.6	21823.9	70673	ppfr-1	WBGene00008878	F16A11.3a	1.54734	1.47981	3.1928	0.779661
24.5189	25.159	22.6621	24.9075	22.9348	24.892	By MS/MS	By MS/MS	By MS/MS	By MS/MS	By MS/MS	By MS/MS	4	4	5	13	6	8	1.60266e+06	2.49753e+06	442467	2.09799e+06	534526	2.0756e+06	let-767	WBGene00002891	C56G2.6a	1.6142	1.29277	2.75789	0.774084
19.9442	20.1178	18.2064	21.0774	18.986	20.7587		By MS/MS		By MS/MS		By MS/MS	0	1	0	3	0	3	33627.4	37926.8	10081.8	73756.8	17307	59140.1	C05C8.5	WBGene00015462	C05C8.5	1.60579	1.30532	2.78611	0.773371
21.3168	24.3048	23.4912	23.6571	22.1649	23.9658	By matching	By MS/MS	By MS/MS	By MS/MS	By matching	By MS/MS	2	8	4	9	5	9	145122	1.15133e+06	655054	734888	261227	910220	kin-19	WBGene00002202	C03C10.1	1.6516	1.17693	2.50321	0.764702
20.1155	19.8823	17.7779	20.8558	17.5594	20.1471			By matching	By MS/MS		By MS/MS	0	0	1	2	0	2	18032	15340.1	3567.38	30122.2	3065.97	18430.1	lex-1	WBGene00008682	F11A10.1b	1.81076	0.977438	2.08578	0.764633
20.1576	22.4799	19.6065	21.4139	20.6512	21.1131	By matching	By MS/MS	By matching	By MS/MS	By matching	By matching	1	4	1	4	1	1	46783.9	233988	31931.1	111756	65868.2	90728.2	hda-1	WBGene00001834	C53A5.3	1.53055	1.39197	2.9846	0.760401			+
19.3081	21.0306	20.3695	22.3745	21.0114	22.1414		By matching	By matching	By MS/MS	By MS/MS	By MS/MS	0	2	2	6	5	7	8430.21	27819.4	17593.5	70616.8	27452	60081.9	Y46E12BL.2a	WBGene00021595	Y46E12BL.2a	1.61915	1.17669	2.50269	0.754157
22.9109	24.3576	22.8357	24.3189	23.615	24.7049	By MS/MS	By MS/MS	By MS/MS	By MS/MS	By MS/MS	By MS/MS	2	7	6	12	5	12	394299	1.0748e+06	374276	1.04635e+06	642400	1.36735e+06	misc-1	WBGene00015186	B0432.4	1.33991	2.07542	4.83904	0.754074
23.4416	23.1721	21.0812	23.2992	17.6276	22.8704	By MS/MS	By MS/MS	By MS/MS	By MS/MS		By MS/MS	2	4	1	5	0	5	542522	450071	105648	491524	9642.97	365138	ivd-1	WBGene00015326	C02B10.1	2.3971	0.638747	1.41587	0.750731
23.8427	24.7208	23.2555	25.1401	23.7729	24.8823	By MS/MS	By MS/MS	By MS/MS	By MS/MS	By MS/MS	By MS/MS	3	4	5	8	4	7	1.88051e+06	3.45638e+06	1.25175e+06	4.62214e+06	1.79175e+06	3.86576e+06	T02H6.11	WBGene00020181	T02H6.11	1.29071	2.36213	5.81854	0.749618			+
21.8982	23.6472	23.7728	26.341	24.4148	25.9986	By matching	By MS/MS	By MS/MS	By MS/MS	By MS/MS	By MS/MS	1	2	7	11	6	12	229906	772822	843119	5e+06	1.31564e+06	3.94378e+06	dnj-19	WBGene00001037	T05C3.5	1.96701	0.801505	1.73401	0.74667
20.0268	21.3452	16.3057	19.3558	17.7578	19.5328		By MS/MS		By MS/MS		By MS/MS	0	2	0	1	0	1	48556.6	121096	3681.96	30497.2	10073.9	34476.8	imp-2	WBGene00011481	T05E11.5	2.04785	0.749012	1.63096	0.743157			+
19.5881	23.4769	22.0254	23.1725	22.5759	22.9527		By MS/MS	By MS/MS	By MS/MS	By MS/MS	By MS/MS	0	1	3	7	4	6	78813.9	1.1675e+06	426889	945417	625202	811798	F35D11.4	WBGene00018045	F35D11.4	1.80424	0.904715	1.93891	0.74232
23.8792	25.3673	22.4725	24.123	22.5538	24.1241	By MS/MS	By MS/MS	By MS/MS	By MS/MS	By MS/MS	By MS/MS	6	5	3	6	5	5	964372	2.70512e+06	363718	1.14194e+06	384819	1.14275e+06	ucr-2.2	WBGene00011679	T10B10.2	1.56963	1.19719	2.54704	0.7417
20.294	21.6	16.3453	19.6204	17.7905	19.519	By MS/MS	By MS/MS		By matching		By matching	2	1	0	1	0	1	67663.1	167305	4381.94	42419.6	11932.3	39541	dhs-9	WBGene00000973	Y32H12A.3	2.1032	0.718993	1.57228	0.74117
21.2509	20.2203	19.7994	22.4888	17.4239	21.9862	By matching	By matching	By matching	By MS/MS		By MS/MS	1	1	2	1	0	2	277278	135733	101386	653956	19537.6	461610	yop-1	WBGene00022127	Y71F9B.3	2.07371	0.724174	1.5824	0.737847
21.8728	20.3672	17.2664	22.3093	18.6137	21.6743	By MS/MS	By matching		By MS/MS		By MS/MS	1	1	0	1	0	2	960077	338126	39414.8	1.29927e+06	100285	836647	T27E9.2	WBGene00012094	T27E9.2	2.19925	0.67367	1.48389	0.737488			+
20.3406	22.8909	20.9197	22.2849	21.089	21.505		By MS/MS	By MS/MS	By MS/MS	By MS/MS	By MS/MS	0	2	3	4	3	4	189687	1.11106e+06	283371	729984	318657	425157	rpb-11	WBGene00012187	W01G7.3	1.4438	1.45533	3.13404	0.736376
19.546	22.1003	17.5974	20.1868	20.0613	20.3662		By MS/MS		By MS/MS	By MS/MS	By MS/MS	0	2	0	2	1	2	38272.8	224811	9915.86	59675.1	54704.9	67580.1	pqn-27	WBGene00004116	E01G4.4c	1.81619	0.874259	1.87806	0.736177
22.9945	23.9016	21.6962	23.3337	22.0606	23.7585	By matching	By MS/MS	By matching	By MS/MS	By MS/MS	By MS/MS	1	2	2	2	1	2	1.19385e+06	2.23871e+06	485400	1.51028e+06	624887	2.02728e+06	cco-1	WBGene00000371	F26E4.9	1.41417	1.54273	3.34659	0.735561
24.4551	25.8939	24.6855	25.4583	24.0162	25.6155	By MS/MS	By MS/MS	By matching	By MS/MS	By MS/MS	By MS/MS	4	7	6	10	6	11	793103	2.14996e+06	930411	1.58965e+06	585070	1.77276e+06	hrp-2	WBGene00002000	F58D5.1a	1.27027	2.25299	5.42867	0.732571
20.8272	18.4764	17.0102	21.4879	16.7467	21.5763				By MS/MS		By MS/MS	0	0	0	2	0	2	232550	45587.8	16500.6	367636	13746	390851	elc-1	WBGene00001236	Y82E9BR.15	2.3188	0.626297	1.39162	0.732349
24.284	25.5204	21.6225	24.1789	19.2943	22.4813	By MS/MS	By MS/MS	By MS/MS	By MS/MS	By matching	By MS/MS	7	7	3	4	1	6	1.27668e+06	3.00812e+06	201793	1.187e+06	40182	365951	B0250.5	WBGene00007122	B0250.5	2.32662	0.619258	1.37791	0.729689
22.2588	23.8273	21.3519	22.7688	21.4186	22.7142	By matching	By MS/MS	By MS/MS	By MS/MS	By matching	By MS/MS	2	1	1	2	1	2	1.25458e+06	3.721e+06	669099	1.78656e+06	700798	1.72021e+06	ucr-11	WBGene00019007	F57B10.14	1.42696	1.42731	3.0675	0.72612
19.8412	21.5398	23.1729	24.9954	21.8576	24.8389		By matching	By MS/MS	By MS/MS	By matching	By MS/MS	0	1	3	5	1	3	62619.7	203246	630453	2.22979e+06	253334	2.0006e+06	uaf-2	WBGene00006698	Y116A8C.35a	2.16744	0.660686	1.4586	0.725873
20.6438	25.0879	23.9058	24.4725	23.8684	24.5162		By MS/MS	By MS/MS	By MS/MS	By MS/MS	By MS/MS	0	3	4	6	3	7	34858.5	758785	334404	495299	325851	510532	mcm-4	WBGene00003156	Y39G10AR.14a	1.8862	0.792356	1.716	0.72569		+
20.4551	19.5472	18.2329	20.9507	17.1874	20.9528				By MS/MS		By MS/MS	0	0	0	1	0	1	119787	63844.6	25672.2	168892	12438.2	169142	syd-9	WBGene00044068	ZK867.1a	1.85846	0.80199	1.73496	0.722803
20.0169	18.1178	17.185	21.6837	17.3385	21.0924			By matching	By MS/MS	By matching	By MS/MS	0	0	1	4	1	2	53045.8	14222.3	7450.35	168426	8286.7	111790	mmaa-1	WBGene00020169	T02G5.13a	2.11781	0.668879	1.47456	0.721267
20.4741	21.4962	20.9787	23.3885	21.974	23.4772		By matching	By MS/MS	By MS/MS	By MS/MS	By MS/MS	0	1	3	5	3	8	63325.9	128609	89843.6	477436	179100	507697	plin-1	WBGene00007024	W01A8.1b	1.64505	0.986177	2.10359	0.720874
20.5767	24.3065	22.3895	23.3721	23.0301	23.2898	By MS/MS	By MS/MS	By MS/MS	By MS/MS	By MS/MS	By MS/MS	1	4	3	4	4	5	71085.5	943092	249737	493499	389345	466135	rpn-9	WBGene00004465	T06D8.8	1.65737	0.965726	2.06196	0.719412
19.5965	23.1271	20.9745	22.2363	21.7017	21.7255		By MS/MS	By matching	By MS/MS	By MS/MS	By MS/MS	0	3	6	8	4	8	9786.93	113100	25437	60998.7	42109.8	42810	npp-3	WBGene00003789	K12D12.2	1.60541	1.01717	2.16709	0.716441
20.8709	22.9191	22.4359	23.4285	22.4849	23.9726	By matching	By MS/MS	By MS/MS	By MS/MS	By MS/MS	By MS/MS	1	3	3	8	4	8	83377.9	344831	246683	490869	255214	715741	ima-2	WBGene00002073	F26B1.3	1.50952	1.16158	2.4702	0.715042
18.9503	18.9892	20.1126	21.4205	17.3482	21.7355				By MS/MS		By matching	0	0	0	2	0	2	20261.4	20814.8	45347.5	112276	6674.22	139664	dot-1.1	WBGene00021474	Y39G10AR.18b	1.91135	0.742499	1.61822	0.712887
19.2601	20.0919	18.5828	19.9108	17.881	19.7981				By MS/MS		By MS/MS	0	0	0	1	0	1	36934.6	65737.4	23094.9	57981.6	14199.2	53624.2	pph-4.1	WBGene00004085	Y75B8A.30	1.35895	1.53882	3.33691	0.712517
20.4294	21.8203	17.3888	19.3636	17.2907	19.8344		By MS/MS		By MS/MS	By MS/MS	By matching	0	1	0	2	1	1	67244.7	176338	8172.28	32122.4	7634.89	44516.2	Y55F3AM.13	WBGene00021930	Y55F3AM.13	1.96976	0.704343	1.54369	0.709565
21.1914	21.4514	19.3666	21.0301	17.3319	20.9894		By matching	By matching	By MS/MS		By MS/MS	0	2	1	3	0	3	342099	409656	96569.8	305901	23568.1	297400	vem-1	WBGene00006890	K07E3.8	1.86031	0.760997	1.65444	0.708841
20.3282	19.9514	19.5446	21.552	18.1613	21.4615				By MS/MS		By MS/MS	0	0	0	2	0	2	188059	144835	109245	439229	41880.6	412543	sna-1	WBGene00020951	W02F12.6	1.64361	0.938532	2.00691	0.708766
23.7918	25.1011	23.7536	24.5556	22.633	24.598	By MS/MS	By MS/MS	By MS/MS	By MS/MS	By MS/MS	By MS/MS	3	5	7	8	4	8	907690	2.24937e+06	883935	1.54119e+06	406532	1.58719e+06	isp-1	WBGene00002162	F42G8.12	1.35877	1.5021	3.24683	0.708249
23.9508	23.328	17.7747	23.0473	21.3733	23.7137	By MS/MS	By MS/MS	By MS/MS	By MS/MS	By matching	By MS/MS	3	4	2	4	2	4	1.2473e+06	809999	17249.2	666784	208962	1.05823e+06	rab-1	WBGene00004266	C39F7.4	2.33005	0.575956	1.29347	0.705778
18.5372	22.0791	22.2563	23.2351	22.2696	23.7489		By MS/MS	By MS/MS	By MS/MS	By MS/MS	By MS/MS	0	1	3	5	3	3	21134.5	246149	278310	548516	280890	783164	dhs-24	WBGene00000987	Y60A3A.10	2	0.68014	1.4965	0.705107
23.0509	25.4271	23.2113	24.2291	23.4783	24.1638	By MS/MS	By MS/MS	By MS/MS	By MS/MS	By MS/MS	By MS/MS	3	6	6	8	7	7	457364	2.37442e+06	511159	1.035e+06	615054	989159	rpt-3	WBGene00004503	F23F12.6	1.35981	1.4698	3.16869	0.704881
19.6232	24.4227	22.6624	23.3365	23.173	23.3309		By MS/MS	By MS/MS	By MS/MS	By MS/MS	By MS/MS	0	4	9	13	8	12	15529.8	432482	127659	203692	181865	202904	ppw-1	WBGene00004093	C18E3.7c	1.87718	0.738293	1.60999	0.704131
19.6144	25.1832	23.8666	24.335	23.8833	24.0934	By matching	By MS/MS	By MS/MS	By MS/MS	By MS/MS	By MS/MS	3	11	11	17	11	15	42243.5	2.00516e+06	805052	1.11384e+06	814369	942055	mec-7	WBGene00003171	ZK154.3	2.08245	0.645056	1.42816	0.703974
20.0621	20.2064	18.5512	21.4366	19.0869	20.4483				By MS/MS		By matching	0	0	0	2	0	1	109470	120983	38411.8	283831	55682.7	143070	ret-1	WBGene00004336	W06A7.3e	1.4637	1.185	2.52062	0.703468
20.7187	21.0328	19.6391	20.8984	17.2087	20.9911		By MS/MS	By matching	By MS/MS		By MS/MS	0	1	1	2	0	2	66371.2	82515.7	31404.6	75173.2	5825.76	80161.4	cdk-9	WBGene00000410	H25P06.2a	1.78525	0.793716	1.71868	0.703204
27.9734	29.362	27.713	28.9187	27.5785	28.6469	By MS/MS	By MS/MS	By MS/MS	By MS/MS	By MS/MS	By MS/MS	15	20	21	25	21	23	1.31765e+07	3.4499e+07	1.10005e+07	2.5372e+07	1.00215e+07	2.1016e+07	tbb-2	WBGene00006537	C36E8.5	1.22088	2.162	5.11991	0.70228
22.4944	24.1015	22.509	23.5641	22.0201	23.1692	By matching	By MS/MS	By matching	By MS/MS	By MS/MS	By MS/MS	2	3	3	5	2	6	422036	1.28571e+06	426343	885857	303786	673727	ccdc-47	WBGene00014204	ZK1058.4	1.27043	1.80745	4.04192	0.700228
24.7355	26.2357	22.9003	24.7275	22.6857	24.3354	By MS/MS	By MS/MS	By MS/MS	By MS/MS	By MS/MS	By MS/MS	4	7	4	7	4	7	1.26973e+06	3.59191e+06	355832	1.26268e+06	306651	962181	ucr-2.1	WBGene00012158	VW06B3R.1a	1.65905	0.887629	1.90473	0.699722
23.3206	25.0694	22.7543	24.2994	23.3869	24.0182	By MS/MS	By MS/MS	By MS/MS	By MS/MS	By MS/MS	By MS/MS	5	10	7	11	8	11	419042	1.40832e+06	283008	825841	438760	679599	rpt-6	WBGene00004506	Y49E10.1	1.30836	1.60744	3.50909	0.698593
21.0673	23.0545	23.2158	24.7033	23.2462	24.826		By MS/MS	By MS/MS	By MS/MS	By MS/MS	By MS/MS	0	4	5	9	6	8	115647	458516	512742	1.43774e+06	523657	1.56537e+06	kin-3	WBGene00002191	B0205.7	1.68485	0.850738	1.8313	0.696212
20.3341	22.1739	19.0341	21.4489	21.2097	21.4916	By MS/MS	By matching	By matching	By MS/MS	By matching	By MS/MS	1	1	1	3	1	4	73435.2	262867	29823.6	159039	134733	163806	rpn-12	WBGene00004468	ZK20.5	1.51218	1.0538	2.24279	0.695497
20.3712	22.2492	18.6019	20.0281	19.0037	20.5964		By MS/MS		By matching		By MS/MS	0	2	0	2	0	2	135629	498510	39784.9	106920	52564.5	158539	nuo-6	WBGene00012166	W01A8.4	1.63229	0.890126	1.90972	0.693198			+
19.4985	17.5432	17.0915	21.3075	17.4265	21.3361				By MS/MS		By MS/MS	0	0	0	3	0	2	22445.6	5787.87	4231.98	78648.7	5338.23	80221.2	ZK1098.2	WBGene00014219	ZK1098.2	2.05675	0.631457	1.40167	0.693126
19.1734	19.1787	20.7828	22.2747	16.6349	21.4086			By MS/MS	By MS/MS		By matching	0	0	3	3	0	2	26874.8	26973.2	82000.1	230636	4625.77	126532	prp-31	WBGene00022458	Y110A7A.8	2.09028	0.618203	1.37586	0.692316
18.8896	19.4122	20.9543	22.0813	18.098	22.1319			By matching	By MS/MS		By MS/MS	0	0	2	4	0	3	14716.9	21141.4	61569.8	134464	8502	139267	emb-8	WBGene00001262	K10D2.6	1.89448	0.697689	1.53071	0.692009
20.0575	18.1178	16.4916	21.6753	17.9738	20.9411				By MS/MS		By MS/MS	0	0	0	2	0	3	109123	28444.7	9214.19	334900	25742.1	201320	F13E6.1	WBGene00008745	F13E6.1	2.07043	0.621171	1.38164	0.690481
24.7001	24.4625	21.2916	24.0724	21.583	24.3981	By MS/MS	By MS/MS	By matching	By MS/MS	By matching	By MS/MS	3	3	3	12	5	13	1.09024e+06	924679	102676	705640	125656	884360	nuo-4	WBGene00019401	K04G7.4a	1.78612	0.747213	1.62744	0.68763
20.885	21.1506	22.1168	24.2259	21.478	24.5404	By matching	By matching	By MS/MS	By MS/MS	By MS/MS	By MS/MS	1	1	5	10	2	8	53791.7	64664	126331	545026	81138.8	677807	rpa-1	WBGene00017546	F18A1.5	1.81237	0.729158	1.59213	0.686939		+
20.8775	21.3981	19.768	21.1133	16.1486	20.3801	By matching	By MS/MS	By matching	By MS/MS	By matching	By matching	2	3	1	3	1	2	40989.3	58798.1	18995.5	48266.1	1545.66	29034.1	nsf-1	WBGene00003818	H15N14.2b	2.03244	0.626716	1.39244	0.686722
19.4413	18.8683	17.3431	23.5596	22.1185	23.9768				By MS/MS	By matching	By MS/MS	0	0	0	3	2	4	71188.8	47856	16625.6	1.2364e+06	455339	1.651e+06	lpd-5	WBGene00003061	ZK973.10	2.50066	0.51138	1.16696	0.686452
21.6912	22.5525	21.6981	23.7502	22.3783	23.413	By MS/MS	By MS/MS	By MS/MS	By MS/MS	By MS/MS	By MS/MS	2	1	5	9	2	8	84655.2	153783	85057.6	352751	136298	279226	tcc-1	WBGene00013340	Y59A8A.3	1.31601	1.44511	3.10967	0.684282
22.8058	23.6499	22.0984	23.4345	21.8673	23.3695	By matching	By MS/MS	By matching	By MS/MS	By MS/MS	By MS/MS	1	4	5	7	3	5	333269	598275	204104	515320	173895	492590	ruvb-1	WBGene00007784	C27H6.2	1.22748	1.85099	4.16454	0.683931			+
22.3855	25.5042	23.8525	25.1525	24.7875	24.9088	By MS/MS	By MS/MS	By MS/MS	By MS/MS	By MS/MS	By MS/MS	3	11	16	23	17	23	53715.6	466577	148500	365648	283902	308813	pod-2	WBGene00004076	W09B6.1a	1.51334	0.985211	2.10162	0.68166
20.9243	22.4093	18.3645	20.1833	17.7946	20.0651	By MS/MS	By matching	By MS/MS	By MS/MS		By MS/MS	1	1	1	1	0	1	397979	1.11404e+06	67497.8	238120	45470.8	219400	ctb-1	WBGene00000829	MTCE.21	1.85812	0.688776	1.51333	0.681171
18.9706	23.6642	22.6234	23.5072	22.7889	22.8609	By matching	By matching	By MS/MS	By MS/MS	By MS/MS	By MS/MS	1	3	8	7	5	7	6421.53	166162	80768.9	149037	90586.1	95222.3	top-2	WBGene00010785	K12D12.1	1.88311	0.673025	1.48264	0.679797		+
19.918	19.3111	17.7137	20.2151	17.8681	20.7028				By MS/MS		By MS/MS	0	0	0	2	0	2	55034.7	36136.4	11941.8	67622.5	13291.6	94816.8	T11G6.8a	WBGene00011722	T11G6.8a	1.57641	0.89755	1.92456	0.67975			+
19.4071	21.9431	21.912	23.9032	22.3539	23.0798	By matching	By MS/MS	By MS/MS	By MS/MS	By MS/MS	By MS/MS	1	6	6	9	7	9	77244.5	448024	438457	1.74311e+06	595580	985055	hsp-16.41	WBGene00002018	Y46H3A.2	1.75105	0.74469	1.6225	0.678904
23.3264	25.5604	21.8091	23.1503	22.0384	23.3519	By MS/MS	By MS/MS	By matching	By MS/MS	By matching	By MS/MS	2	16	3	9	2	10	94756.9	445774	33103.7	83869.2	38806.3	96450.7	pyr-1	WBGene00004259	D2085.1	1.62955	0.835327	1.80077	0.677591
18.94	23.0756	19.6901	19.8435	18.7805	19.8128	By MS/MS	By MS/MS	By MS/MS	By MS/MS	By MS/MS	By MS/MS	1	5	2	2	1	4	9313.53	163705	15664.8	17421.6	8338.5	17054.8	acly-1	WBGene00016995	D1005.1	1.77377	0.726104	1.58617	0.677457
20.4513	20.7672	18.9361	20.7112	18.4185	20.5981	By MS/MS	By matching	By matching	By MS/MS	By matching	By MS/MS	2	1	1	2	1	1	79649.9	99144.5	27864.4	95372.5	19465	88183.1	cdr-2	WBGene00008296	C54D10.1	1.42354	1.09377	2.32626	0.674044
20.0339	18.4352	18.4378	21.3736	17.2839	21.5333		By matching		By MS/MS		By MS/MS	0	1	0	2	0	2	16514.9	5453.07	5462.68	41799.9	2454.97	46693.8	tps-1	WBGene00006602	ZK54.2b	1.86221	0.656144	1.44975	0.668778
22.2682	20.8949	21.5467	23.9397	18.1259	23.2782	By MS/MS	By matching	By MS/MS	By MS/MS		By MS/MS	2	1	2	3	0	3	631411	243726	382924	2.01125e+06	35756.1	1.27162e+06	Y94H6A.8	WBGene00022380	Y94H6A.8	2.05733	0.58161	1.30451	0.668596
24.112	26.2831	24.5721	25.5552	25.1529	25.7461	By MS/MS	By MS/MS	By MS/MS	By MS/MS	By MS/MS	By MS/MS	6	16	14	22	16	17	255367	1.15014e+06	351295	694407	525435	792649	cand-1	WBGene00013606	Y102A5A.1	1.24915	1.54825	3.36028	0.667372
19.639	22.0625	21.3016	21.6884	21.023	22.2999		By MS/MS	By matching	By MS/MS	By matching	By MS/MS	0	2	2	6	2	4	13607.6	72998.5	43078.5	56325.1	35515	86054.9	scc-3	WBGene00004738	F18E2.3	1.36236	1.1774	2.50423	0.66651		+
21.0028	23.275	22.8079	24.5724	23.6236	24.3265		By MS/MS	By MS/MS	By MS/MS	By MS/MS	By MS/MS	0	2	2	3	2	3	84047.9	406001	293712	997878	516960	841518	tag-196	WBGene00007055	F41E6.6	1.57987	0.842407	1.81479	0.666455
20.572	20.5395	18.1009	21.3708	20.2131	21.6536		By matching		By MS/MS	By MS/MS	By MS/MS	0	1	0	4	1	3	97427.4	95256.5	17571.4	169488	75968.8	206188	cdl-1	WBGene00000411	R06F6.1	1.55928	0.863031	1.85572	0.666287
26.9941	30.2846	29.6167	30.6761	29.7453	30.2066	By MS/MS	By MS/MS	By MS/MS	By MS/MS	By MS/MS	By MS/MS	5	12	13	13	12	13	1.3367e+07	1.3079e+08	8.2323e+07	1.7157e+08	8.99988e+07	1.2391e+08	sip-1	WBGene00004798	F43D9.4	1.60375	0.817757	1.76605	0.665982
23.5792	24.0164	23.0155	24.5028	22.9461	24.5338	By MS/MS	By MS/MS	By MS/MS	By MS/MS	By MS/MS	By MS/MS	4	4	4	6	4	6	1.2533e+06	1.6969e+06	847898	2.3773e+06	808099	2.4289e+06	C33A12.1	WBGene00007880	C33A12.1	1.17074	1.9593	4.48088	0.664713			+
20.7931	23.3685	22.8377	23.9321	22.4326	23.0818	By matching	By MS/MS	By MS/MS	By MS/MS	By MS/MS	By MS/MS	1	4	10	14	6	10	18926.1	112813	78084.4	166729	58966.9	92480.2	let-716	WBGene00002850	C16A3.3	1.43971	1.00342	2.13885	0.662507
19.5933	22.9147	24.0741	25.7719	23.8666	25.1932		By MS/MS	By MS/MS	By MS/MS	By MS/MS	By MS/MS	0	2	6	7	7	7	87885.3	878532	1.96233e+06	6.36591e+06	1.69955e+06	4.26267e+06	Y53G8AR.9	WBGene00021816	Y53G8AR.9	2.11527	0.550464	1.24364	0.660843
19.4488	21.8343	21.0175	22.5033	21.7176	22.1993		By matching	By matching	By MS/MS	By matching	By MS/MS	0	1	2	3	2	3	37664.4	196800	111727	312900	181510	253452	fat-4	WBGene00001396	T13F2.1a	1.45095	0.973871	2.07852	0.660102
23.0151	24.4342	22.2059	23.6946	22.2677	23.2017	By MS/MS	By MS/MS	By MS/MS	By MS/MS	By MS/MS	By MS/MS	2	7	5	9	3	7	353208	944543	201571	565669	210392	401970	rpn-6.1	WBGene00004462	F57B9.10b	1.28059	1.35242	2.89319	0.659208
20.9569	23.3683	22.1746	22.8998	21.6702	22.3873		By MS/MS	By MS/MS	By MS/MS	By MS/MS	By MS/MS	0	2	3	5	5	3	156572	832921	364154	601998	256708	421993	cope-1	WBGene00009732	F45G2.4	1.28455	1.32777	2.83691	0.6578
18.4929	22.2434	21.2313	21.6385	20.6478	21.1923		By MS/MS	By MS/MS	By MS/MS	By MS/MS	By MS/MS	0	2	2	3	1	4	46114.1	620637	307725	408088	205362	299526	skr-1	WBGene00004807	F46A9.5	1.56741	0.818587	1.76768	0.656725			+
22.1938	23.3543	22.9204	24.1545	23.0282	24.3853	By MS/MS	By MS/MS	By MS/MS	By MS/MS	By MS/MS	By MS/MS	2	2	3	3	2	3	959479	2.1448e+06	1.58768e+06	3.73481e+06	1.71086e+06	4.3828e+06	dpy-30	WBGene00001088	ZK863.6	1.25059	1.42719	3.06721	0.655537
19.9155	20.5922	18.8274	21.0449	19.6174	20.4098		By matching	By matching	By MS/MS	By MS/MS	By MS/MS	0	2	1	3	2	3	26728.2	42724.2	12571.9	58473.1	21737.6	37648.5	cul-3	WBGene00000838	Y108G3AL.1b	1.22889	1.51249	3.27217	0.655211
19.4911	19.7753	19.6839	21.7695	19.4541	21.1913		By matching	By matching	By MS/MS		By MS/MS	0	1	1	1	0	2	56683.1	69028.3	64787.2	274992	55250.5	184200	rab-10	WBGene00004273	T23H2.5	1.36903	1.07868	2.29465	0.65297
21.8636	22.9818	18.129	20.4097	18.4304	20.7789	By MS/MS	By MS/MS		By matching		By matching	1	2	0	1	0	1	424000	920358	31852.2	154767	39251.1	199911	fgt-1	WBGene00019207	H17B01.1a	1.91577	0.59392	1.32853	0.651174
19.865	22.6069	22.1735	23.2403	22.1974	22.8679		By MS/MS	By MS/MS	By MS/MS	By MS/MS	By MS/MS	0	2	5	6	3	6	16185.1	108268	80172.9	167944	81515.5	129742	pqn-87	WBGene00004167	Y57A10A.18a	1.49305	0.874208	1.87796	0.650557
20.3864	23.4887	22.1464	22.7191	22.6614	23.3276		By MS/MS	By MS/MS	By MS/MS	By matching	By MS/MS	0	2	3	3	1	3	152290	1.30789e+06	515812	767142	737077	1.16967e+06	T20H4.5	WBGene00020636	T20H4.5	1.44707	0.929669	1.98904	0.649632			+
27.4772	28.4219	26.1481	27.7453	26.252	27.5981	By MS/MS	By MS/MS	By MS/MS	By MS/MS	By MS/MS	By MS/MS	17	21	21	23	18	23	6.6725e+06	1.28436e+07	2.65582e+06	8.03538e+06	2.85422e+06	7.25606e+06	ucr-1	WBGene00018963	F56D2.1	1.29602	1.22633	2.61059	0.649162			+
20.3719	19.6075	17.3202	20.2259	17.3259	20.0777		By matching		By MS/MS		By MS/MS	0	1	0	2	0	1	54277.4	31953.2	6545.89	49052	6571.62	44263.9	bath-40	WBGene00013689	Y105E8B.4	1.63102	0.722206	1.57855	0.643849
23.2877	23.767	21.7636	23.7049	22.3976	23.7239	By MS/MS	By MS/MS	By matching	By MS/MS	By matching	By MS/MS	2	4	2	6	3	5	426666	594793	148354	569749	230213	577290	gas-1	WBGene00001520	K09A9.5	1.24896	1.32169	2.82311	0.642998			+
19.3143	25.5509	18.4189	18.8653	16.3802	17.6167	By MS/MS	By MS/MS	By matching	By MS/MS	By matching	By matching	4	10	2	3	2	4	34310.3	2.5872e+06	18446	25133.6	4489.32	10577.9	gpd-1	WBGene00001683	T09F3.3	2.6398	0.432618	1.01077	0.642026			+
24.8209	26.1416	24.4004	25.2965	24.0049	25.3681	By MS/MS	By MS/MS	By MS/MS	By MS/MS	By MS/MS	By MS/MS	6	13	9	16	11	13	1.18552e+06	2.96112e+06	885758	1.64844e+06	673362	1.73228e+06	rpt-1	WBGene00004501	C52E4.4	1.19332	1.53451	3.32628	0.642001
19.5758	21.1897	18.1411	19.7242	18.8495	19.7615		By MS/MS	By matching	By MS/MS	By matching	By MS/MS	0	2	1	2	1	2	43415.6	132884	16059.6	48117.2	26242.1	49376.8	idhg-2	WBGene00016266	C30F12.7	1.36965	1.01085	2.15409	0.641271
18.7831	21.1586	19.515	19.6254	17.6957	19.5226		By MS/MS		By matching		By matching	0	3	0	1	0	1	16110.9	83603.5	26757.5	28885.4	7581.64	26899.2	csn-4	WBGene00000816	Y55F3AM.15	1.43764	0.896491	1.92245	0.63957
22.3791	25.1762	23.0579	24.1834	24.117	24.2187	By MS/MS	By MS/MS	By MS/MS	By MS/MS	By MS/MS	By MS/MS	1	8	8	11	7	11	116062	806682	185791	405362	387107	415383	dyn-1	WBGene00001130	C02C6.1a	1.34145	1.04824	2.23124	0.638417
23.2637	24.2494	23.0965	23.3915	21.5624	24.3361	By MS/MS	By MS/MS	By MS/MS	By MS/MS	By matching	By MS/MS	3	2	4	5	3	5	457772	906501	407686	500184	140773	962634	ostb-1	WBGene00011638	T09A5.11	1.35143	1.02393	2.18099	0.637576
20.8727	20.9558	19.3148	21.0909	18.0273	20.6307	By MS/MS			By MS/MS		By MS/MS	1	0	0	2	0	2	147692	156451	50163.8	171815	20550.7	124885	rab-11.1	WBGene00004274	F53G12.1	1.48753	0.826789	1.78388	0.637367
18.3079	22.435	24.5533	25.4728	23.1276	24.9678		By matching	By MS/MS	By MS/MS	By MS/MS	By MS/MS	0	2	12	12	8	12	14109.4	246539	1.07039e+06	2.02466e+06	398455	1.42674e+06	pqn-53	WBGene00004138	R07B7.3a	2.29562	0.471284	1.08779	0.635844
19.9835	19.2783	16.2965	20.2762	18.7155	20.4805				By MS/MS		By MS/MS	0	0	0	2	0	1	15245.2	9350.88	1183.7	18673.5	6330.16	21514.7	mix-1	WBGene00003367	M106.1	1.67982	0.66605	1.46905	0.635458
21.0006	19.0366	16.3476	20.9881	18.0447	21.1134				By matching		By MS/MS	0	0	0	1	0	2	38145.6	9777.57	1516.22	37816.3	4916.21	41247.2	crn-3	WBGene00000796	C14A4.4b	1.91506	0.560198	1.26269	0.634828			+
21.1411	24.7838	25.677	26.1979	24.8286	26.3252	By matching	By MS/MS	By MS/MS	By MS/MS	By MS/MS	By MS/MS	1	8	11	15	8	13	57814.8	722126	1.34115e+06	1.92435e+06	744877	2.10187e+06	pgl-1	WBGene00003992	ZK381.4a	1.88675	0.567606	1.27716	0.633712
19.2795	26.5635	27.448	27.5686	26.2837	26.6113	By matching	By MS/MS	By MS/MS	By MS/MS	By MS/MS	By MS/MS	1	3	6	6	4	6	159094	2.47937e+07	4.57726e+07	4.97627e+07	2.04235e+07	2.563e+07	his-74	WBGene00012276	W05B10.1	2.57738	0.428299	1.00212	0.632962		+
21.6952	22.8911	21.9529	22.9642	21.9669	22.7977	By MS/MS	By MS/MS	By MS/MS	By MS/MS	By MS/MS	By MS/MS	2	4	2	3	2	3	161695	370410	193315	389675	195200	347182	copd-1	WBGene00015734	C13B9.3	1.01264	3.26101	10.0641	0.632653
19.8648	19.4096	17.298	19.5984	17.0407	19.7611		By matching	By MS/MS	By MS/MS		By matching	0	1	1	1	0	1	16461.7	12007	2778.42	13685.9	2324.46	15319.8	F14E5.2b	WBGene00008800	F14E5.2b	1.52185	0.772714	1.67741	0.632191
22.821	23.3249	22.5327	23.1059	17.8612	22.6947	By MS/MS	By MS/MS	By matching	By MS/MS	By matching	By MS/MS	2	3	3	3	1	4	435876	618060	356929	531024	14005.6	399343	E02D9.1b	WBGene00017098	E02D9.1b	1.97017	0.53721	1.21769	0.631878
23.2646	23.1139	17.5454	22.1409	21.6236	23.312	By MS/MS	By MS/MS		By MS/MS	By matching	By MS/MS	4	2	0	5	2	4	592764	533999	11252.5	272036	190064	612588	B0491.5	WBGene00007192	B0491.5	2.04443	0.51603	1.17611	0.631328			+
19.7596	20.5349	19.897	21.3323	19.0636	20.4184		By matching		By MS/MS		By matching	0	1	0	2	0	1	110951	189900	122040	330037	68487.8	175175	M05D6.5b	WBGene00010878	M05D6.5b	1.18849	1.43207	3.07874	0.630155
22.4029	24.5269	24.5739	25.5538	24.6086	25.9065	By matching	By MS/MS	By MS/MS	By MS/MS	By MS/MS	By MS/MS	1	6	9	14	12	17	264076	1.15114e+06	1.18924e+06	2.34553e+06	1.21819e+06	2.99506e+06	C01G10.8	WBGene00007235	C01G10.8	1.46725	0.809336	1.74943	0.627379
19.866	21.5748	21.0179	22.4072	21.3789	22.0725		By MS/MS	By matching	By MS/MS	By matching	By MS/MS	0	2	2	2	1	2	477781	1.56186e+06	1.0617e+06	2.78105e+06	1.36355e+06	2.20529e+06	snr-5	WBGene00004918	ZK652.1	1.2639	1.15113	2.44782	0.62683			+
20.6785	22.745	22.5912	24.0008	22.8577	23.6725	By MS/MS	By MS/MS	By MS/MS	By MS/MS	By MS/MS	By MS/MS	1	4	3	7	1	4	152568	639063	574429	1.52601e+06	690991	1.21546e+06	rpn-11	WBGene00004467	K07D4.3	1.43028	0.848916	1.82769	0.626611
19.3174	21.1721	19.7866	20.5339	20.0599	20.8063		By MS/MS	By MS/MS	By MS/MS	By MS/MS	By MS/MS	0	1	1	1	1	1	93330.8	337544	129202	216886	156143	261958	elo-5	WBGene00001243	F41H10.7b	1.11614	1.76232	3.91741	0.625319
23.6388	24.7308	22.5923	23.7611	21.1741	23.2828	By MS/MS	By MS/MS	By MS/MS	By MS/MS	By matching	By MS/MS	2	4	2	5	1	4	1.63262e+06	3.48037e+06	790447	1.77712e+06	295775	1.27562e+06	tag-174	WBGene00006519	F54D8.2	1.45649	0.810404	1.75154	0.624689
23.4907	24.8987	21.7577	23.0569	21.8399	23.4297	By matching	By MS/MS	By matching	By MS/MS	By matching	By MS/MS	3	7	2	6	4	4	620367	1.64626e+06	186621	459279	197568	594683	idhb-1	WBGene00007993	C37E2.1	1.43234	0.833893	1.79793	0.623663
19.9283	18.296	18.8215	22.0136	18.038	21.7095				By MS/MS	By matching	By MS/MS	0	0	0	3	1	3	35634	11494.7	16545.8	151211	9612.23	122475	ruvb-2	WBGene00020687	T22D1.10	1.74374	0.594287	1.32924	0.620144			+
24.3988	25.8866	23.2607	24.2782	23.1562	24.6101	By MS/MS	By MS/MS	By matching	By MS/MS	By MS/MS	By MS/MS	6	7	5	10	7	9	632001	1.77252e+06	287142	581285	267079	731657	rme-1	WBGene00004373	W06H8.1f	1.31973	0.97948	2.08994	0.619163
18.2368	19.178	16.5172	18.96	18.1421	18.6167				By MS/MS		By MS/MS	0	0	0	1	0	1	34323.6	65906.1	10421.3	56663.2	32142.1	44662.1	elo-2	WBGene00001240	F11E6.5	1.28623	1.03885	2.2118	0.617924			+
18.9867	21.7349	19.9806	19.6528	17.2547	19.5702		By MS/MS	By MS/MS	By MS/MS		By MS/MS	0	2	1	2	0	2	10822.5	72712.6	21554.1	17172.7	3257.99	16217.5	apa-2	WBGene00000161	T20B5.1	1.57861	0.672277	1.48118	0.615255
20.1109	21.1412	17.3824	20.4904	20.1391	20.4898	By MS/MS	By MS/MS		By MS/MS	By matching	By MS/MS	1	3	0	3	1	3	15727.8	32122.2	2372.93	20459.7	16037.5	20451.4	drd-2	WBGene00018237	F40F4.6a	1.49635	0.729317	1.59245	0.613345
19.8959	21.5973	21.2548	22.0258	20.329	21.423		By matching	By matching	By MS/MS	By matching	By MS/MS	0	1	2	3	1	4	25673.3	83492.1	65849.8	112371	34663.1	73989.5	nrd-1	WBGene00017004	D1007.7	1.18877	1.27043	2.70797	0.613087
22.5353	25.0578	24.0822	24.7769	24.2107	24.7544	By MS/MS	By MS/MS	By MS/MS	By MS/MS	By MS/MS	By MS/MS	1	9	11	15	12	17	129329	743128	377894	611639	413106	602170	T14G10.5a	WBGene00011775	T14G10.5a	1.25364	1.0771	2.29133	0.612391
20.3075	19.4788	20.4895	22.0128	17.4929	21.8889			By matching	By MS/MS		By MS/MS	0	0	1	3	0	3	58987.4	33211.3	66918.1	192351	8383.97	176513	M01G12.9	WBGene00010822	M01G12.9	1.69685	0.59606	1.3327	0.611864
18.4081	18.7591	20.2448	24.1834	20.9678	22.7164			By matching	By MS/MS	By matching	By MS/MS	0	0	1	8	2	10	6211.75	7922.75	22187.4	340214	36621.5	123064	ddb-1	WBGene00010890	M18.5	2.01276	0.489765	1.12436	0.611755		+
19.1142	18.4079	22.8	24.3365	17.5521	23.9809			By MS/MS	By MS/MS	By matching	By MS/MS	0	0	3	6	1	5	63053.8	38644	811423	2.35378e+06	21352.8	1.83967e+06	snr-2	WBGene00004915	W08E3.1	2.41966	0.416911	0.979247	0.609342
18.7849	20.2678	19.0621	18.9604	17.4899	19.9908			By matching	By matching	By MS/MS	By MS/MS	0	0	1	1	1	1	20530	57385.5	24880	23185.4	8366.73	47359.2	smg-6	WBGene00004884	Y54F10AL.2b	1.29403	0.966829	2.0642	0.608414
21.7474	23.2084	22.9708	23.3604	22.4224	24.1266	By MS/MS	By MS/MS	By MS/MS	By MS/MS	By MS/MS	By MS/MS	1	3	5	4	4	4	293391	807699	685058	897416	468418	1.52633e+06	eif-3.G	WBGene00001230	F22B5.2b	1.18491	1.22665	2.61127	0.606476
19.4324	22.5698	17.1234	19.3297	17.9961	18.0899	By MS/MS	By MS/MS		By matching		By MS/MS	1	2	0	1	0	1	20809.4	183106	4199.43	19379.1	7689.14	8205.85	gspd-1	WBGene00007108	B0035.5	1.81248	0.534263	1.21191	0.605056
18.7106	22.7314	21.8682	22.5779	22.3116	22.3705	By MS/MS	By matching	By MS/MS	By MS/MS	By MS/MS	By MS/MS	1	2	3	7	5	7	8937.57	145071	79753.9	130427	108446	112967	czw-1	WBGene00017643	F20D12.4	1.59642	0.631746	1.40224	0.605053
18.699	22.2104	21.4245	21.8768	21.416	21.8187		By MS/MS	By matching	By MS/MS	By matching	By MS/MS	0	4	3	4	3	5	4891.42	55778.3	32350.6	44265.5	32160.8	42515.9	npp-12	WBGene00003798	T23H2.1	1.45549	0.728201	1.59026	0.602625
22.2528	22.3453	19.5524	21.5305	19.6048	21.909	By matching	By MS/MS	By matching	By MS/MS	By matching	By MS/MS	1	3	2	7	3	6	101992	108743	15691.2	61818.5	16271.4	80363.4	smk-1	WBGene00018285	F41E6.4b	1.45825	0.723691	1.58145	0.602061
19.7396	19.7255	18.3716	19.8196	17.3139	19.8549				By MS/MS		By matching	0	0	0	1	0	1	48633.6	48161.9	18842.3	51408.7	9051.52	52679.5	bed-1	WBGene00012674	Y39B6A.12a	1.325	0.877342	1.88421	0.601393		+
24.9877	26.4083	24.1874	25.2961	23.6601	24.8994	By MS/MS	By MS/MS	By MS/MS	By MS/MS	By MS/MS	By MS/MS	4	5	5	6	5	6	3.69667e+06	9.89566e+06	2.12278e+06	4.57768e+06	1.47289e+06	3.4771e+06	trap-4	WBGene00013238	Y56A3A.21	1.25616	0.991552	2.11457	0.59987
24.1607	26.5929	27.2417	28.4461	27.1558	28.3347	By MS/MS	By MS/MS	By MS/MS	By MS/MS	By MS/MS	By MS/MS	4	14	21	23	23	25	586060	3.16313e+06	4.95939e+06	1.14281e+07	4.67249e+06	1.05788e+07	abcf-2	WBGene00012097	T27E9.7	1.60516	0.611792	1.36336	0.599533
19.9247	21.1622	20.6984	22.8973	21.0085	21.3989		By matching	By matching	By MS/MS	By matching	By MS/MS	0	1	2	4	2	5	23145	54574.3	39569.9	181677	49058.2	64304.6	xpo-3	WBGene00002080	C49H3.10a	1.27562	0.944809	2.01959	0.598425
22.9687	23.7097	21.3094	22.6037	20.7569	22.7538	By MS/MS	By MS/MS	By MS/MS	By MS/MS	By MS/MS	By MS/MS	2	2	2	3	2	4	820869	1.3719e+06	259870	637379	177200	707270	C41G7.9a	WBGene00077771	C41G7.9a	1.34406	0.831616	1.79343	0.597511
19.8254	17.7462	19.0599	22.3536	17.8487	22.2274				By MS/MS		By MS/MS	0	0	0	2	0	2	154840	36643.2	91085.7	893233	39342.1	818418	cytb-5.2	WBGene00020931	W02D3.1	1.86442	0.502924	1.15032	0.59742
20.2046	19.6056	17.6883	21.8687	20.6752	21.9264				By MS/MS	By matching	By MS/MS	0	0	0	2	1	2	75521.5	49858.8	13200.7	239338	104650	249113	C44B7.5	WBGene00016627	C44B7.5	1.61085	0.600146	1.34067	0.596273
19.2921	22.4653	21.8947	22.6654	21.9687	22.2814		By MS/MS	By MS/MS	By MS/MS	By MS/MS	By MS/MS	0	3	3	4	3	4	37761.7	340623	229353	391300	241424	299860	eif-3.K	WBGene00001233	T16G1.11	1.41887	0.732925	1.5995	0.594397
22.0679	22.06	17.7744	21.7059	20.284	21.2901	By MS/MS	By MS/MS		By MS/MS	By matching	By MS/MS	1	2	0	1	1	2	439630	437251	22419	342070	127670	256429	rab-5	WBGene00004268	F26H9.6	1.64327	0.578783	1.29899	0.594304
23.8056	25.1554	21.5696	23.8502	22.5877	23.1773	By MS/MS	By MS/MS	By MS/MS	By MS/MS	By MS/MS	By MS/MS	2	4	2	4	4	4	1.83275e+06	4.67126e+06	389051	1.89037e+06	787915	1.18569e+06	R53.4	WBGene00011273	R53.4	1.40668	0.7429	1.619	0.593823
19.3848	23.2947	22.8107	23.5941	23.5523	23.8302	By matching	By MS/MS	By MS/MS	By MS/MS	By MS/MS	By MS/MS	1	2	5	6	4	6	36030	541579	387222	666476	647420	784945	rsks-1	WBGene00012929	Y47D3A.16	1.65706	0.569936	1.28172	0.593323
19.1533	20.9588	18.4811	19.4372	18.2187	19.2154		By MS/MS		By MS/MS		By MS/MS	0	1	0	1	0	1	83294.6	291156	52272.9	101410	43578.1	86958.2	F17E9.4	WBGene00017541	F17E9.4	1.25276	0.954156	2.0385	0.592447
23.7526	24.987	22.0514	23.6392	22.0372	23.2561	By MS/MS	By MS/MS	By MS/MS	By MS/MS	By MS/MS	By MS/MS	3	5	2	8	2	7	1.08715e+06	2.55799e+06	334332	1.005e+06	331055	770615	cyc-1	WBGene00000869	C54G4.8	1.34708	0.804224	1.73936	0.592261
19.5024	19.7928	18.119	19.6624	18.7319	20.3647		By matching		By MS/MS	By matching	By MS/MS	0	1	0	2	1	1	49514	60553.4	18979.2	55319.5	29024	90013.2	F40G9.17	WBGene00185078	F40G9.17	1.15554	1.19471	2.54164	0.591178
23.8077	24.2739	22.1756	23.2726	21.4003	23.8413	By MS/MS	By MS/MS	By matching	By MS/MS	By matching	By MS/MS	1	3	2	3	2	3	3.671e+06	5.07125e+06	1.18432e+06	2.53325e+06	691951	3.7575e+06	F44E5.1	WBGene00009688	F44E5.1	1.33471	0.805271	1.74142	0.5889
22.5508	23.8713	21.641	22.9498	22.1183	22.8695	By MS/MS	By MS/MS	By matching	By MS/MS	By MS/MS	By MS/MS	2	5	3	6	2	6	267144	667176	142192	352247	197943	333179	atln-1	WBGene00021868	Y54G2A.2a	1.1268	1.27336	2.71448	0.588376
18.5897	19.0317	17.938	21.1202	19.9815	20.5325		By matching		By MS/MS	By matching	By MS/MS	0	1	0	1	1	3	24656.8	33495.5	15695.1	142462	64700.1	94794.1	asna-1	WBGene00014025	ZK637.5	1.39173	0.736863	1.6072	0.588237
20.4617	21.9251	20.9155	22.4985	21.5654	21.8376		By matching	By matching	By MS/MS	By matching	By MS/MS	0	1	1	3	1	3	57763.6	159288	79111.7	237013	124136	149908	mcm-6	WBGene00003158	ZK632.1b	1.10618	1.35523	2.89965	0.58793		+
18.9971	22.4957	21.0696	21.9332	21.931	21.7832		By MS/MS	By MS/MS	By MS/MS	By MS/MS	By MS/MS	0	3	5	10	5	7	5507.89	62250.4	23166.4	42152.6	42089.5	37989.5	D2045.2	WBGene00008422	D2045.2	1.40475	0.71557	1.5656	0.58598
19.1173	20.9802	17.5068	19.025	18.8972	19.5102				By matching		By MS/MS	0	0	0	1	0	1	28434	103426	9311.98	26672.1	24411.8	37336.6	gpb-2	WBGene00001680	F52A8.2a	1.33136	0.794002	1.71924	0.585371
21.9338	21.9594	17.0483	20.4807	18.9814	20.7633	By matching	By matching		By MS/MS		By MS/MS	1	2	0	3	0	2	138145	140617	4673.5	50455.3	17846.9	61372.3	T26C12.1	WBGene00020831	T26C12.1	1.74664	0.513637	1.1714	0.583953
19.9272	22.8381	22.1295	22.4941	20.9029	21.5535		By MS/MS	By MS/MS	By MS/MS	By MS/MS	By MS/MS	0	3	4	4	2	3	76691.6	576791	352932	454431	150823	236761	B0379.1a	WBGene00007155	B0379.1a	1.30872	0.814379	1.75938	0.583246
21.8813	21.921	21.0491	21.7744	18.091	21.9648	By MS/MS	By MS/MS	By MS/MS	By MS/MS		By MS/MS	2	3	2	4	0	3	203321	208984	114200	188795	14695.9	215436	ile-1	WBGene00002070	K07A1.8	1.54622	0.601213	1.34275	0.583142
19.5443	23.7247	18.5528	18.6734	17.7214	19.0171	By matching	By MS/MS	By matching	By matching		By matching	1	4	1	1	0	1	28317.4	513446	14243	15484.1	8003.93	19648.9	sqv-4	WBGene00005022	F29F11.1	1.86555	0.472051	1.08931	0.580699
19.9389	21.7052	19.7043	20.5179	19.9692	20.6668		By MS/MS	By matching	By MS/MS	By MS/MS	By MS/MS	0	2	1	1	2	1	67008.2	227947	56950.8	100094	68426.6	110980	dli-1	WBGene00001007	C39E9.14b	1.09251	1.33558	2.85468	0.580285
22.6572	23.2669	21.7006	22.9914	21.5725	22.9068	By matching	By MS/MS	By MS/MS	By MS/MS	By MS/MS	By MS/MS	4	7	6	10	7	11	314985	480618	162300	397075	148509	374463	mec-12	WBGene00003175	C44B11.3	1.07821	1.39973	3.00272	0.57997
22.2209	23.8944	22.4547	23.469	22.8665	23.2493	By matching	By MS/MS	By MS/MS	By MS/MS	By MS/MS	By MS/MS	1	6	4	8	6	8	128639	410343	151274	305553	201239	262390	imb-1	WBGene00002075	F28B3.8	1.02352	1.72955	3.82862	0.579132
19.8995	22.9089	17.0044	19.3507	18.2693	18.3217		By MS/MS		By matching		By matching	0	3	0	2	0	1	81501.4	656269	10955.7	55715	26328.1	27302.5	R53.5	WBGene00011274	R53.5	1.80273	0.482954	1.1109	0.577286
19.4211	21.4724	18.924	22.6604	23.3685	22.7055		By matching	By MS/MS	By MS/MS	By MS/MS	By MS/MS	0	1	1	2	2	2	175500	727426	124349	1.65733e+06	2.7075e+06	1.7099e+06	ZK813.3	WBGene00022822	ZK813.3	1.70823	0.511791	1.16777	0.576557
24.6307	26.2563	24.7117	25.6395	24.9181	25.413	By MS/MS	By MS/MS	By MS/MS	By MS/MS	By MS/MS	By MS/MS	7	17	17	25	18	22	412333	1.27233e+06	436143	829717	503224	709159	copa-1	WBGene00022119	Y71F9AL.17	1.01611	1.72576	3.81844	0.575338
23.8867	25.6113	24.6592	25.6839	24.6892	25.0796	By matching	By MS/MS	By MS/MS	By MS/MS	By MS/MS	By MS/MS	2	8	13	12	9	12	738574	2.44095e+06	1.26162e+06	2.56686e+06	1.28819e+06	1.68843e+06	eif-3.H	WBGene00001231	C41D11.2	1.04657	1.49337	3.22561	0.573632
21.1292	20.4188	20.9925	23.1338	19.5944	22.3465	By MS/MS	By MS/MS	By matching	By MS/MS	By matching	By MS/MS	2	2	2	7	2	6	61992.1	37886.5	56386.7	248752	21394.6	144130	T25G3.4	WBGene00012031	T25G3.4	1.39431	0.670257	1.47724	0.570536
24.1277	25.51	23.2529	24.5014	23.0913	23.9678	By MS/MS	By MS/MS	By MS/MS	By MS/MS	By MS/MS	By MS/MS	5	9	6	10	9	10	872855	2.27533e+06	475980	1.1309e+06	425566	781287	rpt-4	WBGene00004504	F23F1.8b	1.16908	0.987463	2.10622	0.568877
20.4974	21.7097	19.9386	20.1624	17.658	20.4592		By MS/MS	By MS/MS	By matching		By MS/MS	0	2	2	2	0	2	70489.1	163329	47852.4	55881.1	9848.67	68647.6	ccar-1	WBGene00003085	Y37A1B.1b	1.41243	0.644723	1.42751	0.567369
20.901	20.9957	21.0612	23.1111	21.3692	22.9572	By matching	By matching	By MS/MS	By MS/MS	By MS/MS	By MS/MS	1	1	2	7	3	4	72518.6	77440.6	81037	335556	100322	301616	D2030.2b	WBGene00008412	D2030.2b	1.24424	0.83046	1.79114	0.566938
20.1694	20.8609	20.0295	20.7216	17.7178	20.2657		By matching	By matching	By MS/MS		By MS/MS	0	1	2	2	0	2	35732.7	57708.9	32430.3	52397	6532.35	38200	acdh-13	WBGene00001566	C28C12.9	1.31053	0.737312	1.60807	0.566111
21.2531	24.5043	25.0924	26.0787	25.5777	26.373	By matching	By MS/MS	By MS/MS	By MS/MS	By MS/MS	By MS/MS	2	4	7	10	9	9	147017	1.39989e+06	2.10441e+06	4.16899e+06	2.94588e+06	5.11236e+06	pgam-5	WBGene00019941	R07G3.5	1.67761	0.492169	1.12911	0.561865
21.4999	21.8919	18.2776	20.5992	18.7278	20.4093	By matching	By MS/MS		By MS/MS		By MS/MS	1	3	0	2	0	3	296570	389159	31776.3	158850	43415.2	139250	dod-19	WBGene00022644	ZK6.10a	1.46501	0.589485	1.31988	0.561316
20.9012	21.5689	18.5992	20.7119	19.5791	20.5553	By matching	By MS/MS		By matching	By matching	By matching	1	2	0	1	1	1	39965.3	63485.5	8104.35	35051.1	15984.3	31446.9	dsc-4	WBGene00001099	K02D7.4	1.25221	0.783022	1.69765	0.559619
19.6816	23.7083	23.1567	23.8882	23.8075	23.7086		By MS/MS	By MS/MS	By MS/MS	By MS/MS	By MS/MS	0	8	7	10	6	12	15866.6	258603	176440	292943	277018	258660	eftu-2	WBGene00001166	ZK328.2	1.55306	0.533979	1.21135	0.558236
22.2259	23.5439	17.8336	20.6595	19.2471	20.3675	By MS/MS	By MS/MS		By matching		By matching	2	4	0	1	0	1	272522	679444	12976.9	92016.5	34569.1	75155.7	ZC434.8	WBGene00013894	ZC434.8	1.75478	0.46095	1.06728	0.558106
21.6177	22.1812	21.617	21.9913	20.8127	23.0963		By MS/MS	By MS/MS	By MS/MS	By matching	By MS/MS	0	2	2	5	1	3	229850	339687	229736	297786	131558	640543	rpa-2	WBGene00019767	M04F3.1	1.0738	1.16361	2.47456	0.555242		+
20.0493	19.1047	18.2327	21.0675	18.5799	20.5336	By MS/MS			By MS/MS		By MS/MS	1	0	0	1	0	1	180840	93958.6	51339.4	366267	65307.3	252967	aqp-7	WBGene00000175	M02F4.8	1.28126	0.725617	1.58522	0.555076
19.8005	22.0457	20.4202	21.5083	20.1321	20.2349		By MS/MS	By MS/MS	By MS/MS	By matching	By MS/MS	0	1	1	3	2	2	16305.8	77307.2	25055.4	53265.9	20519.6	22035.7	prp-6	WBGene00013343	Y59A8B.6	1.14538	0.946837	2.02369	0.5544
22.2114	24.9945	24.0881	25.1164	24.7639	24.723	By MS/MS	By MS/MS	By MS/MS	By MS/MS	By MS/MS	By MS/MS	4	6	7	7	6	7	373563	2.57124e+06	1.37185e+06	2.79807e+06	2.19138e+06	2.13016e+06	unc-44	WBGene00006780	B0350.2a	1.25682	0.747149	1.62732	0.553099
19.1976	18.4124	18.0665	20.4816	17.7009	19.815				By MS/MS		By matching	0	0	0	3	0	1	33402	19383.3	15250.8	81338.7	11836.7	51243.3	atf-7	WBGene00000223	C07G2.2a	1.24801	0.756778	1.64617	0.552675		+
24.8724	25.5466	24.3696	25.3236	24.3482	25.5029	By MS/MS	By MS/MS	By MS/MS	By MS/MS	By MS/MS	By MS/MS	6	12	11	17	11	16	830083	1.32462e+06	585836	1.13492e+06	577218	1.28513e+06	ribo-1	WBGene00020683	T22D1.4	0.927667	2.13532	5.03206	0.550756
19.5441	21.7198	18.3058	18.9386	16.6578	18.4904		By MS/MS		By matching		By matching	0	3	0	2	0	1	15601.2	70485.6	6613.05	10254.3	2110.02	7515.95	R02D3.1a	WBGene00019819	R02D3.1a	1.54707	0.517975	1.17993	0.550333
23.439	23.3977	22.5793	24.342	22.0887	23.6434	By MS/MS	By MS/MS	By MS/MS	By MS/MS	By matching	By MS/MS	2	3	1	3	2	3	1.4215e+06	1.38137e+06	783362	2.65824e+06	557526	1.63787e+06	cisd-3.2	WBGene00022053	Y67D2.3	1.09204	1.05686	2.24915	0.549998
20.0712	23.332	21.5123	21.7611	21.639	21.7911	By MS/MS	By MS/MS	By MS/MS	By MS/MS	By MS/MS	By MS/MS	1	5	4	6	5	5	15965.9	153029	43350.6	51511.5	47329	52591.3	nep-17	WBGene00010070	F54F11.2a	1.22056	0.778927	1.68961	0.54921
23.0449	24.5832	22.6289	23.5196	23.2441	23.8765	By matching	By MS/MS	By matching	By MS/MS	By MS/MS	By MS/MS	3	4	5	7	3	7	432701	1.25675e+06	324305	601299	496744	770050	K11H3.3	WBGene00010780	K11H3.3	1.02048	1.32247	2.82487	0.548276
19.9107	18.7825	17.2567	21.077	18.8569	20.3091				By MS/MS		By MS/MS	0	0	0	2	0	1	39424.2	18036	6263.76	88483.7	18991.5	51964	grh-1	WBGene00001707	Y48G8AR.1a	1.38142	0.603977	1.34813	0.547165		+
18.4286	21.4529	21.6883	21.1577	18.1826	20.1154		By MS/MS	By MS/MS	By matching	By MS/MS	By MS/MS	0	2	1	2	1	2	25201.7	205036	241378	167093	21250.9	81135.5	ttr-14	WBGene00011460	T05A10.3	1.47548	0.543053	1.22913	0.546389
19.3675	21.0936	17.5356	19.3222	18.2762	18.6869		By MS/MS		By MS/MS	By MS/MS	By MS/MS	0	1	0	1	1	1	16910.2	55942.7	4749.8	16387	7936.47	10550.3	usp-5	WBGene00020839	T27A3.2	1.30779	0.661757	1.46069	0.545977
18.9389	19.8805	18.3707	18.7305	17.5822	19.5909		By MS/MS				By matching	0	1	0	0	0	1	12885.8	24749.3	8691.19	11152.9	5031.52	20247.9	ptp-2	WBGene00004214	F59G1.5	1.10337	0.988291	2.10791	0.545292
22.494	22.2838	22.2425	23.4902	21.7764	24.1396	By MS/MS	By MS/MS	By matching	By MS/MS	By MS/MS	By MS/MS	3	2	1	5	3	3	738388	638276	620250	1.47287e+06	449014	2.31025e+06	nduf-5	WBGene00021839	Y54E10BL.5	1.13358	0.907559	1.94461	0.544222			+
22.5908	21.6481	18.3487	21.5034	18.8005	21.2356	By MS/MS	By MS/MS		By MS/MS		By MS/MS	1	2	0	4	0	5	371594	193323	19636.2	174870	26856.8	145247	dhs-3	WBGene00000967	T02E1.5a	1.54905	0.501248	1.14701	0.543429
18.8521	20.4875	19.337	19.5614	18.4512	19.6704		By MS/MS	By matching	By MS/MS		By matching	0	2	1	1	0	1	11830	36752.4	16556.5	19341.8	8959.99	20860.3	dnj-29	WBGene00001047	Y63D3A.6b	1.0263	1.24028	2.64121	0.543427
23.9587	24.4837	21.8223	22.4267	19.1408	22.9356	By MS/MS	By MS/MS	By MS/MS	By MS/MS	By matching	By MS/MS	2	2	3	4	1	4	582285	837857	132436	201347	20644.3	286514	stt-3	WBGene00020437	T12A2.2	1.64139	0.46555	1.07641	0.542631
24.1178	24.6842	22.694	23.9065	22.4288	24.031	By MS/MS	By MS/MS	By MS/MS	By MS/MS	By MS/MS	By MS/MS	6	8	3	11	4	11	263840	390682	98337.6	227885	81824.5	248421	nra-4	WBGene00015344	C02E11.1a	1.127	0.911449	1.95241	0.542548
23.2524	28.9267	29.0831	27.4761	28.3932	29.9673	By matching	By MS/MS	By MS/MS	By MS/MS	By MS/MS	By MS/MS	1	9	4	11	5	11	356881	18224237	2.03107e+07	6.6675e+06	1.2591e+07	3.74893e+07	nasp-2	WBGene00008218	C50B6.2	1.88044	0.40318	0.951563	0.540954
20.3099	21.9008	18.912	19.9489	19.3046	20.2922		By MS/MS	By matching	By MS/MS	By matching	By MS/MS	0	1	1	1	1	1	23632.8	71194.6	8968.37	18401.8	11773.5	23345.4	pgp-2	WBGene00003996	C34G6.4d	1.20517	0.757361	1.64731	0.540048
23.8884	23.5134	22.0482	24.2403	22.3871	23.9743	By matching	By MS/MS	By MS/MS	By MS/MS	By MS/MS	By MS/MS	2	4	2	7	4	5	913413	704352	255111	1.16577e+06	322665	969470	asb-1	WBGene00000206	F35G12.10	1.13476	0.874628	1.8788	0.539338
19.6076	22.4295	21.0773	21.2913	21.3339	21.7181	By MS/MS	By MS/MS	By MS/MS	By MS/MS	By MS/MS	By MS/MS	1	4	4	6	3	3	18578.9	131365	51455.8	59681.5	61472.1	80227.8	apb-1	WBGene00000160	Y71H2B.10a	1.13999	0.83685	1.80378	0.534705
22.4718	22.1503	21.4824	22.2415	17.7383	22.0156	By MS/MS	By MS/MS	By matching	By MS/MS		By MS/MS	1	1	2	2	0	2	129260	103444	65108.9	110193	4859.08	94217.5	gfi-1	WBGene00019017	F57F4.4	1.57164	0.471972	1.08915	0.534029
25.2344	25.547	22.2971	24.2742	22.9356	24.5984	By MS/MS	By MS/MS	By MS/MS	By MS/MS	By matching	By MS/MS	8	7	4	9	5	7	1.87972e+06	2.33444e+06	245396	966140	382018	1.20962e+06	nkb-1	WBGene00007646	C17E4.9a	1.31751	0.608991	1.35791	0.53335
19.206	21.2002	16.9825	19.9048	17.9259	17.4461		By MS/MS		By MS/MS		By MS/MS	0	1	0	1	0	1	40317.8	160620	8632.72	65439.3	16601.7	11904.7	npp-11	WBGene00003797	F53F10.5	1.47888	0.507516	1.15936	0.532814
24.033	25.123	23.6256	24.1749	23.1242	24.4909	By MS/MS	By MS/MS	By MS/MS	By MS/MS	By MS/MS	By MS/MS	5	7	5	6	2	7	490430	1.04403e+06	369772	541142	261229	673658	rpn-3	WBGene00004460	C30C11.2	1.00204	1.22873	2.61583	0.53213
19.9089	18.3209	17.8838	21.6164	19.0145	21.1179				By MS/MS		By matching	0	0	0	2	0	2	89488.7	29768.3	21986.6	292281	48145.7	206891	xpa-1	WBGene00006963	K07G5.2	1.41604	0.527621	1.19888	0.528149		+
18.0003	22.344	21.222	21.3805	21.1083	20.7989		By MS/MS	By MS/MS	By MS/MS	By MS/MS	By MS/MS	0	2	2	4	3	4	6394.86	129851	59658.4	66585.4	55136.4	44495.1	mcm-7	WBGene00003159	F32D1.10	1.39764	0.5373	1.21786	0.527886		+
25.3479	25.7086	24.0989	25.4397	23.7718	25.2299	By MS/MS	By MS/MS	By MS/MS	By MS/MS	By MS/MS	By MS/MS	5	8	6	11	4	10	2.669e+06	3.42713e+06	1.123e+06	2.84432e+06	895187	2.45949e+06	phb-1	WBGene00004014	Y37E3.9	1.05317	0.98797	2.10725	0.526643
20.7133	22.6428	22.4468	23.1575	22.1444	22.7451		By matching	By MS/MS	By MS/MS	By MS/MS	By MS/MS	0	2	4	5	5	5	61400.6	233886	204168	334157	165561	251074	fard-1	WBGene00022200	Y71H10A.2	1.08033	0.904596	1.93867	0.525134
19.5049	22.5703	23.7791	23.9324	23.3794	24.9163		By matching	By MS/MS	By MS/MS	By MS/MS	By MS/MS	0	2	5	6	5	7	82662.5	691977	1.59944e+06	1.77878e+06	1.21244e+06	3.5181e+06	F10C1.9a	WBGene00044296	F10C1.9a	1.58521	0.447571	1.04064	0.524331
22.5571	21.9608	22.5951	24.1771	21.3955	24.048	By matching	By matching	By MS/MS	By MS/MS	By matching	By MS/MS	1	1	3	5	1	5	474701	313984	487361	1.45915e+06	212199	1.33423e+06	sgt-1	WBGene00019893	R05F9.10	1.21275	0.672019	1.48067	0.522952
19.5802	17.7773	21.0007	24.0379	18.5189	22.8506			By matching	By MS/MS		By MS/MS	0	0	2	7	0	7	20099	5760.3	53797.4	441642	9631.19	193936	F46B6.5c	WBGene00009770	F46B6.5c	1.85536	0.380256	0.905047	0.522635
19.5921	22.9428	23.5562	24.6094	24.3329	24.7446		By matching	By MS/MS	By MS/MS	By MS/MS	By MS/MS	0	4	7	6	6	6	49394.7	503901	770935	1.59976e+06	1.32069e+06	1.75694e+06	fat-2	WBGene00001394	W02A2.1a	1.60522	0.435775	1.01709	0.521471
20.2488	19.8608	17.5953	19.371	17.0637	19.5685		By matching		By matching		By MS/MS	0	1	0	1	0	1	41532.1	31737.2	6600.54	22600.4	4566.39	25917.7	cogc-3	WBGene00022121	Y71F9AM.4b	1.29748	0.581111	1.30354	0.519959
19.2464	21.865	20.293	20.8707	19.7744	19.9071		By MS/MS	By matching	By MS/MS	By matching	By MS/MS	0	1	2	2	2	2	69102.7	424388	142744	213034	99641.2	109243	F28C6.8a	WBGene00009207	F28C6.8a	1.10965	0.800191	1.73142	0.518312
26.132	28.5207	24.6586	25.6619	24.845	25.4611	By MS/MS	By MS/MS	By MS/MS	By MS/MS	By MS/MS	By MS/MS	13	31	14	28	15	24	1.1314e+06	5.92491e+06	407447	816737	463629	710617	pyc-1	WBGene00004258	D2023.2a	1.33601	0.540551	1.22423	0.515575		+
24.9132	25.6928	23.1752	24.4273	22.7096	24.2424	By MS/MS	By MS/MS	By MS/MS	By MS/MS	By MS/MS	By MS/MS	5	5	4	5	4	7	3.15949e+06	5.42399e+06	947162	2.25599e+06	685911	1.9847e+06	art-1	WBGene00000198	C15F1.6	1.18819	0.664211	1.46547	0.514191
23.3077	25.3117	24.7219	25.6132	25.1715	25.4632	By matching	By MS/MS	By MS/MS	By MS/MS	By MS/MS	By MS/MS	3	14	14	18	13	18	358034	1.43613e+06	954205	1.76993e+06	1.30307e+06	1.59507e+06	cct-4	WBGene00000379	K01C8.10	1.06235	0.869998	1.86958	0.513652			+
21.6384	21.8021	17.6088	20.1415	18.0241	19.8156	By matching	By MS/MS		By MS/MS		By MS/MS	1	2	0	2	0	2	296773	332427	18170.7	105146	24233.1	83884.6	K12H4.4	WBGene00019679	K12H4.4	1.49594	0.45409	1.05363	0.512344			+
21.8608	22.578	17.975	21.4941	16.928	18.0714	By MS/MS	By MS/MS	By matching	By MS/MS	By matching	By MS/MS	3	2	1	2	1	1	190425	313054	12881.8	147690	6234.39	13771.8	C25A1.4	WBGene00007706	C25A1.4	1.79325	0.370952	0.886053	0.508888
20.352	23.5341	17.9069	20.2498	17.721	17.4437	By matching	By MS/MS		By MS/MS			1	3	0	1	0	0	63728.6	578430	11703.3	59371.5	10288.2	8488.79	sqrd-1	WBGene00008538	F02H6.5c	1.74921	0.375543	0.895434	0.506506
20.2536	19.7601	17.8895	19.2115	15.9152	19.2795		By MS/MS		By MS/MS		By MS/MS	0	1	0	1	0	1	16893.6	11999.1	3281.38	8203.63	835.072	8599.74	ebax-1	WBGene00004140	R09E10.7	1.39758	0.479473	1.10401	0.505287
20.5097	21.788	20.2264	21.3918	20.8506	21.0886		By matching	By matching	By MS/MS	By MS/MS	By MS/MS	0	1	1	2	2	2	38278.8	92846.4	31453.8	70553.9	48484.6	57177	pmp-2	WBGene00004059	C44B7.9	0.8939	1.52202	3.29553	0.504673
24.0486	24.6747	22.6894	23.8021	22.6454	23.9774	By MS/MS	By MS/MS	By MS/MS	By MS/MS	By MS/MS	By MS/MS	4	5	4	6	4	5	1.33477e+06	2.06008e+06	520291	1.12515e+06	504663	1.27046e+06	mtch-1	WBGene00018395	F43E2.7a	1.0236	0.897082	1.92363	0.50371
24.8075	26.1004	23.992	24.8818	23.8875	24.7432	By MS/MS	By MS/MS	By MS/MS	By MS/MS	By MS/MS	By MS/MS	9	11	10	15	10	15	624764	1.53072e+06	354978	657764	330191	597509	rpn-2	WBGene00004459	C23G10.4b	1.01278	0.908938	1.94738	0.501357
22.2413	22.9414	22.4831	23.9535	22.9128	23.5267	By matching	By MS/MS	By MS/MS	By MS/MS	By MS/MS	By MS/MS	1	4	2	4	2	2	550867	894942	651387	1.805e+06	877424	1.34277e+06	Y71H2AM.5	WBGene00022170	Y71H2AM.5	0.928123	1.23473	2.62901	0.500868			+
19.4476	18.829	19.6381	20.8249	17.9403	20.9324			By matching	By MS/MS		By MS/MS	0	0	1	1	0	1	26482.3	17248.3	30219.3	68792.4	9315.79	74118.3	sup-37	WBGene00006342	C01B7.1b	1.18676	0.612545	1.36483	0.500842
18.1083	18.7905	18.4539	20.0685	17.6684	18.4424		By matching	By matching	By MS/MS	By matching	By MS/MS	0	1	1	1	1	1	28257	45343	35907.1	109960	20832	35622	ntl-11	WBGene00013530	Y73F8A.25e	1.02363	0.875899	1.88133	0.500772
19.6904	22.0305	18.2043	18.9043	17.8367	18.8378		By MS/MS		By matching		By MS/MS	0	1	0	1	0	1	76912.9	389445	27456.1	44601.9	21281.4	42593.6	sfxn-1.5	WBGene00011440	T04F8.1	1.34705	0.490709	1.12622	0.499633
19.4236	21.1726	21.0903	22.2387	21.6324	22.0794		By matching	By MS/MS	By MS/MS	By MS/MS	By MS/MS	0	1	2	2	2	1	28128.5	94543.7	89303.8	197959	130036	177264	uaf-1	WBGene00006697	Y92C3B.2d	1.11478	0.682204	1.50052	0.497021
20.8832	21.0699	18.0732	19.8823	17.8107	19.652		By MS/MS		By MS/MS		By MS/MS	0	2	0	4	0	2	64470	73376.4	9192.87	32215.1	7663.46	27461.6	hxk-2	WBGene00010416	H25P06.1	1.27906	0.521872	1.18759	0.496333
19.5297	22.4289	19.2728	20.6592	19.6899	19.0825		By MS/MS	By matching	By MS/MS	By matching	By matching	0	4	1	1	2	1	30274.5	225848	25336.4	66235.8	33830.4	22205.3	pptr-1	WBGene00012348	W08G11.4	1.22605	0.558098	1.25858	0.495544
20.9168	24.3028	22.8938	23.2164	23.015	22.744		By MS/MS	By MS/MS	By MS/MS	By MS/MS	By MS/MS	0	5	4	7	4	6	63859.5	667614	251396	314400	273438	226604	zbp-1	WBGene00010908	M88.5a	1.14588	0.627614	1.39419	0.49351
22.4349	24.0982	23.8807	25.0016	24.8786	25.4909	By matching	By MS/MS	By MS/MS	By MS/MS	By MS/MS	By MS/MS	2	3	9	14	5	12	236246	748290	643583	1.39966e+06	1.28529e+06	1.96475e+06	prp-19	WBGene00020423	T10F2.4	1.13215	0.62214	1.38353	0.488351			+
26.7465	26.6827	25.4503	27.2322	26.1253	27.2115	By MS/MS	By MS/MS	By MS/MS	By MS/MS	By MS/MS	By MS/MS	16	18	14	26	16	25	3.51843e+06	3.36625e+06	1.43266e+06	4.92656e+06	2.28747e+06	4.85655e+06	hsp-3	WBGene00002007	C15H9.6a	0.93476	1.0578	2.25109	0.488062
22.8702	24.606	21.8624	21.8939	19.4087	21.8437	By matching	By MS/MS	By matching	By MS/MS		By MS/MS	1	1	1	1	0	1	851853	2.83722e+06	423645	432999	77334	418177	gpx-2	WBGene00011045	R05H10.5a	1.40075	0.436787	1.01911	0.487305
18.2117	19.2207	20.3959	21.9483	20.1529	21.3503			By matching	By MS/MS	By matching	By MS/MS	0	0	1	2	1	1	15977.9	32156.3	72615.6	212984	61357.9	140711	lin-26	WBGene00003012	F18A1.2b	1.25294	0.508821	1.16193	0.485951		+
29.6171	30.5913	29.9154	30.6243	29.7442	30.4025	By MS/MS	By MS/MS	By MS/MS	By MS/MS	By MS/MS	By MS/MS	49	70	90	99	90	95	9.35715e+06	1.8383e+07	1.15068e+07	1.88079e+07	1.02191e+07	1.61284e+07	vit-6	WBGene00006930	K07H8.6a	0.78047	2.67153	7.05351	0.484568
19.3266	25.4878	25.3009	25.0372	25.701	24.9834		By MS/MS	By MS/MS	By MS/MS	By MS/MS	By MS/MS	0	9	15	13	12	11	20546.7	1.47046e+06	1.29175e+06	1.07597e+06	1.70456e+06	1.03657e+06	C18B2.5a	WBGene00015956	C18B2.5a	1.72664	0.346182	0.83512	0.483987
20.5208	18.2822	19.6257	21.3696	17.6556	22.5348			By matching	By MS/MS		By MS/MS	0	0	1	2	0	2	60177	12751.4	32358.4	108380	8258.78	243052	unc-37	WBGene00006773	W02D3.9	1.4615	0.406522	0.958313	0.483129			+
23.9111	25.2179	23.0987	24.0999	23.5825	24.0884	By MS/MS	By MS/MS	By MS/MS	By MS/MS	By MS/MS	By MS/MS	3	8	9	13	11	13	606732	1.50092e+06	345496	691539	483116	686039	rpt-5	WBGene00004505	F56H1.4	0.937927	0.993548	2.11865	0.482795
19.7834	25.2929	23.0051	22.121	23.736	23.4779		By matching	By matching	By MS/MS	By MS/MS	By MS/MS	0	2	3	4	2	3	15295.4	696748	142683	77306.8	236813	198017	unc-45	WBGene00006781	F30H5.1	1.45573	0.405398	0.956043	0.481606
20.3495	18.6671	17.7961	20.844	18.5682	20.8916				By MS/MS	By MS/MS	By matching	0	0	0	2	1	2	47713.3	14865.8	8128.06	67221.5	13881.4	69478.8	lpd-7	WBGene00003063	R13A5.12	1.22965	0.511482	1.16716	0.481549
24.5434	24.4089	22.1915	24.1541	21.72	23.3882	By MS/MS	By MS/MS	By matching	By MS/MS	By MS/MS	By MS/MS	2	6	3	8	1	7	1.35845e+06	1.23745e+06	266099	1.03711e+06	191905	609943	phb-2	WBGene00004015	T24H7.1	1.16541	0.558401	1.25917	0.480474			+
19.4809	18.3318	16.862	21.0621	20.1792	21.273				By MS/MS	By MS/MS	By MS/MS	0	0	0	1	2	2	43039.9	19407.2	7006.93	128788	69841	149064	slc-25A10	WBGene00019656	K11G12.5	1.38159	0.426218	0.997943	0.478981
23.7784	24.7705	24.1689	24.8519	24.1987	24.8791	By MS/MS	By MS/MS	By MS/MS	By MS/MS	By MS/MS	By MS/MS	2	10	11	13	11	12	287759	572380	377219	605599	385100	617142	copb-2	WBGene00009542	F38E11.5	0.785147	2.31188	5.63631	0.478952
27.0982	26.8461	25.9354	27.409	25.8157	27.3608	By MS/MS	By MS/MS	By MS/MS	By MS/MS	By MS/MS	By MS/MS	6	8	9	11	10	12	1.30609e+07	1.09672e+07	5.83373e+06	1.62009e+07	5.3691e+06	1.56691e+07	atp-5	WBGene00007385	C06H2.1	0.922233	0.966505	2.06354	0.473689
21.9045	22.2349	22.9186	24.1297	22.077	23.576	By MS/MS	By MS/MS	By MS/MS	By MS/MS	By MS/MS	By MS/MS	3	1	3	7	6	7	32713.3	41131.6	66069.2	152958	36869.2	104208	frm-1	WBGene00001488	ZK270.2a	1.01348	0.719912	1.57407	0.472736
19.6424	18.6982	19.363	20.6445	18.5971	21.71				By MS/MS		By MS/MS	0	0	0	2	0	2	11059.1	5747.77	9111.65	22150	5358.73	46359.5	fbxa-136	WBGene00007672	C18D4.2b	1.15009	0.543212	1.22944	0.472227
19.2757	21.1765	20.0459	20.4594	20.3998	20.7565		By MS/MS	By MS/MS	By MS/MS	By MS/MS	By MS/MS	0	2	2	1	2	3	14425.3	53866	24602.2	32768.2	31441	40259.1	F55F8.3	WBGene00018891	F55F8.3	0.890317	1.06849	2.27336	0.470661
21.2822	23.0088	20.9977	21.5609	21.1285	21.6314	By matching	By MS/MS	By matching	By MS/MS	By matching	By MS/MS	1	2	1	3	2	5	182165	602848	149557	220972	163750	232043	dif-1	WBGene00000996	F49E8.5	0.930873	0.908058	1.94561	0.470507
23.4228	26.9639	27.1044	27.3443	27.1562	27.2423	By MS/MS	By MS/MS	By MS/MS	By MS/MS	By MS/MS	By MS/MS	7	33	59	70	64	66	72083.3	839103	924938	1.09231e+06	958719	1.01769e+06	gcn-1	WBGene00021697	Y48G9A.3	1.28906	0.44655	1.03861	0.470264
19.5153	19.0545	19.3055	19.7955	15.8762	19.6422		By matching	By matching	By MS/MS		By MS/MS	0	1	1	2	0	1	24978.3	18148.7	21597.7	30332.3	2004.84	27275	dpl-1	WBGene00001061	T23G7.1	1.26506	0.453921	1.0533	0.46836		+
21.7351	23.1644	21.8286	22.3309	20.6201	21.6196	By MS/MS	By MS/MS	By MS/MS	By MS/MS	By matching	By MS/MS	3	3	4	3	2	3	151774	408747	161939	229370	70069.5	140096	C37C3.2c	WBGene00016496	C37C3.2c	0.977023	0.759493	1.65149	0.467117
19.9247	19.0535	19.8885	21.0251	16.5274	20.1255			By matching	By MS/MS		By matching	0	0	1	2	0	1	62203.1	34006.7	60663.9	133369	5903.56	71493.8	C30G12.2	WBGene00016274	C30G12.2	1.28783	0.437303	1.02014	0.4662
21.3279	18.2105	19.1511	22.3284	17.9471	22.328				By MS/MS		By MS/MS	0	0	0	2	0	1	376045	43333.2	83168.8	752329	36101.6	752126	R07E5.13	WBGene00011119	R07E5.13	1.48024	0.365498	0.874885	0.463746
19.5257	22.2584	22.6608	22.7752	21.7971	22.356		By matching	By MS/MS	By MS/MS	By MS/MS	By MS/MS	0	2	4	4	3	4	29029.5	192958	255031	276081	140158	206473	ain-1	WBGene00015547	C06G1.4	1.13534	0.526795	1.19726	0.463729
23.0564	23.4653	22.5222	23.4468	22.5355	23.5342	By matching	By MS/MS	By MS/MS	By MS/MS	By matching	By MS/MS	2	4	5	8	2	6	223666	296949	154454	293180	155884	311488	spg-7	WBGene00004978	Y47G6A.10	0.777393	1.92207	4.37029	0.463318			+
20.9845	20.6874	19.0084	20.859	19.8405	21.1776	By MS/MS	By matching		By MS/MS	By matching	By MS/MS	2	1	0	2	1	3	138320	112574	35155.9	126793	62589.3	158126	ZK809.3	WBGene00014086	ZK809.3	0.96353	0.749309	1.63154	0.460895			+
19.4678	22.3587	21.9539	22.0895	21.8827	22.0654		By MS/MS	By MS/MS	By MS/MS	By MS/MS	By MS/MS	0	4	3	5	2	3	14797.4	109758	82904.3	91075.8	78912.2	89569.5	pod-1	WBGene00004075	Y76A2B.1a	1.06976	0.579633	1.30065	0.460611
20.5898	21.4446	18.7817	21.5547	22.171	21.9845	By matching	By MS/MS		By MS/MS	By matching	By MS/MS	1	2	0	2	1	1	78907.9	142710	22533.2	154020	236101	207480	tax-6	WBGene00006527	C02F4.2b	1.14714	0.50548	1.15535	0.460163
21.2353	22.8146	21.2578	20.81	17.4021	20.3875	By matching	By MS/MS	By matching	By MS/MS		By MS/MS	1	2	1	3	0	4	91429.5	273218	92870.5	68088.9	6414.82	50803.6	K08E3.5f	WBGene00010665	K08E3.5f	1.37232	0.389899	0.924662	0.459873
20.2591	17.9878	18.1657	20.1367	16.2491	20.5523			By matching	By MS/MS		By MS/MS	0	0	1	2	0	1	89633.8	18567	21003	82342.8	5563.34	109836	dnj-20	WBGene00001038	T15H9.7a	1.33433	0.402452	0.950092	0.459414
18.9588	18.525	20.4257	20.375	18.5385	23.0724	By MS/MS		By matching	By MS/MS	By matching	By MS/MS	2	0	1	1	1	1	84923	62866.2	234750	226633	63457.7	1.47006e+06	dct-16	WBGene00012615	Y38H6C.1a	1.34977	0.3965	0.938048	0.459275
21.5982	21.3699	20.497	21.4897	18.6764	21.1557	By matching	By matching	By matching	By MS/MS		By MS/MS	1	1	1	3	0	4	117582	100370	54807.4	109067	15516.3	86525.8	spl-1	WBGene00004981	Y66H1B.4	1.08126	0.559298	1.26093	0.458645
17.9002	29.941	18.7184	16.8988	19.1121	16.9337	By matching	By MS/MS				By matching	1	16	0	0	0	1	12231	5.15351e+07	21566.5	6109.64	28331.7	6259.02	C30H7.2a	WBGene00016278	C30H7.2a	2.68092	0.242933	0.61542	0.457788
25.9082	26.0924	24.8649	25.9664	24.9509	26.1835	By MS/MS	By MS/MS	By MS/MS	By MS/MS	By MS/MS	By MS/MS	11	16	15	22	11	22	1.53591e+06	1.74508e+06	745241	1.59908e+06	791022	1.85881e+06	nuo-5	WBGene00021562	Y45G12B.1a	0.839417	1.16017	2.46718	0.456147			+
21.2524	20.9283	17.2394	18.8352	16.7833	19.6773	By matching	By MS/MS		By MS/MS	By matching	By MS/MS	1	1	0	2	1	2	60929.3	48670.8	3773.82	11407	2751	20449.5	alx-1	WBGene00007010	R10E12.1c	1.3886	0.377308	0.899036	0.456094
19.34	20.3227	20.3192	21.6118	20.2447	20.6967		By matching	By matching	By MS/MS	By MS/MS	By MS/MS	0	3	1	4	4	4	7716.36	15248.9	15211.6	37265	14446.5	19761.6	mon-2	WBGene00008685	F11A10.4a	0.909113	0.852191	1.83419	0.455548
21.361	21.0648	17.7485	19.5148	17.7632	20.0773	By MS/MS	By MS/MS		By matching		By matching	2	3	0	1	0	1	117105	95369.3	9574.41	32568.7	9672.4	48100	pmt-1	WBGene00022781	ZK622.3d	1.26137	0.418364	0.98217	0.453035			+
26.3387	26.6887	25.0717	26.352	25.0786	26.1027	By MS/MS	By MS/MS	By MS/MS	By MS/MS	By MS/MS	By MS/MS	15	15	13	21	14	22	2.17608e+06	2.77358e+06	904203	2.19618e+06	908563	1.84771e+06	hsp-6	WBGene00002010	C37H5.8	0.884793	0.909429	1.94836	0.452783
22.6023	22.2401	21.5051	23.0534	20.4029	22.1834	By MS/MS	By MS/MS	By MS/MS	By MS/MS	By MS/MS	By MS/MS	1	2	3	3	1	3	1.06128e+06	825614	496051	1.45085e+06	231066	793784	R04F11.2	WBGene00011015	R04F11.2	0.988837	0.642987	1.42413	0.45063
19.452	21.0379	19.3746	20.3026	19.6853	19.7257		By MS/MS	By matching	By MS/MS	By matching	By MS/MS	0	1	2	2	2	2	34151.5	102524	32368.5	61585.9	40145.3	41285.6	Y54H5A.2	WBGene00021900	Y54H5A.2	0.851453	1.02218	2.1774	0.450256
24.0958	25.09	24.7577	25.441	24.7151	25.3873	By MS/MS	By MS/MS	By MS/MS	By MS/MS	By MS/MS	By MS/MS	4	8	12	15	11	15	560281	1.1161e+06	886438	1.42344e+06	860688	1.37144e+06	cct-3	WBGene00018782	F54A3.3	0.78322	1.50824	3.26179	0.450095			+
19.5043	21.299	17.8125	20.1625	20.1429	19.2554		By MS/MS		By MS/MS	By matching	By MS/MS	0	1	0	2	1	3	8450.6	29319.4	2615.82	13336.4	13156.8	7111.6	agef-1	WBGene00012386	Y6B3A.1a	1.08573	0.522936	1.18968	0.450021
23.0024	23.9907	21.8634	23.0542	22.3976	22.8832	By matching	By MS/MS	By matching	By MS/MS	By matching	By MS/MS	5	5	2	6	2	6	247141	490263	112221	256164	162512	227535	acs-4	WBGene00018152	F37C12.7	0.888163	0.867818	1.86524	0.449438
24.68	24.7579	24.4373	24.9413	23.309	25.362	By MS/MS	By MS/MS	By matching	By MS/MS	By matching	By MS/MS	6	4	5	8	3	9	1.41469e+06	1.49321e+06	1.19568e+06	1.69557e+06	546947	2.26969e+06	ldp-1	WBGene00017719	F22F7.1a	0.878297	0.892647	1.91476	0.448408
18.8437	18.8514	20.9201	22.1596	19.3281	21.726			By matching	By MS/MS		By MS/MS	0	0	1	2	0	2	58806.6	59121.3	248026	585638	82272.9	433586	nduf-6	WBGene00009051	F22D6.4	1.21502	0.428149	1.00182	0.44788
19.8313	18.9048	19.1062	20.2892	17.3373	20.2399			By matching	By MS/MS		By matching	0	0	1	2	0	1	16658.2	8764.62	10077.7	22880.4	2957.05	22112.5	F16B12.6	WBGene00008882	F16B12.6	1.05304	0.534577	1.21252	0.444607
20.0725	20.8325	20.1546	22.5415	21.1567	20.8896	By matching	By matching	By matching	By MS/MS	By MS/MS	By MS/MS	1	1	1	5	3	4	17783.6	30116.2	18825.8	98461.6	37704.9	31332.3	C35A5.8	WBGene00007952	C35A5.8	0.959913	0.658616	1.45457	0.444419
18.5084	20.6029	21.1746	22.12	21.5643	21.9508		By matching	By matching	By MS/MS	By MS/MS	By MS/MS	0	1	2	4	3	4	9561.08	40835.8	60692.4	116877	79512.7	103941	imb-2	WBGene00002076	R06A4.4a	1.14217	0.459241	1.06388	0.443804
26.0326	26.9085	25.2491	25.9823	24.866	25.8735	By MS/MS	By MS/MS	By MS/MS	By MS/MS	By MS/MS	By MS/MS	10	12	10	13	7	14	3.43201e+06	6.29848e+06	1.9939e+06	3.3146e+06	1.5289e+06	3.07369e+06	idha-1	WBGene00009664	F43G9.1	0.872223	0.853108	1.83601	0.441617
22.5545	25.9649	24.3588	24.298	24.9319	24.7259	By MS/MS	By MS/MS	By MS/MS	By MS/MS	By MS/MS	By MS/MS	3	22	10	18	14	15	49280.7	523959	172112	165016	256055	221992	fasn-1	WBGene00009342	F32H2.5	1.04789	0.528055	1.19973	0.441507
21.1616	20.5893	20.0184	20.9625	17.571	20.5942	By matching	By matching	By matching	By MS/MS		By MS/MS	1	1	1	3	0	3	93828.2	63104	42479.9	81732	7788.36	63320	ugt-46	WBGene00015141	B0310.5	1.1317	0.457982	1.06138	0.440993
22.1968	26.1692	25.7816	25.8254	26.2515	25.9173	By MS/MS	By MS/MS	By MS/MS	By MS/MS	By MS/MS	By MS/MS	4	26	41	42	44	45	18926.8	297083	227095	234095	314527	249484	dhc-1	WBGene00000962	T21E12.4a	1.22731	0.405091	0.955424	0.440753			+
19.9244	24.0056	24.4016	24.2277	24.1141	24.1009		By MS/MS	By MS/MS	By MS/MS	By MS/MS	By MS/MS	0	4	7	10	9	10	55279.8	935667	1.23122e+06	1.09139e+06	1.00878e+06	999554	arx-2	WBGene00000200	K07C5.1	1.298	0.375931	0.896226	0.440255
22.6175	23.2071	22.5408	23.7301	23.2062	23.7584	By MS/MS	By matching	By matching	By MS/MS	By MS/MS	By MS/MS	2	1	1	3	2	4	1.07252e+06	1.6139e+06	1.01694e+06	2.31917e+06	1.61291e+06	2.365e+06	trap-1	WBGene00022122	Y71F9AM.6	0.777033	1.31718	2.8129	0.43746
22.8936	24.9298	24.5869	24.9916	24.8739	25.2076	By matching	By MS/MS	By MS/MS	By MS/MS	By MS/MS	By MS/MS	4	8	13	16	15	14	199795	819513	646127	855387	788383	993512	eif-3.B	WBGene00001225	Y54E2A.11a	0.924883	0.673313	1.4832	0.435531
19.3237	17.9171	21.7389	22.8274	16.8214	21.7686			By MS/MS	By MS/MS	By MS/MS	By MS/MS	0	0	1	2	1	1	109362	41252.3	583316	1.2405e+06	19302.3	595449	C08F11.11	WBGene00007458	C08F11.11	1.54305	0.305083	0.749265	0.433512
20.3318	21.2573	18.2245	19.4076	18.7914	19.7264	By MS/MS	By MS/MS	By matching	By MS/MS	By MS/MS	By MS/MS	1	2	1	2	1	2	32992.5	62665	7657.26	17385.8	11342.5	21686.5	sec-24.1	WBGene00004755	F12F6.6	1.01453	0.524999	1.19373	0.431737
20.2024	19.3513	21.0094	22.1007	18.4625	21.6336			By MS/MS	By MS/MS		By MS/MS	0	0	1	2	0	1	109686	60804.8	191900	408863	32836.9	295791	aly-2	WBGene00000121	F23B2.6	1.13711	0.42856	1.00264	0.431686
19.3719	24.4455	24.294	24.092	24.2513	23.4636		By MS/MS	By MS/MS	By MS/MS	By MS/MS	By MS/MS	0	1	5	4	5	3	96922.6	3.26385e+06	2.93857e+06	2.55456e+06	2.85272e+06	1.65258e+06	ZC373.2	WBGene00013867	ZC373.2	1.36131	0.339232	0.820726	0.430977
19.8336	18.1224	16.3784	19.6539	17.4255	19.2494				By MS/MS		By matching	0	0	0	2	0	1	30140	9204.69	2748.13	26611	5678.34	20103.8	trcs-2	WBGene00011312	T01B7.6	1.1294	0.431052	1.00763	0.430929
26.4677	26.2281	24.9308	26.4865	24.0701	25.6485	By MS/MS	By MS/MS	By MS/MS	By MS/MS	By MS/MS	By MS/MS	8	9	10	12	6	12	7.1389e+06	6.0463e+06	2.46016e+06	7.23249e+06	1.35477e+06	4.04607e+06	atp-3	WBGene00000230	F27C1.7a	0.964853	0.577919	1.29731	0.430021
20.769	19.8718	16.6336	19.3991	17.1612	18.939	By MS/MS	By MS/MS		By MS/MS		By matching	1	1	0	1	0	1	127629	68528	7262.67	49383.6	10468.8	35899.2	pdhb-1	WBGene00015413	C04C3.3	1.21537	0.385552	0.91583	0.429905
19.5876	18.6015	18.5171	20.2407	18.4077	20.5032				By matching		By MS/MS	0	0	0	1	0	2	46345.4	23397.3	22068.1	72882.6	20455.6	87423.7	C39E9.11	WBGene00008034	C39E9.11	0.944353	0.600476	1.34131	0.428462
24.7164	25.835	24.4648	25.5889	24.9109	24.966	By MS/MS	By MS/MS	By MS/MS	By MS/MS	By MS/MS	By MS/MS	3	4	5	7	4	5	1.72294e+06	3.74112e+06	1.44719e+06	3.1543e+06	1.97162e+06	2.04832e+06	sec-61	WBGene00013311	Y57G11C.15a	0.76591	1.24413	2.64969	0.428108
26.6362	26.1786	26.1566	26.642	23.5726	26.7029	By MS/MS	By MS/MS	By MS/MS	By MS/MS	By MS/MS	By MS/MS	4	4	4	4	2	4	2.08599e+07	1.519e+07	1.49608e+07	2.0944e+07	2.4952e+06	2.18481e+07	rpl-35	WBGene00004449	ZK652.4	1.05267	0.472447	1.0901	0.426932
20.2924	19.7093	21.9294	21.3785	18.0447	22.9821	By matching	By MS/MS	By matching	By matching		By MS/MS	1	1	1	1	0	1	67585.8	45117.6	210216	143489	14230.7	436074	kin-1	WBGene00002189	ZK909.2f	1.26784	0.359472	0.862515	0.426892
22.2314	24.7055	25.3499	24.902	24.0336	25.0925	By MS/MS	By MS/MS	By MS/MS	By MS/MS	By MS/MS	By MS/MS	1	6	10	11	10	12	140689	781685	1.22186e+06	895713	490658	1.02217e+06	glh-1	WBGene00001598	T21G5.3	1.02832	0.492164	1.1291	0.426557
24.4365	26.0404	23.4764	23.9667	22.5043	23.5443	By MS/MS	By MS/MS	By MS/MS	By MS/MS	By MS/MS	By MS/MS	4	8	4	4	3	4	987176	3.00066e+06	507437	712785	258665	531871	Y39G10AR.8	WBGene00021466	Y39G10AR.8	1.04471	0.476189	1.09751	0.426083			+
28.8175	29.4392	28.4537	29.1354	28.3282	29.1607	By MS/MS	By MS/MS	By MS/MS	By MS/MS	By MS/MS	By MS/MS	24	31	37	43	36	40	1.35163e+07	2.07974e+07	1.05037e+07	1.68489e+07	9.62855e+06	1.71466e+07	daf-21	WBGene00000915	C47E8.5	0.711993	1.80817	4.04392	0.4248
23.6171	22.9431	21.5392	23.376	21.8683	23.4635	By MS/MS	By matching	By MS/MS	By MS/MS	By MS/MS	By MS/MS	4	3	1	4	2	4	1.07217e+06	671998	253966	907166	319033	963916	dpy-11	WBGene00001073	F46E10.9	0.91931	0.622035	1.38332	0.424708
29.9089	30.077	28.7031	30.0061	28.7107	29.6828	By MS/MS	By MS/MS	By MS/MS	By MS/MS	By MS/MS	By MS/MS	15	20	21	23	19	25	4.80001e+07	5.39333e+07	2.08096e+07	5.13476e+07	2.092e+07	4.10399e+07	ant-1.1	WBGene00006439	T27E9.1a	0.814443	0.908014	1.94552	0.424493			+
23.0406	23.745	24.3826	25.5204	23.9188	24.8106	By MS/MS	By MS/MS	By MS/MS	By MS/MS	By MS/MS	By MS/MS	2	2	6	9	5	6	479338	781055	1.21511e+06	2.67377e+06	881056	1.63478e+06	dnj-12	WBGene00001030	F39B2.10	0.91132	0.6329	1.40448	0.424094
24.6805	26.0712	24.7406	24.6347	23.3233	24.7685	By MS/MS	By MS/MS	By MS/MS	By MS/MS	By MS/MS	By MS/MS	3	12	7	8	6	8	960286	2.518e+06	1.00118e+06	930286	374858	1.02068e+06	F46H5.7a	WBGene00018522	F46H5.7a	0.909967	0.629263	1.3974	0.423007
22.8694	23.7301	21.8493	22.9568	22.5076	22.9387	By MS/MS	By MS/MS	By matching	By MS/MS	By MS/MS	By MS/MS	4	5	1	6	3	6	170280	309223	83964.2	180911	132509	178665	mars-1	WBGene00003415	F58B3.5a	0.79978	0.943645	2.01724	0.42172
22.3079	24.9034	25.25	25.2463	24.7842	25.2447	By matching	By MS/MS	By MS/MS	By MS/MS	By MS/MS	By MS/MS	1	5	8	9	9	7	236013	1.42641e+06	1.81377e+06	1.80918e+06	1.31328e+06	1.80718e+06	Y37E3.10a	WBGene00021351	Y37E3.10a	1.01746	0.480383	1.10581	0.420419
22.0654	21.2766	22.3794	25.5556	23.2741	24.454	By matching	By matching	By MS/MS	By MS/MS	By MS/MS	By MS/MS	1	1	5	10	6	9	274301	158769	340988	3.08244e+06	633999	1.43637e+06	F53F4.10	WBGene00009992	F53F4.10	1.18911	0.373914	0.892107	0.419747			+
24.2034	25.7357	24.1995	24.4373	24.1667	24.766	By MS/MS	By MS/MS	By MS/MS	By MS/MS	By MS/MS	By MS/MS	4	7	16	18	12	21	394244	1.14033e+06	393164	463613	384326	582267	ears-1	WBGene00001337	ZC434.5	0.78981	0.947737	2.02551	0.417904
23.3098	22.1636	19.5176	21.2142	16.7565	20.5289	By MS/MS	By matching		By MS/MS		By MS/MS	4	2	0	3	0	3	253609	114580	18306.5	59338.8	2700.34	36899.9	hsp-110	WBGene00016250	C30C11.4	1.44092	0.298808	0.735991	0.416717			+
22.4007	23.2816	23.3537	23.808	22.7827	23.7198	By matching	By MS/MS	By MS/MS	By MS/MS	By MS/MS	By MS/MS	2	2	4	5	3	5	461432	849749	893252	1.22392e+06	601318	1.15134e+06	cey-3	WBGene00000474	M01E11.5	0.757467	1.10899	2.35833	0.415919		+
19.7721	22.1174	26.1258	28.3561	25.9801	26.7749		By matching	By MS/MS	By MS/MS	By MS/MS	By MS/MS	0	1	35	44	25	38	13775.2	70000.2	1.12655e+06	5.28584e+06	1.01831e+06	1.76662e+06	hum-8	WBGene00002041	Y66H1A.6a	1.79011	0.25289	0.637246	0.415422
22.2729	22.3956	21.1481	21.809	20.5296	22.286	By MS/MS	By MS/MS	By matching	By MS/MS	By matching	By MS/MS	2	1	3	4	3	4	140769	153267	64549.8	102061	42044.4	142050	clp-1	WBGene00000542	C06G4.2b	0.84669	0.715101	1.56468	0.414815
19.1862	22.7377	19.5205	19.2206	19.1817	19.2501		By MS/MS	By matching	By matching	By matching	By matching	0	4	1	1	1	1	19883.3	233144	25069.4	20363.9	19821.6	20784.9	F21D5.1	WBGene00009006	F21D5.1	1.10671	0.39924	0.943596	0.414055
22.4335	24.4831	25.0556	25.515	24.8047	25.2656	By matching	By MS/MS	By MS/MS	By MS/MS	By MS/MS	By MS/MS	1	5	5	6	4	6	226576	938043	1.39496e+06	1.91796e+06	1.17224e+06	1.61352e+06	T28H10.3	WBGene00012144	T28H10.3	0.989987	0.482846	1.11068	0.41399
19.8168	20.1209	19.2416	19.3444	17.0932	19.6129			By matching	By matching		By MS/MS	0	0	1	1	0	1	102616	126695	68876.5	73959.9	15535.8	89092.4	daz-1	WBGene00000935	F56D1.7	0.975517	0.495139	1.13497	0.41344
19.6592	23.4662	23.8244	23.377	23.5166	23.6822		By matching	By MS/MS	By MS/MS	By MS/MS	By MS/MS	0	2	5	5	5	6	59138.7	827784	1.06107e+06	778143	857214	961425	rsp-1	WBGene00004698	W02B12.3a	1.17506	0.365488	0.874865	0.413297
20.8511	19.3683	16.2215	20.2353	19.3749	20.4419				By MS/MS		By MS/MS	0	0	0	1	0	1	70055.1	25066.1	2829.97	45714.8	25180.4	52755.4	B0261.1	WBGene00015091	B0261.1	1.19936	0.355324	0.853981	0.41294		+
19.5969	20.5146	20.0679	21.0385	20.2646	20.5526		By matching	By matching	By MS/MS	By matching	By MS/MS	0	1	2	3	2	3	18880.5	35666.8	26169	51283.3	29992.9	36618.9	Y44E3A.6a	WBGene00021551	Y44E3A.6a	0.725427	1.30628	2.78828	0.412134
18.9524	21.9338	17.4652	18.1187	17.9302	17.8642		By MS/MS		By matching	By matching		0	2	0	1	1	0	39020.4	308162	13919.3	21893.9	19212.3	18353.5	asp-3	WBGene00000216	H22K11.1	1.18962	0.356972	0.857374	0.411987
22.1514	23.7415	20.5724	21.0779	20.6325	21.5835	By MS/MS	By MS/MS	By MS/MS	By MS/MS	By MS/MS	By MS/MS	1	3	1	2	1	2	291149	876564	97449.7	138344	101600	196406	glt-1	WBGene00001620	C12D12.2b	1.01552	0.452673	1.05081	0.41174
20.669	23.3152	21.1559	20.8588	21.4224	21.8389	By matching	By MS/MS	By MS/MS	By MS/MS	By MS/MS	By MS/MS	1	5	2	4	2	3	42748.5	267615	59910.4	48758.9	72064.3	96181.9	adr-1	WBGene00000079	H15N14.1e	0.92185	0.545395	1.23372	0.410219
21.5792	22.5766	22.6103	23.3149	21.858	22.4955	By MS/MS	By matching	By MS/MS	By MS/MS	By MS/MS	By MS/MS	1	1	5	8	2	5	156655	312759	320140	521751	190056	295665	eif-3.D	WBGene00001227	R08D7.3	0.779887	0.901777	1.93302	0.409722
20.6918	24.4173	24.9186	24.3911	24.252	24.5054		By matching	By MS/MS	By MS/MS	By MS/MS	By MS/MS	0	1	9	10	8	8	54637.1	722743	1.023e+06	709741	644483	768227	ngp-1	WBGene00003596	T19A6.2b	1.15049	0.366328	0.876586	0.409068
21.1201	21.7492	21.3711	22.0082	21.3041	22.0178	By MS/MS	By matching	By matching	By MS/MS	By matching	By MS/MS	9	9	7	14	9	14	71225.2	110159	84759.6	131819	80912.8	132703	hsp-4	WBGene00002008	F43E2.8a	0.66	2.33184	5.70811	0.408511
20.2436	19.5416	22.9318	22.8583	17.8659	22.6901			By MS/MS	By matching		By MS/MS	0	0	1	1	0	2	41380.7	25438.4	266717	253460	7962.46	225571	hgrs-1	WBGene00004101	C07G1.5	1.34957	0.301825	0.74238	0.406755
20.6179	18.7087	18.9353	22.0081	19.4286	21.469			By matching	By MS/MS	By matching	By MS/MS	0	0	1	1	1	1	100576	26776.7	31330.7	263618	44103.6	181418	inx-15	WBGene00002137	R12E2.9	1.06797	0.396964	0.938988	0.404939
22.4336	24.4492	26.3755	27.0057	25.5026	26.3994	By matching	By MS/MS	By MS/MS	By MS/MS	By MS/MS	By MS/MS	2	4	19	21	18	19	157358	636250	2.41831e+06	3.74306e+06	1.3205e+06	2.45879e+06	ddx-17	WBGene00010260	F58E10.3a	1.18087	0.343759	0.830107	0.404055
20.5441	20.947	19.2091	20.0693	18.9522	20.1916		By MS/MS	By MS/MS	By MS/MS	By matching	By MS/MS	0	1	1	1	1	1	49319.9	65209.5	19550.3	35490.2	16361.6	38629.2	C44B7.2a	WBGene00016624	C44B7.2a	0.834173	0.670361	1.47744	0.404035
19.6552	22.3135	22.7771	22.4423	21.6588	22.2598		By MS/MS	By MS/MS	By MS/MS	By MS/MS	By MS/MS	0	1	2	1	2	2	14485.9	91442	126100	99980.6	58084.3	88101.6	R11A8.7c	WBGene00011240	R11A8.7c	0.974793	0.460097	1.06558	0.403675
19.3028	22.2126	22.0765	22.1322	22.0304	21.9889		By MS/MS	By MS/MS	By MS/MS	By MS/MS	By MS/MS	0	3	4	6	3	4	8084.21	60753.6	55283.9	57461.3	53546.4	52026.2	zyg-9	WBGene00006994	F22B5.7	0.974657	0.457392	1.0602	0.402866
21.6357	24.4264	23.3926	23.7153	24.5988	24.353	By matching	By MS/MS	By MS/MS	By MS/MS	By MS/MS	By MS/MS	1	6	9	11	10	10	20887.1	144526	70589.6	88288.5	162879	137359	T08G11.1b	WBGene00011629	T08G11.1b	0.955853	0.464684	1.0747	0.400036
19.029	20.797	17.5053	20.9341	18.524	16.8222		By MS/MS		By MS/MS			0	2	0	2	0	0	5631	19177.9	1958.34	21089.5	3967.94	1219.69	C14C10.5b	WBGene00007588	C14C10.5b	1.16498	0.338829	0.81989	0.398842
19.7045	18.19	18.7799	20.6685	18.0985	20.6461				By MS/MS		By MS/MS	0	0	0	2	0	2	77671	27186.4	40918.9	151509	25515.4	149173	Y54E10BR.3	WBGene00021842	Y54E10BR.3	0.973877	0.442526	1.03058	0.398317
21.9578	23.2279	21.5944	22.349	21.8591	22.0557	By MS/MS	By MS/MS	By matching	By MS/MS	By matching	By MS/MS	2	4	3	6	1	4	107192	258528	83326.2	140582	100106	114724	gfat-1	WBGene00008546	F07A11.2b	0.740443	0.939737	2.00934	0.396277
18.7203	21.0573	20.3519	20.5725	20.4389	20.3622	By MS/MS	By MS/MS	By MS/MS	By MS/MS	By matching	By MS/MS	1	1	1	3	2	2	13932.4	70390.5	43167.7	50300.1	45851.6	43477.3	B0511.6	WBGene00015232	B0511.6	0.826947	0.624661	1.38844	0.394612
19.2009	20.6733	17.6096	18.3999	18.0273	18.56	By matching	By MS/MS				By matching	1	1	0	0	0	1	15858.7	44005.4	5263.16	9101.71	7030.55	10170.3	F38A1.8	WBGene00009521	F38A1.8	0.931757	0.460456	1.0663	0.392513
19.1477	20.8818	19.7898	20.3629	20.265	20.1667		By matching	By matching	By MS/MS	By MS/MS	By matching	0	2	1	3	2	2	4964.16	16514.5	7746.91	11525.6	10769.2	10059.8	tank-1	WBGene00004053	ZK1005.1b	0.736317	0.884856	1.8992	0.39006
18.6864	21.4808	22.4455	22.5827	22.6505	23.0685		By matching	By MS/MS	By MS/MS	By matching	By MS/MS	0	1	3	3	3	2	12783.2	88682.1	173088	190354	199518	266561	edc-3	WBGene00011036	R05D11.8	1.11651	0.336022	0.814061	0.38882
22.9903	23.1787	20.8594	22.7184	20.9696	21.6348	By MS/MS	By MS/MS	By matching	By MS/MS	By matching	By MS/MS	7	5	1	6	1	6	268794	306280	61367.8	222623	66238.6	105039	acs-5	WBGene00013575	Y76A2B.3	0.904193	0.471952	1.08911	0.388031
20.0011	21.8232	20.5115	21.078	20.5817	20.4441		By MS/MS	By matching	By MS/MS	By matching	By MS/MS	0	3	1	3	2	3	24404.9	86290.6	34762.8	51481.5	36495.4	33174.5	letm-1	WBGene00010279	F58G11.1b	0.7503	0.789778	1.71093	0.387045
20.0561	23.3496	22.3045	22.8336	23.7468	22.919		By matching	By MS/MS	By MS/MS	By MS/MS	By MS/MS	0	2	3	4	3	4	51912.4	508999	246672	355952	670335	377643	W05H9.1a	WBGene00021048	W05H9.1a	0.998247	0.387347	0.919477	0.386069
20.3503	21.4284	15.7431	18.9493	19.2558	18.6157		By MS/MS		By matching		By matching	0	3	0	1	0	1	23452.1	49514	962.225	8880.16	10982.7	7047.03	F11C1.5e	WBGene00008694	F11C1.5e	1.21471	0.299157	0.736731	0.385771
24.8086	25.0568	25.9912	26.601	24.8132	26.4035	By MS/MS	By MS/MS	By MS/MS	By MS/MS	By MS/MS	By MS/MS	3	5	7	7	7	6	4.19787e+06	4.98601e+06	9.52888e+06	1.45414e+07	4.21142e+06	1.26805e+07	rpl-30	WBGene00004444	Y106G6H.3a	0.816083	0.582608	1.30646	0.384102
19.2755	22.9608	22.2816	22.8437	23.6936	22.6682		By MS/MS	By MS/MS	By MS/MS	By MS/MS	By MS/MS	0	4	4	5	3	4	21153.4	272132	169950	250906	452234	222171	pcp-3	WBGene00003958	F23B2.11	1.074	0.340154	0.822638	0.382811
19.7962	21.0801	19.0317	18.7012	17.6255	19.4795	By MS/MS	By MS/MS		By MS/MS			1	1	0	1	0	0	36416.7	88675.9	21437.3	17048	8088.32	29239.4	pph-5	WBGene00012665	Y39B6A.2a	0.935807	0.421991	0.989458	0.382621
20.597	20.1599	17.584	20.4115	19.8679	20.242		By matching		By MS/MS	By matching	By MS/MS	0	1	0	2	1	2	36045.9	26625.1	4465.41	31697.7	21745.9	28184.2	npp-5	WBGene00003791	F07A11.3	0.921533	0.433254	1.01204	0.382289
19.3318	19.8221	17.7164	19.0059	18.5481	19.099		By MS/MS		By MS/MS		By matching	0	1	0	1	0	1	109977	154491	35893.1	87741.8	63883.1	93586.8	ubc-12	WBGene00006707	R09B3.4	0.776917	0.660207	1.45767	0.382155
22.4007	24.1035	23.8158	21.4958	19.185	23.303	By matching	By MS/MS	By MS/MS	By MS/MS		By MS/MS	1	1	1	2	0	1	178613	581453	476321	95390.2	19227	333839	E01A2.2b	WBGene00017085	E01A2.2b	1.16692	0.301746	0.742212	0.37983
22.6418	23.3274	21.1259	22.0886	21.1861	21.9937	By MS/MS	By MS/MS	By matching	By MS/MS	By MS/MS	By MS/MS	1	3	1	4	3	3	233717	375928	81728.7	159285	85210.6	149146	rpn-5	WBGene00004461	F10G7.8	0.81867	0.552804	1.24822	0.37974
18.4561	19.1057	20.5998	21.6708	20.0717	21.2213			By MS/MS	By MS/MS	By matching	By MS/MS	0	0	3	3	1	2	8990.35	14103.9	39727.5	83462.6	27549.9	61119.8	cogc-1	WBGene00003258	Y54E10A.2	0.95674	0.39629	0.937623	0.3796
23.1275	24.0156	22.1725	22.7721	22.1574	22.9391	By MS/MS	By MS/MS	By MS/MS	By MS/MS	By MS/MS	By MS/MS	4	2	4	4	2	3	247663	458377	127759	193597	126430	217354	haf-9	WBGene00001819	ZK484.2a	0.7565	0.681286	1.49873	0.377352
25.7541	27.153	23.8231	24.2697	23.3224	24.515	By MS/MS	By MS/MS	By MS/MS	By MS/MS	By MS/MS	By MS/MS	7	6	6	7	5	6	2.97848e+06	7.8542e+06	781108	1.06453e+06	552051	1.26184e+06	sams-1	WBGene00008205	C49F5.1	1.01272	0.356057	0.855491	0.377348
22.852	23.2496	18.3103	22.0134	22.0662	21.3599	By MS/MS	By MS/MS	By matching	By MS/MS	By MS/MS	By MS/MS	8	7	5	5	6	5	946314	1.24666e+06	40632	529177	548887	336426	eef-1B.1	WBGene00018846	F54H12.6	1.13151	0.305836	0.750857	0.376297
20.0817	21.98	22.0988	22.831	22.9331	23.0156		By matching	By matching	By MS/MS	By MS/MS	By MS/MS	0	2	4	4	1	4	92475.8	344716	374308	621777	667384	706665	dcn-1	WBGene00010428	H38K22.2b	0.904313	0.427148	0.999808	0.376094
20.9625	23.3441	25.1838	25.9788	25.2858	25.6549	By matching	By MS/MS	By MS/MS	By MS/MS	By MS/MS	By MS/MS	19	37	55	63	58	59	21971.7	114495	409817	711065	439850	568075	vit-1	WBGene00006925	K09F5.2	1.18188	0.289876	0.717009	0.375396
23.5064	23.9488	21.2499	22.522	21.4309	22.3925	By MS/MS	By MS/MS	By MS/MS	By MS/MS	By MS/MS	By MS/MS	4	4	4	5	4	4	567430	771049	118748	286805	134624	262181	acdh-10	WBGene00020366	T08G2.3	0.89206	0.434674	1.01488	0.374976
19.8347	20.3551	19.4352	19.9357	16.9892	18.785		By MS/MS		By MS/MS			0	1	0	1	0	0	66792.3	95799.8	50635.3	71635.9	9292.59	32264.2	T05B9.1	WBGene00011464	T05B9.1	0.938887	0.3943	0.933591	0.374704
19.3705	22.735	21.9754	21.6806	22.0895	21.7727	By MS/MS	By MS/MS	By MS/MS	By matching	By MS/MS	By MS/MS	4	3	4	3	5	4	1993.54	20532.9	12127.4	9886.19	13125.9	10537.7	ttn-1	WBGene00006436	W06H8.8d	0.91763	0.410401	0.966139	0.374575
20.1016	18.2482	18.4679	20.7556	18.1033	20.4819				By MS/MS		By MS/MS	0	0	0	2	0	2	31251.9	8648.5	10071.6	49174.9	7822.29	40677.8	gbas-1	WBGene00019130	F59H5.1	0.937597	0.394407	0.933808	0.374431
25.9887	26.8709	24.5078	25.3485	24.6926	25.4175	By MS/MS	By MS/MS	By MS/MS	By MS/MS	By MS/MS	By MS/MS	7	13	12	12	12	11	2.21946e+06	4.09099e+06	795168	1.4241e+06	903835	1.4939e+06	tufm-1	WBGene00007000	Y71H2AM.23	0.81597	0.527491	1.19862	0.374168
25.5585	26.1703	22.2418	23.8674	22.2898	23.2989	By MS/MS	By MS/MS	By MS/MS	By MS/MS	By MS/MS	By MS/MS	8	11	5	10	4	7	2.05901e+06	3.14655e+06	206650	637664	213638	430000	vha-11	WBGene00006920	Y38F2AL.3a	1.0822	0.314912	0.769968	0.372464
21.127	19.5855	18.7681	20.0754	18.2182	21.2525	By matching			By MS/MS		By MS/MS	1	0	0	2	0	1	327157	112392	63775.5	157828	43563	356901	C15H9.9	WBGene00015803	C15H9.9	0.933397	0.385128	0.914966	0.370374
26.502	27.8232	28.3657	28.9203	28.38	28.9736	By MS/MS	By MS/MS	By MS/MS	By MS/MS	By MS/MS	By MS/MS	17	41	59	67	55	62	1.056e+06	2.63856e+06	3.84323e+06	5.64455e+06	3.88143e+06	5.85699e+06	vit-5	WBGene00006929	C04F6.1	0.823083	0.493212	1.13116	0.369486
25.624	26.2525	25.8762	26.8319	24.8001	25.4502	By MS/MS	By MS/MS	By MS/MS	By MS/MS	By MS/MS	By MS/MS	2	3	6	6	4	6	1.29282e+07	1.99867e+07	1.5398e+07	2.9865e+07	7.30301e+06	1.1461e+07	rps-27	WBGene00004496	F56E10.4	0.7448	0.653147	1.44392	0.369478
19.225	18.7569	17.7315	19.6477	18.1916	18.9762				By MS/MS		By MS/MS	0	0	0	2	0	2	34044.3	24610	12090.2	45633.8	16632.6	28651.1	H05C05.2a	WBGene00019158	H05C05.2a	0.744223	0.651505	1.44072	0.369055
20.1679	22.5821	22.3072	22.2759	22.6026	22.7099		By matching	By MS/MS	By MS/MS	By MS/MS	By MS/MS	0	1	4	6	6	6	13088.6	69768	57660.9	56426.6	70764.4	76229.8	gbf-1	WBGene00007703	C24H11.7a	0.83012	0.460932	1.06724	0.364436
18.908	18.9016	18.523	18.8096	17.9134	19.7182		By matching	By matching	By MS/MS	By matching	By MS/MS	0	1	1	2	1	1	3323.75	3308.86	2545.21	3104.52	1668.04	5827.93	let-363	WBGene00002583	B0261.2b	0.69498	0.783944	1.69946	0.364066
19.8212	20.2947	17.6213	19.4162	18.5025	18.7223		By MS/MS		By MS/MS		By MS/MS	0	1	0	1	0	1	22593.3	31370.7	4917.77	17064.1	9058.13	10548.6	ufl-1	WBGene00015555	C06G3.9	0.82939	0.455842	1.05712	0.363039
18.7447	19.909	19.6149	21.0364	20.862	20.6654		By matching	By matching	By MS/MS	By MS/MS	By MS/MS	0	1	1	3	2	2	21962.6	49223.6	40145	107540	95290.3	83154.8	cdk-1	WBGene00000405	T05G5.3	0.79645	0.498001	1.14061	0.362308
23.7358	24.3774	20.5538	21.7255	20.6368	21.9197	By MS/MS	By MS/MS	By matching	By MS/MS	By matching	By MS/MS	5	7	3	7	2	4	172469	269049	19002.5	42810	20128.5	48977.8	C28H8.3	WBGene00016194	C28H8.3	1.03206	0.312075	0.764004	0.362017
21.79	23.7384	26.0911	26.9022	26.1279	26.9317	By MS/MS	By MS/MS	By MS/MS	By MS/MS	By MS/MS	By MS/MS	1	3	8	11	9	10	906552	3.49875e+06	1.78708e+07	3.1355e+07	1.83322e+07	3.20025e+07	hsp-25	WBGene00002023	C09B8.6b	1.18776	0.265383	0.66441	0.361274
28.5206	28.3469	27.3356	28.3612	26.6732	28.04	By MS/MS	By MS/MS	By MS/MS	By MS/MS	By MS/MS	By MS/MS	12	16	18	18	17	19	2.56714e+07	2.276e+07	1.12913e+07	2.29874e+07	7.134e+06	1.83993e+07	rps-1	WBGene00004470	F56F3.5	0.739613	0.601719	1.34373	0.360714
23.6358	24.3045	21.7449	22.9177	21.9453	22.5886	By MS/MS	By MS/MS	By MS/MS	By MS/MS	By matching	By MS/MS	4	7	7	9	6	7	362056	575555	97625.1	220102	112170	175203	pfk-1.1	WBGene00022199	Y71H10A.1a	0.82831	0.446532	1.03857	0.36052
20.8549	21.5313	22.5709	23.6365	21.6588	22.3895	By matching	By MS/MS	By MS/MS	By MS/MS	By MS/MS	By MS/MS	1	2	6	7	5	6	86204.7	137764	283209	592772	150495	249740	Y65B4A.6a	WBGene00022029	Y65B4A.6a	0.824227	0.450952	1.04738	0.360406
21.3109	22.197	20.7104	21.3737	21.042	21.4481	By MS/MS	By matching	By matching	By MS/MS	By matching	By MS/MS	1	1	1	2	2	3	200115	369832	131977	209015	166085	220077	dnj-13	WBGene00001031	F54D5.8	0.651817	0.969041	2.0687	0.359111
18.9175	19.3014	19.2274	19.2165	17.6317	19.4018			By matching	By matching	By MS/MS	By MS/MS	0	0	1	1	1	1	82523.5	107683	102301	101531	33847.2	115448	C53B7.2	WBGene00016893	C53B7.2	0.714387	0.65815	1.45366	0.358729
21.6847	22.7922	21.2523	21.9947	21.6983	21.8132	By matching	By MS/MS	By MS/MS	By MS/MS	By MS/MS	By MS/MS	1	3	2	3	2	2	421350	907910	312239	522362	425350	460624	tfg-1	WBGene00006565	Y63D3A.5	0.654957	0.914406	1.95835	0.357033
20.3033	19.7457	18.1544	19.6628	18.7052	20.0608		By matching	By matching	By MS/MS	By matching	By MS/MS	0	1	1	2	1	1	20538.2	13954	4631.1	13175.2	6783.81	17360.4	met-2	WBGene00019883	R05D3.11	0.7688	0.514164	1.17244	0.356631		+
26.0681	26.2668	25.5726	26.0921	24.1304	25.6622	By MS/MS	By MS/MS	By MS/MS	By MS/MS	By MS/MS	By MS/MS	1	4	6	7	6	5	7.81722e+06	8.97123e+06	5.54488e+06	7.94791e+06	2.04045e+06	5.89976e+06	rpl-23	WBGene00004435	B0336.10	0.749947	0.544904	1.23276	0.355703
19.0533	19.2104	18.077	19.0146	18.0956	18.9546		By matching	By matching	By MS/MS	By matching	By MS/MS	0	1	1	2	1	1	7065.24	7877.94	3591.16	6878.05	3637.78	6597.91	daf-15	WBGene00000911	C10C5.6a	0.651193	0.917421	1.9644	0.355553
19.6484	21.8365	22.683	23.032	22.3465	22.497		By matching	By MS/MS	By MS/MS	By MS/MS	By MS/MS	0	1	3	4	4	5	24902	113479	204049	259909	161603	179376	top-1	WBGene00006595	M01E5.5b	0.895903	0.366879	0.877715	0.355415		+
19.9316	21.697	21.6256	21.8313	21.484	21.684		By matching	By matching	By MS/MS	By matching	By MS/MS	0	2	3	5	3	3	26316.9	89468.5	85147.3	98197.1	77189.3	88663.5	srpa-68	WBGene00010097	F55C5.8	0.723683	0.594023	1.32873	0.353941
27.8046	27.4152	27.1577	28.4398	26.9778	28.0914	By MS/MS	By MS/MS	By MS/MS	By MS/MS	By MS/MS	By MS/MS	5	2	5	5	5	5	3.90732e+07	2.98299e+07	2.49533e+07	6.0685e+07	2.20283e+07	4.76667e+07	ubq-2	WBGene00006728	ZK1010.1	0.66877	0.78777	1.70698	0.353513
20.3639	24.0712	18.5819	17.6486	17.6017	18.6868	By matching	By MS/MS		By MS/MS		By MS/MS	1	5	0	1	0	1	67470.2	881299	19618.6	10273.4	9944.84	21098.5	sur-6	WBGene00006352	F26E4.1	1.28638	0.235374	0.598741	0.35258
23.531	23.5416	18.3321	20.7926	19.6364	20.665	By MS/MS	By MS/MS		By MS/MS	By MS/MS	By MS/MS	1	2	0	1	1	1	808069	814000	22000.2	121087	54332.6	110840	gst-27	WBGene00001775	Y53F4B.30	1.16653	0.254287	0.640296	0.351168
26.6352	27.7481	22.9602	24.1047	23.1411	24.2423	By MS/MS	By MS/MS	By MS/MS	By MS/MS	By MS/MS	By MS/MS	7	10	4	10	3	7	8.6858e+06	1.87858e+07	680043	1.50334e+06	770886	1.65375e+06	prdx-2	WBGene00006434	F09E5.15a	1.11951	0.264705	0.662942	0.351087
19.5869	19.4932	19.1534	19.5245	17.4473	19.4323		By MS/MS		By MS/MS		By MS/MS	0	1	0	1	0	1	60576.5	56768	44855.6	58009.9	13747.1	54422.3	gst-7	WBGene00001755	F11G11.2	0.754133	0.504678	1.15377	0.350169
26.9276	26.103	25.2478	26.5153	23.7769	25.8827	By MS/MS	By MS/MS	By MS/MS	By MS/MS	By MS/MS	By MS/MS	6	5	5	4	2	4	2.553e+07	1.44149e+07	7.96858e+06	1.9184e+07	2.8746e+06	1.2374e+07	rpl-14	WBGene00004426	C04F12.4	0.849587	0.384955	0.914614	0.349782
22.8064	24.0228	23.805	24.1071	23.8698	24.2887	By MS/MS	By MS/MS	By MS/MS	By MS/MS	By MS/MS	By MS/MS	2	3	7	8	6	8	244513	568133	488534	602332	510998	683134	npp-9	WBGene00003795	F59A2.1a	0.645757	0.849746	1.82934	0.348492
28.0287	29.1589	28.124	28.5007	28.1887	28.4865	By MS/MS	By MS/MS	By MS/MS	By MS/MS	By MS/MS	By MS/MS	31	54	67	70	65	67	2.97642e+06	6.51511e+06	3.17968e+06	4.12836e+06	3.32554e+06	4.08781e+06	vit-2	WBGene00006926	C42D8.2b	0.601547	1.2462	2.65427	0.348393
22.3683	25.2682	24.7819	24.7157	24.9604	24.5933	By matching	By MS/MS	By MS/MS	By MS/MS	By MS/MS	By MS/MS	3	9	8	11	10	10	225583	1.68379e+06	1.20192e+06	1.148e+06	1.36025e+06	1.05467e+06	cif-1	WBGene00019543	K08F11.3	0.822227	0.404712	0.954658	0.348212
20.0219	19.2874	16.9975	18.7212	17.4194	18.9858		By matching	By matching	By MS/MS	By matching	By matching	0	2	2	3	2	3	66538	39991.3	8177.87	27010.6	10955.5	32447.5	gsp-1	WBGene00001747	F29F11.6b	0.851897	0.37173	0.887643	0.346338
24.6789	25.9543	23.9326	24.4701	23.9424	24.2861	By MS/MS	By MS/MS	By MS/MS	By MS/MS	By MS/MS	By MS/MS	8	14	14	16	13	15	895299	2.16727e+06	533700	774668	537334	681899	paa-1	WBGene00003901	F48E8.5	0.71891	0.545013	1.23297	0.34512
22.0614	22.3322	23.0899	24.8169	23.5876	24.0319	By matching	By matching	By MS/MS	By MS/MS	By matching	By MS/MS	1	2	8	7	7	8	168327	203084	343376	1.13677e+06	484847	659691	W03F9.10	WBGene00021004	W03F9.10	0.81405	0.400678	0.946505	0.344928
19.7828	20.2908	18.5615	19.7476	18.9563	19.2869				By MS/MS	By matching	By matching	0	0	0	2	1	1	14318.3	20361	6140.71	13972.7	8073.68	10153.2	npp-15	WBGene00003801	C29E4.4	0.674903	0.661448	1.46008	0.343946
23.671	24.4563	21.8768	22.8598	22.5374	23.0628	By MS/MS	By MS/MS	By MS/MS	By MS/MS	By matching	By MS/MS	2	1	2	2	1	2	2.22599e+06	3.8365e+06	641815	1.26862e+06	1.01455e+06	1.46033e+06	ctc-2	WBGene00010965	MTCE.31	0.76461	0.454274	1.054	0.343578
22.7611	22.5887	22.166	23.721	22.7203	23.2656	By MS/MS	By MS/MS	By MS/MS	By MS/MS	By MS/MS	By MS/MS	5	3	5	7	6	7	126939	112641	84032.2	246912	123392	180071	iars-1	WBGene00002152	R11A8.6	0.64263	0.777828	1.68745	0.341674
27.7084	28.0276	26.669	27.8909	27.2668	27.598	By MS/MS	By MS/MS	By MS/MS	By MS/MS	By MS/MS	By MS/MS	10	15	14	15	13	16	1.04434e+07	1.30295e+07	5.08097e+06	1.18514e+07	7.68952e+06	9.67381e+06	F01G4.6a	WBGene00008505	F01G4.6a	0.62409	0.890252	1.90997	0.341639			+
18.0941	19.4766	18.522	19.6412	20.1095	19.7754				By MS/MS		By MS/MS	0	0	0	2	0	1	9993.3	26055	13443.9	29204.3	40402.4	32050.4	cpt-2	WBGene00011122	R07H5.2b	0.722553	0.511435	1.16707	0.340969
23.8103	24.6665	22.0095	23.0761	22.6853	23.0614	By MS/MS	By MS/MS	By MS/MS	By MS/MS	By MS/MS	By MS/MS	2	11	5	10	8	12	312978	566573	89832	188144	143500	186241	qars-1	WBGene00001336	Y41E3.4a	0.766287	0.439458	1.02445	0.340875
19.7804	19.9478	18.9036	18.9826	17.465	19.4931		By matching	By MS/MS	By MS/MS		By MS/MS	0	1	1	1	0	1	25013.9	28091.7	13622.5	14389.2	5025.72	20498.3	ddx-15	WBGene00018967	F56D2.6b	0.758167	0.446385	1.03828	0.339952
20.1904	21.8225	19.4656	19.8716	16.8389	17.8358		By MS/MS	By matching	By matching			0	3	1	2	0	0	26589.6	82417.7	16088.4	21317.3	2604.96	5198.89	H34C03.2a	WBGene00019259	H34C03.2a	1.01168	0.262599	0.658378	0.333159
26.9074	26.325	24.8858	25.9925	23.8804	25.7552	By MS/MS	By MS/MS	By MS/MS	By MS/MS	By MS/MS	By MS/MS	7	4	5	7	6	6	1.14427e+07	7.64221e+06	2.81819e+06	6.06917e+06	1.40382e+06	5.14863e+06	rps-16	WBGene00004485	T01C3.6	0.79973	0.369653	0.883395	0.332488
19.9635	19.242	20.8655	21.2994	18.9026	21.6109			By MS/MS	By MS/MS		By MS/MS	0	0	2	1	0	1	24936.6	15123.1	46597.6	62948.7	11952.9	78114.8	immt-2	WBGene00012315	W06H3.1	0.80688	0.35973	0.863046	0.331378
21.9213	20.2907	21.3701	23.1841	21.654	24.1174	By MS/MS	By matching	By MS/MS	By MS/MS	By MS/MS	By MS/MS	2	1	2	4	3	5	397149	128270	271041	953063	329990	1.81991e+06	F45H10.3	WBGene00009740	F45H10.3	0.88231	0.309568	0.758726	0.331336
24.5565	24.919	23.7025	24.5197	22.9828	23.8373	By MS/MS	By MS/MS	By MS/MS	By MS/MS	By MS/MS	By MS/MS	4	8	9	11	9	7	913853	1.17489e+06	505591	890850	307003	555113	rpt-2	WBGene00004502	F29G9.5	0.678077	0.540728	1.22458	0.33017
20.9915	18.2925	17.6997	21.3693	18.4191	20.2512		By MS/MS		By MS/MS		By MS/MS	0	2	0	1	0	3	138988	21404.4	14192.4	180594	23367.1	83200.2	rab-8	WBGene00004272	D1037.4	0.93423	0.279585	0.69501	0.328469
23.1286	24.3324	21.9939	22.6605	21.884	22.2278	By matching	By MS/MS	By matching	By MS/MS	By MS/MS	By MS/MS	3	4	4	5	2	5	305684	704133	139223	220984	129013	163727	gsy-1	WBGene00001793	Y46G5A.31	0.73804	0.416072	0.97756	0.327293
20.2612	21.4521	18.9886	20.5315	20.8184	20.199		By MS/MS		By MS/MS	By matching	By MS/MS	0	2	0	1	1	2	5440.26	12419.9	2251.78	6561.05	8004.75	5210.84	lrp-1	WBGene00003071	F29D11.1	0.70481	0.462442	1.07024	0.32652
20.9813	22.7797	18.5977	19.1129	18.1524	18.8166		By MS/MS		By matching		By matching	0	3	0	1	0	1	76673.1	266682	14692.8	20999.3	10790.6	17100.4	set-18	WBGene00044070	T22A3.4a	0.992603	0.254752	0.64131	0.325681
21.757	21.3603	20.2028	21.3952	20.3541	21.5092	By MS/MS	By MS/MS	By matching	By MS/MS	By MS/MS	By MS/MS	1	1	2	2	1	2	354411	269210	120680	275809	134030	298479	M05D6.6	WBGene00010879	M05D6.6	0.650293	0.583861	1.3089	0.325664
30.5254	31.5651	30.0437	30.4648	30.0802	30.4715	By MS/MS	By MS/MS	By MS/MS	By MS/MS	By MS/MS	By MS/MS	21	22	25	26	26	25	7.02502e+07	1.44413e+08	5.03092e+07	6.7359e+07	5.15954e+07	6.76726e+07	eef-1A.2	WBGene00001169	R03G5.1a	0.617337	0.709985	1.5547	0.325414
22.8468	23.029	22.8042	23.0987	21.5783	22.9682	By MS/MS	By MS/MS	By MS/MS	By MS/MS	By matching	By MS/MS	2	1	3	3	2	4	1.88585e+06	2.13975e+06	1.83102e+06	2.24568e+06	782798	2.0514e+06	hmg-1.1	WBGene00001971	Y48B6A.14	0.62221	0.676737	1.48987	0.324469
19.5393	22.8037	22.9193	22.7501	21.5226	20.9852		By MS/MS	By MS/MS	By MS/MS	By matching	By MS/MS	0	1	2	3	1	2	7397.38	71079.7	77014.3	68491.1	29249.4	20153.5	pad-1	WBGene00003905	Y18D10A.13	0.852587	0.301881	0.742498	0.321941
21.7364	21.5176	16.7766	21.2834	18.0252	17.1639		By matching		By MS/MS	By MS/MS	By MS/MS	0	2	0	3	1	1	81253.1	69821.1	2610.82	59358	6203.71	3414.92	fzo-1	WBGene00001509	ZK1248.14	1.14228	0.216308	0.556225	0.32144
27.7397	28.0665	26.2022	26.9776	25.9091	26.9021	By MS/MS	By MS/MS	By MS/MS	By MS/MS	By MS/MS	By MS/MS	24	25	18	28	18	27	4.87219e+06	6.11067e+06	1.67839e+06	2.87282e+06	1.36979e+06	2.72631e+06	eat-6	WBGene00001137	B0365.3	0.698383	0.439985	1.0255	0.32021
20.9086	21.1404	19.9081	20.5636	17.8921	19.4195	By MS/MS	By matching		By matching		By MS/MS	2	2	0	1	0	1	115788	135971	57875.2	91159	14309.1	41246.6	C29F7.2b	WBGene00007811	C29F7.2b	0.804863	0.323626	0.788228	0.31925
27.8148	27.341	26.9389	27.7307	25.9633	27.6016	By MS/MS	By MS/MS	By MS/MS	By MS/MS	By MS/MS	By MS/MS	9	6	12	14	11	13	2.361e+07	1.7e+07	1.2865e+07	2.2273e+07	6.54219e+06	2.0366e+07	rpl-13	WBGene00004425	C32E8.2a	0.6521	0.524297	1.19235	0.318579
23.5019	24.085	23.442	24.2866	23.9305	24.0887	By matching	By MS/MS	By MS/MS	By MS/MS	By MS/MS	By MS/MS	4	3	7	12	6	8	494958	741500	474832	852664	666168	743373	eif-3.E	WBGene00001228	B0511.10	0.528633	1.46368	3.154	0.317001			+
19.9562	21.835	21.5246	21.5409	21.6536	21.7099		By matching	By MS/MS	By MS/MS	By MS/MS	By MS/MS	0	5	6	7	4	6	10707.9	39378.9	31755.8	32116.9	34726.4	36109.6	toe-1	WBGene00022739	ZK430.1	0.65047	0.517002	1.17802	0.316967
19.0488	18.4952	17.1448	19.6752	19.3	19.4837				By MS/MS	By MS/MS	By MS/MS	0	0	0	1	1	1	14657.1	9986.45	3916.44	22626.8	17445.7	19814.6	rme-2	WBGene00004374	T11F8.3b	0.720183	0.393693	0.932361	0.316922
25.0582	25.4498	24.0447	24.8227	24.3117	24.911	By MS/MS	By MS/MS	By MS/MS	By MS/MS	By MS/MS	By MS/MS	7	13	9	15	8	14	1.12697e+06	1.47839e+06	558228	957228	671740	1.01768e+06	cct-1	WBGene00000377	T05C12.7	0.589633	0.749998	1.63289	0.31682
24.4765	24.8093	22.8628	24.2419	22.4266	22.9327	By MS/MS	By MS/MS	By MS/MS	By MS/MS	By MS/MS	By MS/MS	1	1	1	1	1	2	281253	354216	91900.8	239036	67919.1	96463.8	C27F2.8	WBGene00016170	C27F2.8	0.739337	0.370577	0.885286	0.316614
21.9406	23.259	15.5346	19.6351	18.2533	16.766	By MS/MS	By MS/MS		By matching			2	4	0	1	0	0	201255	501901	2373.22	40711.9	15623.2	5572.36	ZK1320.9	WBGene00014258	ZK1320.9	1.31053	0.189925	0.496224	0.316476
20.9791	24.8564	25.6488	24.9849	25.2282	24.8463		By MS/MS	By matching	By MS/MS	By MS/MS	By MS/MS	0	2	2	3	2	3	39749	584154	1.01171e+06	638537	755887	580075	cra-1	WBGene00020068	R13F6.10	0.943823	0.250739	0.632546	0.315438
20.7702	18.9562	23.3709	22.95	17.4474	23.1735		By MS/MS	By matching	By MS/MS		By MS/MS	0	1	1	1	0	1	25917.4	7371.16	157218	117434	2590.16	137108	F37A4.4	WBGene00018134	F37A4.4	1.16375	0.20484	0.530319	0.315001
20	21.4117	18.9513	19.2719	17.6472	18.3951	By MS/MS	By MS/MS		By MS/MS			1	1	0	1	0	0	149799	398529	72412.2	90432.6	29325.4	49247.2	Y67H2A.5	WBGene00013463	Y67H2A.5	0.82672	0.298261	0.734831	0.314935
27.5622	27.539	25.9705	26.9865	24.7915	26.0742	By MS/MS	By MS/MS	By MS/MS	By MS/MS	By MS/MS	By MS/MS	10	11	11	12	7	11	1.9817e+07	1.9502e+07	6.57501e+06	1.3297e+07	2.9039e+06	7.06512e+06	rps-9	WBGene00004478	F40F8.10	0.75855	0.345736	0.834198	0.31484
18.9837	20.4452	20.1049	20.3548	20.3231	20.415	By matching	By MS/MS	By MS/MS	By MS/MS	By MS/MS	By MS/MS	15	39	57	64	55	61	5759.9	15862.2	12530	14898.9	14575.6	15534.5	vit-4	WBGene00006928	F59D8.2	0.601073	0.654046	1.44567	0.313749
23.0345	23.3162	21.8844	22.7051	21.2811	22.1652	By MS/MS	By MS/MS	By MS/MS	By MS/MS	By MS/MS	By MS/MS	3	3	4	4	4	4	477329	580222	215077	379872	141572	261278	sto-1	WBGene00006063	F08C6.4b	0.66211	0.467924	1.08113	0.313436
19.2829	21.9326	22.1647	21.8621	22.2515	22.2335		By MS/MS	By matching	By MS/MS	By matching	By MS/MS	0	2	3	3	2	3	31893.9	200144	235080	190600	249659	246550	arx-3	WBGene00000201	Y79H2A.6	0.776337	0.32474	0.790556	0.312785
18.5679	20.5009	20.0003	19.7219	19.9794	20.216		By MS/MS	By MS/MS	By MS/MS	By MS/MS	By MS/MS	0	1	1	1	1	1	32381.8	123650	87400.1	72062.3	86141.9	101491	ZC204.12	WBGene00022562	ZC204.12	0.630397	0.527623	1.19888	0.311181
19.8009	21.3882	18.9816	18.2179	17.8425	19.4289		By MS/MS		By matching		By MS/MS	0	1	0	1	0	1	29464.2	88535.2	16698.3	9835.17	7581.85	22768.4	unc-73	WBGene00006805	F55C7.7d	0.80334	0.301147	0.740945	0.310865
25.7358	24.6184	23.3663	24.8774	23.4869	25.2259	By MS/MS	By MS/MS	By MS/MS	By MS/MS	By MS/MS	By MS/MS	2	4	3	7	5	5	6.98501e+06	3.21949e+06	1.35162e+06	3.85262e+06	1.4695e+06	4.90537e+06	ril-1	WBGene00008262	C53A5.1	0.71092	0.377515	0.899459	0.310393
19.7578	21.0871	25.9009	26.559	24.2474	25.9966	By matching	By matching	By MS/MS	By MS/MS	By MS/MS	By MS/MS	1	3	8	7	5	7	88654.8	222760	6.26521e+06	9.887e+06	1.99161e+06	6.69518e+06	C16C10.4	WBGene00007625	C16C10.4	1.24553	0.188433	0.492788	0.309255
20.8693	20.9363	19.6644	19.5652	17.0368	19.5906		By MS/MS	By matching	By matching		By matching	0	2	1	1	0	2	79813.1	83608.2	34624.1	32321.3	5602.28	32897.2	tufm-2	WBGene00007001	C43E11.4	0.840537	0.277097	0.689671	0.309163
27.1036	26.9192	26.6205	27.1492	25.6433	27.0896	By MS/MS	By MS/MS	By MS/MS	By MS/MS	By MS/MS	By MS/MS	3	4	8	8	7	9	2.88421e+07	25381991	2.0634e+07	2.97681e+07	1.04814e+07	2.85639e+07	rpl-34	WBGene00004448	C42C1.14	0.59691	0.616295	1.37214	0.308477
24.4824	24.7797	24.5958	25.7738	25.0561	25.2763	By MS/MS	By MS/MS	By MS/MS	By MS/MS	By MS/MS	By MS/MS	6	9	15	21	12	18	781301	960103	845198	1.9124e+06	1.16286e+06	1.3546e+06	cct-6	WBGene00000381	F01F1.8a	0.565173	0.774198	1.68033	0.30777
19.1688	18.5803	16.2316	18.8335	17.4321	17.6493				By MS/MS		By matching	0	0	0	1	0	1	31019	20629.5	4049.96	24585.7	9307.66	10820	C05D2.8	WBGene00015469	C05D2.8	0.743537	0.330901	0.803408	0.306553
21.1762	21.0711	20.1754	21.5029	20.7972	21.2394	By MS/MS	By matching	By matching	By MS/MS	By matching	By MS/MS	1	1	1	3	1	1	71806	66760.4	35881.8	90054.2	55218.2	75018.3	wah-1	WBGene00006937	Y56A3A.32a	0.554843	0.807943	1.74669	0.305252
20.45	21.8391	21.115	21.3904	21.5288	21.5462		By matching	By MS/MS	By MS/MS	By MS/MS	By MS/MS	0	2	3	5	6	5	22037.2	57718.3	34940	42290.7	46549.3	47113.8	T08A11.2	WBGene00011605	T08A11.2	0.560647	0.756615	1.64585	0.304593
25.6115	25.5148	24.8936	24.6668	22.8005	25.2866	By MS/MS	By MS/MS	By MS/MS	By MS/MS	By MS/MS	By MS/MS	2	3	3	3	3	4	1.28165e+07	1.19855e+07	7.79226e+06	6.65875e+06	1.82635e+06	1.0232e+07	rpl-27	WBGene00004441	C53H9.1	0.72085	0.338274	0.818739	0.302822
20.7296	22.2091	23.9398	24.9082	23.7854	23.8882		By matching	By MS/MS	By MS/MS	By MS/MS	By MS/MS	0	2	11	15	11	10	12509.1	34882.1	115770	226511	104014	111698	let-711	WBGene00002845	F57B9.2	0.850217	0.258673	0.649849	0.302748			+
24.8945	25.9019	21.9333	22.4488	21.5341	22.7613	By MS/MS	By MS/MS	By matching	By MS/MS	By MS/MS	By MS/MS	10	17	4	9	4	8	495062	995175	63569.6	90869.6	48201.5	112845	uba-1	WBGene00006699	C47E12.5c	0.916663	0.235646	0.599344	0.302585
20.0661	20.0273	18.8794	19.5312	17.6381	19.0595		By MS/MS	By matching	By matching		By MS/MS	0	1	1	1	0	1	109773	106860	48223.9	75763.8	20399	54637	T19B4.3	WBGene00020557	T19B4.3	0.678113	0.377124	0.898662	0.300771
18.501	22.4674	24.3627	24.0938	25.1667	24.8133		By matching	By MS/MS	By MS/MS	By MS/MS	By MS/MS	0	1	7	5	6	7	19525.4	305227	1.13542e+06	942317	1.98237e+06	1.55168e+06	F40A3.6	WBGene00018221	F40A3.6	1.11471	0.193242	0.503849	0.300267
22.4561	22.5832	21.5684	22.6489	21.5421	22.0105	By MS/MS	By MS/MS	By matching	By MS/MS	By MS/MS	By MS/MS	2	2	2	4	3	6	338465	369636	182936	386853	179624	248535	stl-1	WBGene00006061	F30A10.5b	0.558673	0.703299	1.54165	0.299977
27.4034	27.3132	25.0804	26.1722	24.8344	26.0021	By MS/MS	By MS/MS	By MS/MS	By MS/MS	By MS/MS	By MS/MS	10	12	7	12	8	12	9.34318e+06	8.77685e+06	1.86726e+06	3.97996e+06	1.57448e+06	3.53726e+06	asb-2	WBGene00000207	F02E8.1	0.723127	0.324164	0.789351	0.299295
24.2196	24.9204	24.7399	25.0542	24.6588	25.147	By MS/MS	By MS/MS	By MS/MS	By MS/MS	By MS/MS	By MS/MS	5	8	10	13	10	10	375692	610635	538807	669962	509386	714498	eif-3.C	WBGene00001226	T23D8.4	0.50108	1.34311	2.87187	0.299245
19.481	19.7792	19.5701	20.4201	19.3939	19.7848		By matching	By matching	By MS/MS	By MS/MS	By MS/MS	0	1	2	5	3	5	3435.44	4224.28	3654.4	6586.84	3234.17	4240.65	ubr-4	WBGene00016650	C44E4.1a	0.513017	1.10302	2.34572	0.298491
19.0057	19.6218	19.4517	19.767	18.6082	19.2736		By MS/MS		By MS/MS	By matching	By MS/MS	0	1	0	1	1	1	37596.6	57627.7	51218.1	63726.5	28542.9	45269.3	mboa-6	WBGene00020115	R155.1a	0.532267	0.871534	1.87264	0.298317
18.6848	18.0673	17.8708	20.1903	19.5773	19.9572				By matching		By MS/MS	0	0	0	1	0	2	20066.2	13079	11414	56971.5	37249.7	48471.3	gna-2	WBGene00001647	T23G11.2	0.69394	0.344961	0.832595	0.297386
25.2548	23.9679	22.2752	24.0897	22.7131	24.3514	By MS/MS	By MS/MS	By matching	By MS/MS	By MS/MS	By MS/MS	4	4	3	5	2	4	5.00462e+06	2.05101e+06	634451	2.23162e+06	859489	2.67562e+06	asg-2	WBGene00000210	C53B7.4	0.721967	0.315663	0.771544	0.296405
25.4527	25.8293	25.3109	25.9631	25.4526	25.8031	By MS/MS	By MS/MS	By MS/MS	By MS/MS	By MS/MS	By MS/MS	5	5	5	5	4	4	7.65366e+06	9.93665e+06	6.93751e+06	1.09027e+07	7.65334e+06	9.75769e+06	rpl-25.1	WBGene00004438	F55D10.2	0.45975	2.5916	6.71474	0.29312
25.7362	25.9348	26.141	26.5288	25.7175	26.6776	By MS/MS	By MS/MS	By MS/MS	By MS/MS	By MS/MS	By MS/MS	6	6	10	9	8	8	6.21057e+06	7.12701e+06	8.22187e+06	1.07575e+07	6.13034e+06	1.19266e+07	rpl-16	WBGene00004428	M01F1.2	0.51551	0.905536	1.94056	0.291966
20.5165	20.608	18.0322	18.4386	16.4314	18.4463		By matching		By MS/MS		By MS/MS	0	1	0	1	0	2	107144	114157	19147.7	25377.2	6312.85	25512.8	dpm-1	WBGene00022044	Y66H1A.2a	0.837567	0.237008	0.602357	0.289767
19.5608	18.6137	19.3473	19.8088	17.1665	19.6985			By matching	By MS/MS		By matching	0	0	1	1	0	1	64447.1	33427.5	55580.7	76534.8	12259.1	70902.4	ntl-2	WBGene00003825	B0286.4c	0.682143	0.328335	0.79806	0.289688			+
19.1867	19.4738	20.0725	20.0013	18.7748	20.2439			By matching	By matching		By MS/MS	0	0	1	1	0	1	74588.2	91015.2	137825	131187	56065.7	155213	R05H5.3	WBGene00011038	R05H5.3	0.56167	0.559595	1.26151	0.288741
22.4659	23.4726	24.2126	23.9827	22.574	23.5958	By matching	By MS/MS	By MS/MS	By MS/MS	By MS/MS	By MS/MS	1	2	5	5	4	4	413800	831430	1.38864e+06	1.18407e+06	445979	905569	ZK1058.9b	WBGene00014207	ZK1058.9b	0.59953	0.439127	1.02379	0.287462
20.978	20.8406	16.564	17.552	18.5956	20.4532	By MS/MS	By MS/MS		By MS/MS	By matching	By matching	1	3	0	2	1	3	41308	37555.9	1937.71	3843.36	7922.41	28712	AC3.5b	WBGene00007071	AC3.5b	0.90276	0.213105	0.549015	0.287108
20.9855	19.9922	19.9683	21.2014	19.9246	21.4665	By MS/MS	By MS/MS	By matching	By MS/MS	By matching	By MS/MS	2	3	1	1	1	1	115340	57941.7	56989	133967	55288.2	160984	goa-1	WBGene00001648	C26C6.2	0.593923	0.447367	1.04024	0.286788
18.4861	18.2702	19.3251	19.4767	17.548	19.4609			By matching	By MS/MS		By matching	0	0	1	2	0	1	15963.9	13745	28557	31721.4	8331.66	31374.4	rfc-4	WBGene00004340	F31E3.3	0.616203	0.401077	0.947311	0.286543		+
19.2317	19.7787	16.4127	18.4666	18.3258	17.8733		By MS/MS				By MS/MS	0	2	0	0	0	1	2423.72	3541.11	343.476	1426.11	1293.52	945.278	unc-68	WBGene00006801	K11C4.5b	0.716097	0.288234	0.713507	0.286023
23.1308	23.8076	23.4259	23.8692	23.633	23.9253	By MS/MS	By matching	By MS/MS	By MS/MS	By MS/MS	By MS/MS	4	3	5	5	4	5	574055	917685	704314	957691	813064	995685	eif-3.I	WBGene00001232	Y74C10AR.1a	0.470823	1.4607	3.14688	0.285414			+
18.7859	22.6779	22.6762	22.0464	22.6114	21.7389		By MS/MS	By MS/MS	By MS/MS	By MS/MS	By MS/MS	0	1	2	2	4	3	22599.8	335516	335100	216565	320379	175000	arx-1	WBGene00000199	Y71F9AL.16	0.796593	0.238464	0.605572	0.282938
19.4005	18.129	18.2602	21.6421	21.3238	21.7424				By MS/MS	By MS/MS	By MS/MS	0	0	0	2	2	2	26617.4	11025.2	12074.9	125873	100958	134938	cyp-13A6	WBGene00011673	T10B9.3	0.84296	0.221083	0.566934	0.282221
20.5515	20.4136	19.8176	19.6874	17.6867	19.9718		By matching		By MS/MS		By MS/MS	0	1	0	3	0	2	28997.1	26352.8	17435.1	15930	3980.49	19401.9	bet-2	WBGene00010199	F57C7.1c	0.672327	0.31012	0.759888	0.281925
18.6003	18.392	19.0713	21.201	20.1543	20.2933				By MS/MS	By matching	By matching	0	0	0	5	1	2	9032.12	7818.08	12519.1	54788.6	26520.5	29204.6	mms-19	WBGene00016060	C24G6.3	0.686863	0.293814	0.725389	0.280709
19.5226	20.0318	17.0721	18.8505	18.7463	18.4501				By matching		By MS/MS	0	0	0	1	0	1	50211.8	71464.5	9185.67	31512.6	29316	23875.3	B0454.9	WBGene00015200	B0454.9	0.663833	0.3137	0.76742	0.280688
19.9369	19.975	19.2738	20.4026	19.627	19.9263		By matching	By matching	By MS/MS	By matching	By MS/MS	0	1	1	3	1	4	55762	57255.4	35213.4	77005.6	44983.4	55351.5	F58B4.5	WBGene00010238	F58B4.5	0.488733	0.936113	2.00203	0.280218
20.8703	18.4733	22.5584	24.0203	20.7143	24.5973			By MS/MS	By MS/MS	By matching	By MS/MS	0	0	6	8	2	7	76674.7	14556.8	247072	680598	68815.9	1.01528e+06	F54D8.6	WBGene00018802	F54D8.6	0.9826	0.183658	0.481755	0.2776
19.8373	18.8815	16.9337	18.7165	17.434	18.6035				By MS/MS		By MS/MS	0	0	0	1	0	1	37468.8	19317.8	5007.25	17230.3	7083.24	15932	nhr-1	WBGene00003600	R09G11.2c	0.665517	0.300519	0.739616	0.27732		+
29.4546	28.3626	27.9058	29.2432	27.7354	29.2523	By MS/MS	By MS/MS	By MS/MS	By MS/MS	By MS/MS	By MS/MS	20	24	27	32	23	31	2.45236e+07	1.15043e+07	8.38233e+06	2.1181e+07	7.44866e+06	2.13164e+07	H28O16.1d	WBGene00010419	H28O16.1d	0.58742	0.400097	0.94533	0.276903
20.476	20.247	18.5339	19.7532	18.8491	19.6188		By matching		By MS/MS		By MS/MS	0	1	0	1	0	2	47046.3	40142	12243.5	28505.5	15232.9	25970.6	ads-1	WBGene00000081	Y50D7A.7	0.58665	0.39215	0.92923	0.275251
19.4677	21.2051	19.7499	19.5854	19.9355	20.0133		By MS/MS	By matching	By MS/MS	By MS/MS	By MS/MS	0	1	1	1	1	2	11328.8	37773.3	13776.6	12292.1	15667.2	16536	glh-4	WBGene00001601	T12F5.3	0.550247	0.474061	1.09329	0.274671
27.3579	28.3129	27.8976	28.2347	28.1935	28.3303	By MS/MS	By MS/MS	By MS/MS	By MS/MS	By MS/MS	By MS/MS	8	10	15	16	17	17	1.14674e+07	2.22299e+07	1.66693e+07	2.10573e+07	2.04641e+07	2.25006e+07	vdac-1	WBGene00019900	R05G6.7	0.476323	0.901971	1.93341	0.272751
19.5874	21.9698	17.2124	17.2017	18.0144	18.1804	By MS/MS	By MS/MS	By matching	By matching	By matching	By matching	1	2	1	1	1	1	32823.2	171146	6327.49	6280.82	11032.5	12377.1	nars-1	WBGene00003815	F22D6.3a	0.845893	0.202297	0.524538	0.27176
19.1859	18.8197	23.362	21.4533	17.1804	22.3952			By matching	By MS/MS		By MS/MS	0	0	1	2	0	2	10108.7	7842.39	182729	48667.7	2517.5	93494.7	ctr-9	WBGene00007184	B0464.2a	0.979973	0.176033	0.464029	0.271319
26.6084	26.2351	26.2192	26.6188	24.9578	26.5664	By MS/MS	By MS/MS	By MS/MS	By MS/MS	By MS/MS	By MS/MS	5	8	9	10	4	10	1.46157e+07	1.12838e+07	1.116e+07	1.47214e+07	4.65528e+06	1.41965e+07	rpl-25.2	WBGene00004439	F52B5.6	0.544973	0.459044	1.06349	0.270802
22.2108	22.6025	20.7691	21.111	20.2438	21.3289	By MS/MS	By MS/MS	By matching	By MS/MS	By matching	By MS/MS	2	2	1	3	3	3	161810	212286	59566.7	75496.9	41386.7	87806.5	acox-5	WBGene00008167	C48B4.1	0.60626	0.333406	0.808624	0.26948
20.6984	23.0567	19.8934	17.8631	16.8328	19.2832	By MS/MS	By MS/MS	By matching			By matching	1	5	1	0	0	1	53172	272646	30434.3	7450.54	3647.82	19937.1	fars-3	WBGene00001498	F22B5.9	0.92612	0.181104	0.475833	0.268728
23.3769	24.2088	21.5226	21.9113	22.3624	23.0337	By MS/MS	By MS/MS	By MS/MS	By MS/MS	By MS/MS	By MS/MS	2	4	1	3	1	4	1.36163e+06	2.42375e+06	376576	493025	674024	1.07333e+06	F36A2.7	WBGene00009454	F36A2.7	0.630617	0.30043	0.739427	0.268023
22.3584	21.507	20.0398	21.2838	18.6094	20.3457	By MS/MS	By MS/MS	By matching	By MS/MS		By MS/MS	3	2	1	2	0	2	268859	149010	53894.9	127650	19996.7	66625.3	alh-4	WBGene00000110	T05H4.13b	0.709613	0.243968	0.617697	0.267899
21.0217	23.4457	24.5407	24.4296	24.7614	24.6626	By matching	By matching	By MS/MS	By MS/MS	By MS/MS	By MS/MS	1	2	4	4	4	4	266113	1.42812e+06	3.05062e+06	2.82463e+06	3.555e+06	3.31974e+06	lec-6	WBGene00002269	Y55B1AR.1	0.738063	0.227951	0.582268	0.266683
24.4578	24.856	23.541	24.0921	23.122	23.7752	By MS/MS	By MS/MS	By MS/MS	By MS/MS	By MS/MS	By MS/MS	6	8	4	9	10	10	921717	1.21468e+06	488200	715317	365164	574240	kars-1	WBGene00002238	T02G5.9a	0.534133	0.452563	1.05059	0.265948
27.3567	27.2406	27.1405	27.7646	26.7272	27.6072	By MS/MS	By MS/MS	By MS/MS	By MS/MS	By MS/MS	By MS/MS	7	6	7	8	6	9	2.86434e+07	2.64299e+07	2.46584e+07	3.80035e+07	1.8515e+07	3.40766e+07	rpl-26	WBGene00004440	F28C6.7b	0.462703	0.894262	1.91799	0.265731
18.8166	18.3923	18.472	20.0803	19.5603	20.0828				By MS/MS	By matching	By MS/MS	0	0	0	1	1	2	46169.2	34406.7	36359.7	110860	77311.8	111050	spr-2	WBGene00005007	C27B7.1a	0.568847	0.366802	0.877556	0.264799
19.8446	21.1827	19.617	20.1321	19.9535	19.658		By MS/MS		By MS/MS	By matching	By MS/MS	0	2	0	4	1	3	14265.1	36065.1	12183.4	17410.6	15383.3	12534.6	K02C4.3b	WBGene00010502	K02C4.3b	0.519237	0.490411	1.12563	0.264743
19.3349	19.3095	17.8296	20.347	20.6446	20.0234		By matching	By matching	By MS/MS	By MS/MS	By MS/MS	0	1	1	2	3	2	18369.4	18047.8	6470.74	37047.2	45536.2	29602.8	mac-1	WBGene00003119	Y48C3A.7	0.623533	0.290077	0.717436	0.263193
23.1559	24.8428	19.492	20.0742	20.0106	20.4355	By MS/MS	By MS/MS	By matching	By matching	By matching	By matching	4	8	2	2	1	2	424810	1.36773e+06	33515.4	50177.3	48013.7	64459.2	nmt-1	WBGene00020549	T17E9.2a	0.898013	0.178337	0.469399	0.263107
24.4724	24.5583	23.4659	24.6095	24.0074	24.2116	By MS/MS	By MS/MS	By MS/MS	By MS/MS	By MS/MS	By MS/MS	5	10	8	11	8	11	665056	705857	331029	731342	481801	555057	cct-8	WBGene00021934	Y55F3AR.3a	0.477897	0.686904	1.50968	0.263079			+
19.0273	18.6998	18.0411	18.8181	17.4975	18.5851			By matching	By MS/MS		By matching	0	0	1	1	0	1	17236	13735.2	8700.63	14908.7	5968.92	12685.8	cdc-73	WBGene00018064	F35F11.1	0.512363	0.493433	1.1316	0.262377
20.1811	21.5498	22.3593	22.7949	22.4924	22.5161		By MS/MS	By MS/MS	By MS/MS	By MS/MS	By MS/MS	0	2	9	13	6	10	22861.9	59036.5	103473	139940	113473	115354	K04C2.2	WBGene00019380	K04C2.2	0.609313	0.294266	0.726352	0.260516		+
19.8614	24.2991	24.3449	23.7152	25.0672	23.7123		By matching	By MS/MS	By MS/MS	By MS/MS	By MS/MS	0	1	2	2	2	2	29767.3	645063	665874	430374	1.09857e+06	429500	R05D11.4	WBGene00011032	R05D11.4	0.817697	0.190966	0.49862	0.26042
23.4211	23.8052	18.0969	20.5135	20.2708	20.1467	By MS/MS	By MS/MS		By matching	By matching	By matching	4	3	0	3	1	2	340363	444183	8495.87	45360.7	38336.4	35175.8	mmcm-1	WBGene00014202	ZK1058.1	0.892187	0.174836	0.461233	0.259783
23.7888	24.7486	22.2099	22.9388	22.48	22.6016	By MS/MS	By MS/MS	By MS/MS	By MS/MS	By MS/MS	By MS/MS	3	4	6	5	5	7	579679	1.12752e+06	194052	321619	233996	254581	cgh-1	WBGene00000479	C07H6.5	0.60346	0.296317	0.730707	0.259457
22.8045	21.5938	23.6533	25.3694	23.3203	24.9283	By MS/MS	By matching	By MS/MS	By MS/MS	By MS/MS	By MS/MS	1	1	4	5	5	7	563494	243461	1.01485e+06	3.33439e+06	805693	2.45592e+06	cpz-1	WBGene00000788	F32B5.8a	0.70447	0.226387	0.578783	0.259267
21.3315	18.3423	21.4458	21.4763	15.7552	21.5409	By matching		By matching	By MS/MS		By MS/MS	1	0	1	1	0	2	239899	30211.9	259682	265218	5027.86	277383	sft-4	WBGene00004788	C54H2.5	0.942327	0.164683	0.437386	0.257857
21.1784	20.934	20.0141	21.2748	20.4123	20.8372	By MS/MS	By MS/MS	By matching	By MS/MS	By matching	By MS/MS	1	2	1	2	2	2	124905	105442	55731.8	133537	73447.3	98594.7	ubh-4	WBGene00006724	C08B11.7	0.480363	0.584746	1.31063	0.257359
19.8182	19.0557	17.3565	18.8455	17.334	18.4128				By MS/MS		By matching	0	0	0	1	0	1	27190	16026.8	4935.83	13854.1	4859.28	10264.4	C34C6.2b	WBGene00007915	C34C6.2b	0.601733	0.287265	0.71144	0.256516
19.8606	19.6164	17.298	18.4764	17.6085	18.5074			By matching	By MS/MS		By MS/MS	0	0	1	1	0	1	15606.8	13176	2641.79	5978.85	3276.01	6108.84	cua-1	WBGene00000834	Y76A2A.2b	0.611017	0.275551	0.686347	0.255629
21.9486	20.558	18.0338	20.1523	18.4726	19.856	By MS/MS	By matching		By MS/MS		By MS/MS	3	1	0	1	0	1	337282	128642	22363.5	97108.3	30313	79082.3	pas-7	WBGene00003928	ZK945.2	0.703757	0.218353	0.560816	0.255458
23.4188	20.0668	17.6033	20.8845	18.5191	21.1364	By MS/MS			By matching		By matching	3	0	0	1	0	1	560701	54915	9956.42	96790.1	18783.7	115255	hpd-1	WBGene00001993	T21C12.2	0.848827	0.175524	0.462839	0.2546
18.203	20.1811	21.5643	21.3539	20.8241	21.0174		By matching	By MS/MS	By MS/MS	By MS/MS	By MS/MS	0	1	3	5	3	3	9143.98	36024.1	93966.3	81215.4	56257.4	64321.2	pro-3	WBGene00012676	Y39B6A.14	0.653643	0.238903	0.60654	0.25358
23.2419	24.2634	17.9122	18.679	18.6576	19.8068	By MS/MS	By MS/MS	By matching	By MS/MS		By MS/MS	1	1	1	2	0	3	180361	366146	4484.81	7630.7	7518.3	16675.9	klp-18	WBGene00002228	C06G3.2	0.979197	0.153472	0.410748	0.252114
21.9867	21.4224	17.1943	20.4583	20.6533	20.1967	By MS/MS	By MS/MS		By MS/MS	By matching	By MS/MS	2	1	0	1	1	1	519488	351314	18745.7	180088	206151	150213	dylt-1	WBGene00008764	F13G3.4	0.747683	0.194434	0.506581	0.251243
24.9359	25.4553	22.3591	23.5495	22.7049	22.948	By MS/MS	By MS/MS	By MS/MS	By MS/MS	By MS/MS	By MS/MS	3	7	4	6	3	6	2.29265e+06	3.28615e+06	384279	876932	488343	577966	asp-1	WBGene00000214	Y39B6A.20	0.650927	0.230775	0.588547	0.249781
19.5703	20.2246	18.86	18.7952	18.1173	19.0995		By MS/MS		By MS/MS	By matching	By MS/MS	0	1	0	1	1	1	38923.2	61260.2	23790.4	22744.8	14217.5	28085.6	emc-1	WBGene00019209	H17B01.4b	0.52388	0.361756	0.867207	0.248981
24.0745	24.191	23.0218	23.4248	22.3925	23.4048	By matching	By MS/MS	By MS/MS	By MS/MS	By MS/MS	By MS/MS	2	2	1	5	3	4	883348	957599	425816	563049	275290	555302	sptl-1	WBGene00016020	C23H3.4b	0.510597	0.387826	0.920452	0.248499
22.7902	20.8529	21.5259	23.0544	21.4487	23.6766	By MS/MS	By matching	By matching	By MS/MS	By matching	By MS/MS	3	1	3	4	3	4	805902	210434	335500	967911	318033	1.48978e+06	lmp-1	WBGene00003053	C03B1.12	0.60639	0.250143	0.631242	0.246437
26.642	25.6225	25.1424	26.381	24.8005	26.1344	By MS/MS	By MS/MS	By MS/MS	By MS/MS	By MS/MS	By MS/MS	9	6	9	13	9	12	6.15999e+06	3.03865e+06	2.17848e+06	5.14057e+06	1.71888e+06	4.33313e+06	Y69A2AR.18a	WBGene00022089	Y69A2AR.18a	0.517683	0.354067	0.851393	0.245575
19.4111	20.5532	19.4286	19.7404	19.5211	19.4163		By MS/MS	By matching	By MS/MS	By MS/MS	By MS/MS	0	2	1	2	2	1	15492.2	34191.2	15681.5	19464.9	16719.3	15548	mcm-2	WBGene00003154	Y17G7B.5a	0.4497	0.591179	1.32318	0.24442		+
20.5924	18.5737	18.046	19.4118	17.1032	19.656			By matching	By MS/MS		By MS/MS	0	0	1	2	0	1	65875.2	16256.4	11276.2	29061.2	5866.39	34422.8	rbbp-5	WBGene00017683	F21H12.1	0.6333	0.226806	0.579718	0.244288
20.5328	18.6803	19.8023	21.5006	19.0885	21.036			By matching	By MS/MS		By MS/MS	0	0	1	1	0	2	65956.1	18264.5	39753.1	129004	24237.9	93482.5	maea-1	WBGene00012366	W09G3.2	0.59775	0.244037	0.617849	0.242252
20.8456	18.7323	20.8072	23.0579	20.1106	22.024			By matching	By MS/MS	By matching	By MS/MS	0	0	3	3	2	3	314044	72580.7	305800	1.45535e+06	188683	710767	D2030.4	WBGene00008414	D2030.4	0.683603	0.198371	0.51559	0.241909
21.8591	22.7473	23.1256	22.8193	22.3819	23.1696	By MS/MS	By matching	By MS/MS	By MS/MS	By MS/MS	By MS/MS	2	4	6	7	5	8	126800	234690	305059	246704	182183	314511	nst-1	WBGene00003821	K01C8.9	0.456537	0.513337	1.17081	0.241563
19.5399	19.1853	18.4595	19.0806	17.2231	18.5469			By matching	By MS/MS		By matching	0	0	1	1	0	1	69297.1	54196.7	32770	50402.9	13908.7	34817.3	mog-2	WBGene00003390	H20J04.8	0.53012	0.309984	0.759603	0.241195
19.8356	21.0593	20.7306	20.476	20.8037	21.1915	By matching	By matching	By matching	By MS/MS	By MS/MS	By MS/MS	1	2	2	2	2	2	66829.9	156085	124278	104172	130736	171057	ztf-4	WBGene00020399	T10B11.3	0.452327	0.52163	1.18711	0.240467
21.8112	22.0716	20.5886	20.4831	18.938	20.5665	By MS/MS	By MS/MS	By MS/MS	By MS/MS		By MS/MS	2	1	1	2	0	3	229995	275475	98550.1	91600	31390.5	97056	hrpk-1	WBGene00017816	F26B1.2c	0.594433	0.239052	0.606869	0.239738
20.0329	19.5827	20.9221	20.6531	17.1571	19.8009			By matching	By MS/MS		By MS/MS	0	0	1	2	0	2	39732.5	29082.3	73589	61070.3	5412.85	33829.9	cash-1	WBGene00010631	K07C5.8	0.641547	0.210297	0.542679	0.239188
19.1704	21.7734	18.9939	19.4221	18.6304	17.5526		By MS/MS	By matching	By MS/MS			0	1	1	1	0	0	25652.8	155856	22698.6	30542.2	17643.2	8358.67	unc-132	WBGene00021078	W08A12.1e	0.651153	0.204169	0.528796	0.238396
18.6266	21.4526	26.3331	27.1155	27.3579	27.2107		By matching	By MS/MS	By MS/MS	By MS/MS	By MS/MS	0	2	47	44	45	44	3929.36	27863.1	820736	1.41175e+06	1.67e+06	1.50796e+06	hum-2	WBGene00002036	F36D4.3a	1.15374	0.126195	0.344482	0.237924
22.4132	22.8702	22.2565	22.7996	22.1813	22.3722	By matching	By MS/MS	By MS/MS	By MS/MS	By MS/MS	By MS/MS	1	3	5	4	5	4	429637	589769	385414	561599	365839	417594	eif-3.F	WBGene00001229	D2013.7	0.397017	1.0986	2.33643	0.237745
19.608	20.6769	18.5993	17.7581	17.886	19.4216		By MS/MS				By MS/MS	0	1	0	0	0	1	28539.6	59871.6	14183.9	7917.04	8650.72	25080.4	dyci-1	WBGene00015927	C17H12.1	0.587787	0.235317	0.598615	0.236828			+
25.8107	26.6512	27.1532	27.4732	26.9607	27.188	By MS/MS	By MS/MS	By MS/MS	By MS/MS	By MS/MS	By MS/MS	9	10	20	23	22	23	2.17993e+06	3.90333e+06	5.52779e+06	6.90075e+06	4.83741e+06	5.66295e+06	nol-5	WBGene00020915	W01B11.3	0.462597	0.405816	0.956888	0.23323
25.7496	24.849	24.9597	26.6411	25.9183	26.6409	By MS/MS	By MS/MS	By MS/MS	By MS/MS	By MS/MS	By MS/MS	2	6	7	9	5	8	7.05224e+06	3.7775e+06	4.07888e+06	1.30825e+07	7.92676e+06	1.308e+07	rps-13	WBGene00004482	C16A3.9	0.5011	0.306352	0.751945	0.231305
20.871	22.6362	20.2559	20.1316	19.909	19.9347	By matching	By MS/MS	By matching	By MS/MS	By matching	By matching	1	2	1	3	1	2	79908.3	271621	52170.9	47862.5	41020.5	41758.4	usp-14	WBGene00006856	C13B4.2	0.555517	0.239497	0.607851	0.230132
21.7383	24.7627	25.7763	25.5948	26.6596	25.9174	By MS/MS	By MS/MS	By MS/MS	By MS/MS	By MS/MS	By MS/MS	3	6	16	23	29	19	10259.5	83478.2	168531	148607	310881	185848	unc-89	WBGene00006820	C09D1.1e	0.70023	0.17037	0.450774	0.229328
27.4994	26.7622	25.7593	26.6777	25.4652	26.7432	By MS/MS	By MS/MS	By MS/MS	By MS/MS	By MS/MS	By MS/MS	5	7	9	9	10	10	1.72491e+07	1.03473e+07	5.16347e+06	9.75911e+06	4.21099e+06	1.02118e+07	rpl-15	WBGene00004427	K11H12.2	0.486383	0.312839	0.765611	0.227784
19.7196	20.0613	17.6667	19.4231	20.0572	19.5084		By MS/MS		By MS/MS	By MS/MS		0	1	0	2	1	0	33205.6	42080.7	8002.53	27038.2	41961.5	28684.4	T01D3.6b	WBGene00011330	T01D3.6b	0.516467	0.266992	0.667892	0.22719
25.6836	26.6783	25.3119	25.7387	25.544	25.4082	By MS/MS	By MS/MS	By MS/MS	By MS/MS	By MS/MS	By MS/MS	4	7	6	7	8	7	3.36837e+06	6.71185e+06	2.60325e+06	3.49951e+06	3.05769e+06	2.78306e+06	sucl-1	WBGene00007350	C05G5.4	0.428577	0.469091	1.08344	0.226094
25.8742	26.1871	24.5417	25.0496	25.0201	25.5615	By MS/MS	By MS/MS	By MS/MS	By MS/MS	By MS/MS	By MS/MS	3	3	3	4	4	4	2.05019e+07	2.54667e+07	8.14068e+06	1.1576e+07	1.1342e+07	1.6506e+07	rpl-36.A	WBGene00004454	C09H10.2	0.45403	0.373032	0.890305	0.225889
27.5686	27.2159	26.9108	27.6953	26.6547	27.4423	By MS/MS	By MS/MS	By MS/MS	By MS/MS	By MS/MS	By MS/MS	6	7	11	13	9	13	2.84372e+07	2.22686e+07	1.80242e+07	3.10471e+07	1.50929e+07	2.60528e+07	rpl-19	WBGene00004431	C09D4.5	0.40644	0.595135	1.33089	0.225126
26.9477	26.5381	25.8566	26.9617	24.9543	25.7309	By MS/MS	By MS/MS	By MS/MS	By MS/MS	By MS/MS	By MS/MS	7	5	9	8	9	9	1.84915e+07	1.39212e+07	8.68013e+06	1.86714e+07	4.644e+06	7.95585e+06	rps-15	WBGene00004484	F36A2.6	0.490703	0.292025	0.721585	0.22509
19.8181	18.6561	20.5015	21.831	20.4141	22.0004			By matching	By MS/MS	By matching	By MS/MS	0	0	1	2	2	2	102705	45899.3	164944	414512	155245	466166	F42G8.10	WBGene00018361	F42G8.10	0.584593	0.203517	0.527314	0.2241
24.695	24.1169	23.3087	24.1914	23.576	24.5786	By MS/MS	By MS/MS	By MS/MS	By MS/MS	By MS/MS	By MS/MS	8	7	8	13	8	9	646689	433167	247381	456120	297738	596570	cdc-48.2	WBGene00008053	C41C4.8	0.435727	0.413496	0.972373	0.223667
20.9384	17.5588	17.7195	20.6933	18.1111	20.4614	By matching			By MS/MS		By MS/MS	1	0	0	2	0	1	118206	11357.7	12695.8	99735.3	16654.2	84929.4	swsn-3	WBGene00022182	Y71H2AM.17	0.64819	0.171428	0.453257	0.22122
25.7689	26.1033	25.0367	25.3062	25.36	25.9659	By MS/MS	By MS/MS	By MS/MS	By MS/MS	By MS/MS	By MS/MS	4	6	5	6	2	5	8.16774e+06	1.02985e+07	4.91713e+06	5.92673e+06	6.152e+06	9.36297e+06	rpl-24.1	WBGene00004436	D1007.12	0.40325	0.549674	1.2421	0.221001
24.2628	24.4757	22.5492	23.44	23.1993	23.4886	By MS/MS	By MS/MS	By MS/MS	By MS/MS	By MS/MS	By MS/MS	5	9	3	9	4	8	394705	457469	120341	223138	188854	230784	mca-3	WBGene00003153	Y67D8C.10c	0.464323	0.315082	0.770325	0.220816			+
26.3814	27.1218	24.7878	25.3565	25.0166	25.2221	By MS/MS	By MS/MS	By MS/MS	By MS/MS	By MS/MS	By MS/MS	14	22	17	20	15	21	3.01427e+06	5.03587e+06	998760	1.48138e+06	1.17045e+06	1.34965e+06	vha-15	WBGene00020507	T14F9.1	0.504897	0.254218	0.640145	0.220602
27.7821	27.95	27.1737	27.7542	27.229	27.6148	By MS/MS	By MS/MS	By MS/MS	By MS/MS	By MS/MS	By MS/MS	10	12	17	16	11	17	2.09827e+07	2.35718e+07	1.37627e+07	2.05808e+07	1.43009e+07	1.86854e+07	rpl-10	WBGene00004421	F10B5.1	0.37807	0.804832	1.74056	0.220165
25.4075	25.5079	23.9213	24.6022	24.2877	24.8378	By MS/MS	By MS/MS	By MS/MS	By MS/MS	By MS/MS	By MS/MS	7	9	5	7	4	8	1.43564e+06	1.53916e+06	512451	821581	660644	967293	sdha-1	WBGene00015391	C03G5.1	0.44384	0.352807	0.848796	0.219407
19.5928	19.2892	18.3227	19.9638	20.4717	20.5994				By matching	By MS/MS	By MS/MS	0	0	0	1	3	2	34378	27855	14254.6	44460.9	63221.5	69073.7	lem-2	WBGene00002275	W01G7.5	0.488427	0.267747	0.669524	0.219073		+
18.8156	18.0042	17.862	18.8501	18.0681	19.1579				By MS/MS		By MS/MS	0	0	0	2	0	1	8872.9	5056.03	4581.39	9087.52	5285.05	11248.9	D2005.4	WBGene00008399	D2005.4	0.422163	0.396107	0.937253	0.216447
23.4514	23.5449	22.8573	23.7814	23.9739	24.1707	By MS/MS	By MS/MS	By matching	By MS/MS	By matching	By MS/MS	2	3	4	3	2	5	1.147e+06	1.2238e+06	759880	1.4418e+06	1.6477e+06	1.8884e+06	Y54G2A.18	WBGene00021883	Y54G2A.18	0.404747	0.473513	1.09221	0.216375
21.5858	21.3447	17.4871	19.0639	18.6301	19.1799		By MS/MS		By matching	By matching	By matching	0	1	0	1	1	1	242115	204855	14131.5	42157.8	31207.6	45686.8	ZK909.3	WBGene00014148	ZK909.3	0.628557	0.165765	0.439938	0.214617
19.4109	18.9103	22.9768	24.4094	22.2785	23.62			By MS/MS	By MS/MS	By MS/MS	By MS/MS	0	0	2	2	1	2	116172	82115	1.37582e+06	3.71383e+06	847931	2.14866e+06	hsp-12.2	WBGene00002011	C14B9.1	0.75783	0.13765	0.372574	0.214437
20.0035	20.0713	19.571	20.0911	19.3775	19.8766		By matching	By matching	By MS/MS	By matching	By MS/MS	0	1	1	3	1	2	31852.4	33384.8	23602.1	33845.5	20638.7	29169.4	sna-2	WBGene00011747	T13F2.7	0.362313	0.853225	1.83624	0.213463			+
20.6405	22.5092	22.4026	22.1356	22.4017	22.1393		By MS/MS	By MS/MS	By MS/MS	By MS/MS	By MS/MS	0	3	4	6	2	5	68108	248733	231012	191983	230879	192480	puf-9	WBGene00004245	W06B11.2	0.446427	0.302523	0.743856	0.212569			+
23.0729	23.0269	23.5548	23.4616	22.3334	23.6844	By matching	By MS/MS	By MS/MS	By MS/MS	By MS/MS	By MS/MS	1	2	6	7	5	5	326796	316541	456407	427852	195734	499295	nol-1	WBGene00021073	W07E6.1a	0.40393	0.426815	0.99914	0.212117
18.0967	19.1868	18.4372	18.3909	17.976	18.1072		By matching	By MS/MS	By MS/MS	By matching	By MS/MS	0	1	1	2	1	1	31145.7	66305.7	39437.9	38192.3	28646.8	31374.5	lin-33	WBGene00003019	H32C10.2b	0.391673	0.484851	1.11465	0.211557
19.1405	18.3019	19.0534	19.155	17.9545	20.0431			By matching	By MS/MS		By MS/MS	0	0	1	2	0	2	24080.3	13465.4	22668.8	24322.9	10583.8	45016.5	saeg-1	WBGene00010012	F53H10.2c	0.450537	0.288396	0.713853	0.211407		+
20.4162	17.9403	16.5003	19.2304	18.6001	20.1093				By MS/MS	By matching	By MS/MS	0	0	0	2	1	2	14728.4	2647.55	975.788	6474.33	4182.75	11906.3	hpo-27	WBGene00016418	C34G6.1	0.587807	0.171716	0.453932	0.210312
19.6544	19.1409	17.8032	19.1048	18.5973	19.0892		By matching	By matching	By MS/MS	By matching	By MS/MS	0	2	1	2	1	2	137537	96343.4	38118.9	93965.1	66097.5	92955.2	Y110A2AR.1	WBGene00022452	Y110A2AR.1	0.426667	0.327058	0.795396	0.209518
24.6249	24.4335	23.1487	24.3865	22.8571	23.1802	By MS/MS	By MS/MS	By MS/MS	By MS/MS	By MS/MS	By MS/MS	2	4	3	6	2	6	1.61706e+06	1.41606e+06	581214	1.37069e+06	474836	594052	let-92	WBGene00002363	F38H4.9	0.456477	0.26682	0.66752	0.209025			+
22.0648	20.0888	21.9384	22.0903	18.8721	22.4272	By MS/MS		By MS/MS	By MS/MS		By MS/MS	1	0	1	2	0	2	626730	159306	574145	637871	68546	805673	tomm-20	WBGene00009092	F23H12.2	0.576953	0.171317	0.452996	0.208013
21.1532	19.5234	17.7178	19.67	18.2752	19.5535				By MS/MS		By matching	0	0	0	1	0	1	179390	57966.4	16582.9	64165.5	24402.8	59187.7	asd-2	WBGene00006423	T21G5.5a	0.533513	0.191901	0.50077	0.207966
24.4328	25.7514	27.0627	27.4421	27.2224	27.0927	By MS/MS	By MS/MS	By MS/MS	By MS/MS	By MS/MS	By MS/MS	5	11	25	32	27	28	427303	1.06581e+06	2.64491e+06	3.44039e+06	2.95453e+06	2.70056e+06	imb-3	WBGene00002077	C53D5.6	0.522767	0.192532	0.502219	0.20574
20.8172	18.3601	18.4437	22.3722	21.649	22.0802	By MS/MS	By MS/MS		By MS/MS	By matching	By MS/MS	1	1	0	2	1	2	263943	48066.9	50934.5	775558	469786	633430	tomm-22	WBGene00021133	W10D9.5a	0.634197	0.146523	0.394068	0.203964
24.542	24.1073	23.0308	23.6116	22.0403	23.2781	By MS/MS	By MS/MS	By MS/MS	By MS/MS	By MS/MS	By MS/MS	3	5	4	6	5	5	3.05349e+06	2.259e+06	1.0712e+06	1.60213e+06	539151	1.2715e+06	rps-22	WBGene00004491	F53A3.3a	0.46125	0.236838	0.601979	0.203533
22.1866	22.7708	20.9032	21.1983	20.2439	20.7872	By matching	By MS/MS	By MS/MS	By MS/MS	By matching	By MS/MS	1	2	2	2	1	2	433947	650581	178273	218745	112882	164509	ostd-1	WBGene00019693	M01A10.3	0.47424	0.222739	0.57064	0.203443
20.4032	21.1131	21.3868	21.866	21.3801	21.3439		By matching	By matching	By MS/MS	By matching	By matching	0	1	2	2	1	2	30144.5	49308.8	59608.8	83093.5	59332.6	57860.8	H11E01.3	WBGene00019188	H11E01.3	0.384307	0.413235	0.971849	0.202753
22.19	18.8987	16.7775	22.5049	23.1878	23.1103	By matching			By MS/MS	By MS/MS	By MS/MS	1	0	0	1	2	1	956922	97746.1	22467.8	1.1904e+06	1.91094e+06	1.81098e+06	lec-8	WBGene00002271	R07B1.10	0.786213	0.120147	0.329483	0.202309
19.6661	19.5242	19.2503	19.4815	18.5256	19.5403		By matching	By matching	By MS/MS	By matching	By MS/MS	0	1	1	1	1	2	5072.73	4597.55	3802.62	4463.4	2300.97	4649.01	utp-20	WBGene00007050	F18C5.3	0.367977	0.478812	1.1027	0.200674			+
19.7011	18.75	17.9309	19.0544	17.6886	18.8036				By MS/MS		By MS/MS	0	0	0	1	0	1	29391.5	15202.6	8616.58	18773.1	7284.57	15778.2	Y45G12B.3a	WBGene00021564	Y45G12B.3a	0.42914	0.267626	0.669262	0.200419
19.4306	19.9716	22.0313	22.5032	21.9344	22.5429			By MS/MS	By MS/MS	By MS/MS	By MS/MS	0	0	2	2	2	2	100947	146873	612315	849241	572559	872972	eif-6	WBGene00001234	C47B2.5	0.54046	0.169671	0.449132	0.199923
19.7388	19.23	17.6806	18.4388	17.2809	18.4076		By matching		By MS/MS		By MS/MS	0	1	0	1	0	1	41663.1	29281.9	10003.7	16920.5	7583.05	16558.1	npl-4.2	WBGene00019121	F59E12.5a	0.45872	0.22155	0.56798	0.198784
22.5176	24.0079	22.901	22.0739	21.4453	22.1337	By MS/MS	By MS/MS	By matching	By MS/MS	By matching	By MS/MS	5	7	1	5	2	7	333583	937166	435123	245272	158639	255644	nkb-3	WBGene00010117	F55F3.3a	0.450537	0.229233	0.58512	0.198475
18.951	19.1923	20.1336	20.7864	20.3251	20.716			By matching	By MS/MS	By matching	By MS/MS	0	0	1	2	1	2	22034.7	26046.1	50013.1	78634.7	57112.9	74887	plrg-1	WBGene00006481	D1054.15a	0.42835	0.251863	0.635002	0.196982
22.3726	21.6556	17.9081	18.3376	17.0573	19.3593	By MS/MS	By MS/MS				By matching	2	1	0	0	0	1	387878	235972	17568.6	23661.4	9741.82	48041.6	vha-14	WBGene00010130	F55H2.2	0.67152	0.128461	0.35007	0.196452
19.8533	21.3587	25.4157	25.3874	25.1021	25.8604		By MS/MS	By MS/MS	By MS/MS	By MS/MS	By MS/MS	0	2	10	12	11	12	37888.5	107564	1.79035e+06	1.75564e+06	1.4406e+06	2.43671e+06	hsp-43	WBGene00002024	C14F11.5a	0.745127	0.117875	0.323821	0.196032
19.7492	18.3425	21.1593	22.8261	20.9746	22.4684			By matching	By MS/MS	By matching	By MS/MS	0	0	1	2	1	1	97917.9	36931.5	260222	826202	228955	644801	kin-10	WBGene00002196	T01G9.6a	0.584607	0.144178	0.388408	0.194536
22.7452	18.6635	21.9325	23.0836	18.4927	23.4595	By matching		By MS/MS	By MS/MS		By MS/MS	1	0	2	3	0	3	878827	51900.1	500313	1.1111e+06	46108	1.44187e+06	Y63D3A.7	WBGene00013406	Y63D3A.7	0.6787	0.122941	0.336426	0.192956
26.6249	26.1687	25.9361	26.3822	25.7749	26.8298	By MS/MS	By MS/MS	By MS/MS	By MS/MS	By MS/MS	By MS/MS	5	7	9	13	8	11	1.14989e+07	8.38143e+06	7.13323e+06	9.71811e+06	6.37912e+06	1.32534e+07	rpl-20	WBGene00004432	E04A4.8	0.348273	0.462442	1.07024	0.190791
20.3404	20.501	18.3697	19.6658	18.8142	18.6711	By MS/MS	By MS/MS		By matching		By matching	1	2	0	1	0	1	27093.1	30283.6	6912.44	16974.5	9406.55	8518.6	Y37E3.17a	WBGene00021355	Y37E3.17a	0.437887	0.213158	0.549135	0.1906
23.9307	23.5178	22.1621	23.3147	22.1532	22.64	By MS/MS	By MS/MS	By MS/MS	By MS/MS	By matching	By MS/MS	4	3	3	5	3	5	940590	706528	276065	613706	274365	384472	lec-3	WBGene00002266	ZK892.1b	0.408833	0.250068	0.631077	0.190347
19.023	21.2007	22.3403	22.5433	22.4524	21.6087		By matching	By MS/MS	By MS/MS	By MS/MS	By matching	0	1	4	4	5	3	66586.9	301262	663750	764035	717376	399737	vps-32.1	WBGene00016961	C56C10.3	0.512343	0.161324	0.429439	0.190246
21.181	23.1687	22.6953	22.0506	23.6467	23.6458	By matching	By MS/MS	By matching	By MS/MS	By MS/MS	By MS/MS	1	3	2	4	3	3	158500	628620	452761	289599	875531	874998	npp-20	WBGene00003806	Y77E11A.13a	0.44738	0.200503	0.520453	0.1896			+
19.56	18.5143	18.2411	18.8507	18.1724	19.7904		By matching		By matching	By matching	By MS/MS	0	1	0	1	1	2	13100.9	6346.11	5251.11	8012.72	5006.95	15369.1	symk-1	WBGene00017797	F25G6.2	0.393993	0.266237	0.666258	0.188392
21.8619	23.3632	20.7613	20.6122	20.7252	20.7617	By MS/MS	By MS/MS	By MS/MS	By MS/MS	By MS/MS	By MS/MS	2	3	1	3	2	1	165708	469130	77278.4	69686.8	75365.1	77295.6	erfa-1	WBGene00020269	T05H4.6b	0.462883	0.182139	0.478235	0.187562
27.2176	26.6009	25.9485	26.6348	25.1091	26.2267	By MS/MS	By MS/MS	By MS/MS	By MS/MS	By MS/MS	By MS/MS	3	4	5	6	3	6	3.1214e+07	2.0356e+07	1.29512e+07	2.084e+07	7.23821e+06	1.5706e+07	rps-26	WBGene00004495	F39B2.6	0.395713	0.250247	0.631468	0.186073			+
18.7376	20.8689	21.1068	20.4478	20.7664	20.5476		By MS/MS	By MS/MS	By MS/MS	By MS/MS	By matching	0	1	2	2	2	1	23005.2	100789	118858	75273.9	93878.8	80668.2	F38E9.5	WBGene00018187	F38E9.5	0.41783	0.216569	0.556812	0.185669
27.1571	27.004	25.9546	26.8214	26.072	26.4261	By MS/MS	By MS/MS	By MS/MS	By MS/MS	By MS/MS	By MS/MS	8	10	11	11	10	11	9.35373e+06	8.4119e+06	4.06426e+06	7.41189e+06	4.40888e+06	5.63561e+06	rps-0	WBGene00004469	B0393.1	0.355967	0.353125	0.849452	0.185491
20.2934	20.16	17.3963	18.5185	18.9464	19.3272		By matching		By MS/MS	By matching	By MS/MS	0	1	0	2	1	2	26771.3	24408.4	3593.96	7822.9	10524.2	13703.3	ran-2	WBGene00004303	C29E4.3b	0.456547	0.180599	0.47466	0.185449
22.7888	23.4269	21.5405	21.9999	21.1939	21.3531	By MS/MS	By MS/MS	By matching	By MS/MS	By MS/MS	By MS/MS	2	1	4	4	4	3	426234	663353	179429	246707	141112	157570	gsp-2	WBGene00001748	F56C9.1	0.41889	0.207527	0.536412	0.18365
26.4393	25.4012	25.9732	26.1282	24.0863	26.2163	By MS/MS	By MS/MS	By MS/MS	By MS/MS	By MS/MS	By MS/MS	3	3	3	4	2	3	2.27487e+07	1.1078e+07	1.64688e+07	1.83366e+07	4.45301e+06	1.94915e+07	rpl-31	WBGene00004445	W09C5.6a	0.41563	0.210798	0.543809	0.183558
19.4312	18.2006	20.0841	20.7028	18.5661	20.5082			By MS/MS	By MS/MS		By MS/MS	0	0	1	2	0	1	78546.3	33472.6	123500	189634	43123.2	165712	arx-7	WBGene00000205	M01B12.3	0.443427	0.184669	0.484096	0.183538
20.7778	20.8163	21.9875	23.1779	22.066	22.0962	By matching	By matching	By MS/MS	By MS/MS	By MS/MS	By MS/MS	1	1	3	7	4	4	59926.6	61546.5	138603	316310	146354	149446	C24H12.4a	WBGene00016073	C24H12.4a	0.419677	0.202379	0.524727	0.182484
23.1998	22.9431	22.5301	22.8337	21.4128	22.4809	By MS/MS	By matching	By MS/MS	By MS/MS	By MS/MS	By MS/MS	1	2	2	2	2	3	267622	224012	168244	207650	77553	162605	H03A11.2	WBGene00010357	H03A11.2	0.3717	0.276744	0.688912	0.182246
18.9437	19.2653	18.5043	19.2462	18.9755	18.8409			By MS/MS	By MS/MS	By matching	By MS/MS	0	0	1	1	1	1	63028.2	78765.2	46478.6	77729.8	64433.8	58695	rpac-19	WBGene00010230	F58A4.9	0.309627	0.685035	1.50604	0.181536
23.6307	22.9278	23.4289	25.242	24.476	24.5941	By matching	By matching	By matching	By MS/MS	By MS/MS	By MS/MS	1	1	2	2	2	2	2.59761e+06	1.59586e+06	2.25859e+06	7.93678e+06	4.66699e+06	5.065e+06	dlc-1	WBGene00001005	T26A5.9	0.40945	0.208484	0.538578	0.181153
20.3105	21.1648	18.8023	18.1128	17.8692	19.1379		By matching	By MS/MS	By MS/MS		By MS/MS	0	1	1	1	0	1	30962.2	55973.7	10884.8	6749.3	5700.42	13734.7	nhl-2	WBGene00003598	F26F4.7	0.47781	0.156289	0.417472	0.180678
20.0787	21.4128	17.1218	19.1103	18.4889	16.8225		By MS/MS		By MS/MS	By matching		0	2	0	1	1	0	31639.2	79765.5	4074.95	16170.1	10511.4	3311.45	mccc-1	WBGene00009319	F32B6.2	0.552033	0.128486	0.350131	0.179427
22.5577	23.0184	20.7077	21.668	21.4806	21.2669	By MS/MS	By MS/MS	By MS/MS	By MS/MS	By MS/MS	By MS/MS	1	2	2	3	1	2	162463	223585	45065.7	87689.3	77005.4	66402.6	haf-4	WBGene00001814	W04C9.1b	0.402453	0.206368	0.533786	0.178554
24.4619	24.3707	22.9088	23.7769	23.0458	23.379	By MS/MS	By MS/MS	By matching	By MS/MS	By MS/MS	By MS/MS	4	4	2	3	3	3	1.77754e+06	1.66862e+06	605753	1.10562e+06	666091	839151	gpb-1	WBGene00001679	F13D12.7a	0.37001	0.256273	0.644627	0.178405
28.4678	27.2142	27.797	29.2944	27.9053	28.8083	By MS/MS	By MS/MS	By MS/MS	By MS/MS	By MS/MS	By MS/MS	20	16	23	28	24	27	1.23747e+07	5.18999e+06	7.77332e+06	2.19464e+07	8.37931e+06	1.56693e+07	atp-2	WBGene00000229	C34E10.6	0.382277	0.225885	0.577664	0.176836
20.7328	21.0589	22.7846	23.4628	23.4113	23.8209		By matching	By MS/MS	By MS/MS	By MS/MS	By MS/MS	0	3	4	7	3	7	60090.1	75331.2	249139	398654	384691	510966	tin-44	WBGene00020383	T09B4.9	0.47128	0.147917	0.397425	0.175469
24.2441	22.2031	17.4354	18.0528	17.0481	20.6464	By MS/MS	By MS/MS				By matching	5	1	0	0	0	1	1.16882e+06	284029	10426.6	15994.7	7971.51	96547.2	ech-6	WBGene00001155	T05G5.6	0.724893	0.0987504	0.275446	0.175446
23.769	25.0923	22.4173	22.6291	22.4218	22.1949	By MS/MS	By MS/MS	By MS/MS	By MS/MS	By MS/MS	By MS/MS	4	14	7	11	6	6	242289	606306	94937.3	109949	95230.6	81372.7	lars-1	WBGene00003073	R74.1	0.436077	0.162646	0.432569	0.173867			+
19.5784	22.5556	21.0425	20.7573	22.1538	20.7435		By matching	By matching	By MS/MS	By MS/MS	By MS/MS	0	1	1	2	2	2	32619.1	256854	89991.9	73849.9	194417	73149.9	lpd-6	WBGene00003062	K09H9.6	0.427243	0.168278	0.445857	0.1738			+
27.6444	27.7013	25.8422	26.3584	25.8269	26.4202	By MS/MS	By MS/MS	By MS/MS	By MS/MS	By MS/MS	By MS/MS	16	21	20	22	17	22	4.66222e+06	4.84954e+06	1.33684e+06	1.91186e+06	1.32273e+06	1.99558e+06	sca-1	WBGene00004736	K11D9.2b	0.388757	0.200998	0.521582	0.173139		+
19.8258	18.9947	18.2847	18.7775	17.5059	18.9785		By matching		By MS/MS	By MS/MS	By MS/MS	0	1	0	1	1	1	18965.4	10660.8	6516.99	9170.22	3798.54	10541.2	W04A4.5	WBGene00012234	W04A4.5	0.378073	0.214328	0.55177	0.173015			+
25.0791	25.0478	19.5965	20.8842	20.7022	21.3294	By MS/MS	By MS/MS	By matching	By matching	By matching	By MS/MS	5	6	2	3	1	3	1.54113e+06	1.508e+06	34467.5	84147.8	74174.1	114565	dhs-28	WBGene00000991	M03A8.1	0.62784	0.10623	0.294518	0.172875
24.5296	24.8825	23.1485	23.8212	23.5216	23.5687	By MS/MS	By MS/MS	By MS/MS	By MS/MS	By MS/MS	By MS/MS	6	6	5	3	3	4	835140	1.06652e+06	320630	511105	415241	429033	dlat-1	WBGene00009082	F23B12.5	0.357557	0.245201	0.620407	0.172206
28.1751	27.7978	27.5916	28.0262	27.2692	28.1224	By MS/MS	By MS/MS	By MS/MS	By MS/MS	By MS/MS	By MS/MS	12	13	17	16	15	16	2.16479e+07	1.66665e+07	1.44472e+07	1.95249e+07	1.15536e+07	2.08714e+07	rpl-7A	WBGene00004419	Y24D9A.4a	0.30348	0.465362	1.07604	0.1703
22.734	22.0529	21.8289	22.3609	22.1287	23.2584	By MS/MS	By matching	By matching	By MS/MS	By matching	By MS/MS	2	4	2	8	2	8	183582	114497	98034.5	141744	120674	264052	acdh-12	WBGene00017125	E04F6.5a	0.326843	0.295001	0.727913	0.167697
18.8258	18.4501	19.1888	20.0583	19.1413	19.6491			By matching	By MS/MS	By matching	By MS/MS	0	0	1	1	1	1	14989	11552.5	19277.7	35219.4	18653.2	26523	skpo-1	WBGene00009897	F49E12.1	0.333853	0.269518	0.673349	0.167277
28.3983	27.8586	28.0206	28.3253	27.0393	28.2334	By MS/MS	By MS/MS	By MS/MS	By MS/MS	By MS/MS	By MS/MS	10	15	17	20	14	19	2.94825e+07	2.02816e+07	2.26916e+07	2.80275e+07	1.14934e+07	2.62976e+07	rpl-2	WBGene00004413	B0250.1	0.319707	0.30282	0.744484	0.1657
28.823	28.6339	28.0297	28.5574	27.7009	28.2748	By MS/MS	By MS/MS	By MS/MS	By MS/MS	By MS/MS	By MS/MS	16	24	31	32	28	33	2.49937e+07	2.19242e+07	1.44215e+07	2.07915e+07	1.14831e+07	1.70931e+07	rpl-4	WBGene00004415	B0041.4	0.30421	0.362128	0.867971	0.164395
24.9823	23.4443	23.3589	25.1119	24.0127	24.876	By MS/MS	By MS/MS	By MS/MS	By MS/MS	By MS/MS	By MS/MS	2	2	3	2	2	3	4.73501e+06	1.63057e+06	1.53686e+06	5.18016e+06	2.41785e+06	4.39885e+06	F58F12.1	WBGene00019061	F58F12.1	0.359473	0.196592	0.511524	0.163193
26.0128	26.5627	26.3836	26.5676	26.6672	26.7633	By MS/MS	By MS/MS	By MS/MS	By MS/MS	By MS/MS	By MS/MS	15	21	33	34	30	35	1.0747e+06	1.57335e+06	1.38967e+06	1.57875e+06	1.69159e+06	1.8081e+06	egl-45	WBGene00001209	C27D11.1	0.27668	0.619706	1.37879	0.162689
27.7168	27.1588	25.9659	26.7506	25.7074	26.5179	By MS/MS	By MS/MS	By MS/MS	By MS/MS	By MS/MS	By MS/MS	13	12	15	15	11	14	2.2059e+07	1.4983e+07	6.55431e+06	1.1291e+07	5.47912e+06	9.60898e+06	rps-8	WBGene00004477	F42C5.8a	0.345687	0.202541	0.525094	0.160164
19.9953	18.95	22.3358	23.0419	21.3652	23.1662			By MS/MS	By MS/MS	By MS/MS	By MS/MS	0	0	1	2	2	2	69676.3	33762.2	352893	575729	180086	627532	zig-9	WBGene00022474	Y119C1B.9	0.4873	0.114709	0.315898	0.16016
26.9119	26.9218	26.4046	26.6722	25.442	26.1186	By MS/MS	By MS/MS	By MS/MS	By MS/MS	By MS/MS	By MS/MS	2	2	5	7	6	5	2.1045e+07	2.119e+07	1.48057e+07	1.78234e+07	7.597e+06	1.2143e+07	rpl-12	WBGene00004424	JC8.3a	0.318047	0.257042	0.646301	0.159654
22.5162	22.1993	21.1153	21.9596	21.7394	22.12	By MS/MS	By MS/MS	By MS/MS	By MS/MS	By MS/MS	By MS/MS	1	2	2	2	2	2	1.19974e+06	963157	454340	815719	700222	911600	elo-6	WBGene00001244	F41H10.8	0.30267	0.298769	0.735909	0.158359
21.8006	22.9775	26.2478	26.0765	25.6098	26.1208	By matching	By matching	By MS/MS	By MS/MS	By MS/MS	By MS/MS	3	4	18	19	15	18	121763	275297	2.65619e+06	2.35873e+06	1.70687e+06	2.43237e+06	vbh-1	WBGene00006888	Y54E10A.9a	0.505523	0.104993	0.291377	0.15627
18.78	22.2533	24.5704	23.8488	24.8397	23.7485		By matching	By MS/MS	By MS/MS	By MS/MS	By MS/MS	0	1	12	10	11	6	11253.5	124985	622823	377700	750651	352326	dlg-1	WBGene00001006	C25F6.2a	0.5535	0.0970009	0.270956	0.156234
19.5176	17.818	21.6439	23.76	22.2469	23.4994			By matching	By MS/MS	By MS/MS	By MS/MS	0	0	3	6	2	5	44149.4	13592.3	192759	835649	292770	697531	T23D8.3	WBGene00011944	T23D8.3	0.556327	0.0942641	0.263909	0.154191
24.4156	26.447	27.1271	26.4383	26.764	26.5077	By MS/MS	By MS/MS	By MS/MS	By MS/MS	By MS/MS	By MS/MS	13	17	35	34	36	35	266416	1.08911e+06	1.745e+06	1.08256e+06	1.35666e+06	1.13591e+06	unc-44	WBGene00006780	B0350.2e	0.362133	0.159877	0.426005	0.154095
23.1234	18.1772	18.6864	21.335	18.2136	22.1108	By matching			By MS/MS		By MS/MS	1	0	0	4	0	4	435132	14114.5	20089.1	125971	14475.5	215675	H28G03.2a	WBGene00019250	H28G03.2a	0.533197	0.0967295	0.270258	0.15353
20.7953	20.1956	17.3985	18.7285	18.3472	18.8189		By MS/MS		By MS/MS	By matching	By MS/MS	0	2	0	2	1	2	20219	13342.2	1919.61	4826.22	3705.23	5138.13	evl-14	WBGene00001352	H38K22.1	0.40068	0.131883	0.358481	0.153065
27.1173	26.1749	26.8971	26.9627	25.4961	27.3385	By MS/MS	By MS/MS	By MS/MS	By MS/MS	By MS/MS	By MS/MS	6	3	9	11	9	11	1.61767e+07	8.41764e+06	1.38866e+07	1.45323e+07	5.25834e+06	1.88567e+07	rps-11	WBGene00004480	F40F11.1	0.321843	0.202654	0.525353	0.152343
27.4411	26.8901	26.6816	27.1976	26.0671	26.9741	By MS/MS	By MS/MS	By MS/MS	By MS/MS	By MS/MS	By MS/MS	5	6	7	7	7	8	2.27776e+07	1.55462e+07	1.3455e+07	1.92401e+07	8.78822e+06	1.64787e+07	rpl-32	WBGene00004446	T24B8.1a	0.290627	0.287819	0.712623	0.152334
20.185	19.5723	19.1622	19.3913	17.4879	18.9233		By MS/MS	By MS/MS	By MS/MS		By MS/MS	0	1	1	2	0	2	31369.7	20514.4	15438.4	18095.5	4837.32	13083.2	B0361.3	WBGene00015157	B0361.3	0.350603	0.162866	0.433089	0.151806
25.2385	24.117	23.2708	25.0404	24.1915	24.4961	By MS/MS	By MS/MS	By MS/MS	By MS/MS	By MS/MS	By MS/MS	3	4	3	4	4	4	1.31956e+07	6.06467e+06	3.37367e+06	1.15027e+07	6.38634e+06	7.88767e+06	rps-28	WBGene00004497	Y41D4B.5	0.317543	0.193877	0.505305	0.149192
20.0387	17.3798	19.3887	20.2105	16.6435	19.7494			By matching	By matching		By MS/MS	0	0	1	1	0	2	59839.7	9474.83	38133.3	67405.3	5687.52	48965.1	pcyt-1	WBGene00017241	F08C6.2b	0.42292	0.112683	0.310813	0.147839
20.7139	20.4985	19.7751	21.6691	20.3949	19.6615	By MS/MS	By matching	By matching	By MS/MS		By MS/MS	1	1	1	4	0	3	214987	185175	112148	416824	172341	103664	C34B2.8	WBGene00016393	C34B2.8	0.315103	0.186874	0.489191	0.146961
25.823	24.9569	22.3071	25.4003	25.638	24.5789	By MS/MS	By MS/MS	By matching	By MS/MS	By MS/MS	By matching	4	2	3	3	2	1	1.484e+07	8.14199e+06	1.29727e+06	1.10715e+07	1.30537e+07	6.26525e+06	rpl-43	WBGene00004456	Y48B6A.2	0.389413	0.121861	0.333747	0.146023
19.4351	21.5977	25.2475	24.6977	24.9221	24.9009		By matching	By MS/MS	By MS/MS	By MS/MS	By MS/MS	0	1	12	14	14	16	13127	58772	737668	503909	588724	580128	sec-16	WBGene00013985	ZK512.5b	0.53052	0.086887	0.244771	0.144658
20.2643	21.8621	23.3928	22.916	23.5949	23.6408	By matching	By matching	By MS/MS	By MS/MS	By MS/MS	By MS/MS	1	1	11	12	13	10	21714.3	65722.5	189897	136447	218448	225500	myo-6	WBGene00009730	F45G2.2a	0.3889	0.118483	0.325337	0.144284
20.5435	20.109	19.1976	18.7036	17.165	19.1985		By MS/MS		By MS/MS		By matching	0	1	0	2	0	1	58780.9	43496.2	23124.3	16419.8	5651.86	23139.2	sor-3	WBGene00015429	C04E7.2	0.36837	0.126796	0.345964	0.143627
25.6142	26.0921	23.441	23.634	23.2127	23.6684	By MS/MS	By MS/MS	By MS/MS	By MS/MS	By MS/MS	By MS/MS	9	11	7	8	8	8	1.97553e+06	2.75122e+06	438000	500691	373899	512769	ola-1	WBGene00012344	W08E3.3a	0.375493	0.12283	0.33615	0.14348
19.0379	19.7683	17.4679	18.065	18.7857	18.4089		By MS/MS		By MS/MS		By MS/MS	0	1	0	1	0	1	14951.6	24806.1	5035.66	7617.2	12553.4	9668.09	rnr-1	WBGene00004391	T23G5.1	0.3169	0.167866	0.444889	0.143244			+
17.9383	19.4945	22.7272	22.4024	22.3023	22.4462			By MS/MS	By MS/MS	By MS/MS	By MS/MS	0	0	1	1	1	1	31395.3	92331.8	867912	692964	646500	714315	col-8	WBGene00000597	F11H8.3	0.458473	0.0898689	0.252532	0.138282
19.0462	17.8586	18.6212	20.7126	20.4974	20.6517				By MS/MS	By matching	By MS/MS	0	0	0	2	2	2	25779.2	11317.3	19201.4	81823.8	70485.7	78442.8	rpac-40	WBGene00019275	H43I07.2	0.352647	0.11665	0.32076	0.135664
18.9339	22.7935	28.776	28.1025	29.1528	28.1164		By matching	By MS/MS	By MS/MS	By MS/MS	By MS/MS	0	3	56	57	56	54	8488.28	123220	7.791e+06	4.8849e+06	1.01159e+07	4.93202e+06	hum-5	WBGene00002038	T02C12.1	0.716587	0.0659663	0.189293	0.135573
21.2513	21.661	19.8721	20.1115	18.9772	19.3248	By matching	By matching	By MS/MS	By MS/MS		By MS/MS	1	1	1	1	0	1	64005	85023.1	24605.4	29046.1	13232.5	16837.1	apg-1	WBGene00000158	Y105E8A.9	0.3322	0.127838	0.348535	0.135419
20.4213	17.8414	24.8454	25.6074	22.4679	26.0918			By matching	By MS/MS	By matching	By MS/MS	0	0	1	1	1	1	70208.7	11742.5	1.5072e+06	2.55596e+06	290066	3.57579e+06	C09G1.4	WBGene00007486	C09G1.4	0.601963	0.0711304	0.203161	0.134879
19.9659	20.2402	18.038	17.9704	17.3912	18.1972		By MS/MS		By MS/MS		By MS/MS	0	1	0	1	0	1	56895	68805.4	14952.4	14267.8	9549.8	16696.1	asah-1	WBGene00010769	K11D2.2	0.337527	0.115978	0.319077	0.131959
21.6606	21.879	23.855	24.4636	24.5618	24.8316	By MS/MS	By matching	By MS/MS	By MS/MS	By MS/MS	By MS/MS	1	2	9	11	11	9	87239.4	101495	399289	608844	651711	785735	nog-1	WBGene00020297	T07A9.9a	0.3656	0.103164	0.286723	0.131743
22.2836	21.6209	16.8126	19.5199	19.47	18.7132	By matching	By MS/MS		By MS/MS			1	1	0	1	0	0	464117	293190	10464.1	68339.3	66016.5	39071.2	gst-1	WBGene00001749	R107.7	0.4293	0.0844025	0.238277	0.130025
18.9702	18.7898	20.1755	20.9475	20.7661	21.1114	By MS/MS	By matching	By matching	By MS/MS	By matching	By MS/MS	2	2	2	2	2	2	32097	28325.6	74012.4	126387	111456	141594	zig-11	WBGene00021305	Y32G9A.8a	0.31232	0.124788	0.341002	0.129278
20.6053	21.6667	21.5627	21.1645	21.6322	21.694	By matching	By MS/MS	By matching	By MS/MS	By MS/MS	By MS/MS	1	1	4	4	3	2	37981.1	79262	73752.4	55964.4	77392.8	80776.2	M03F8.3a	WBGene00019762	M03F8.3a	0.241633	0.257447	0.647182	0.128984
18.4015	21.9646	27.2408	26.7132	28.0097	26.901		By matching	By MS/MS	By MS/MS	By MS/MS	By MS/MS	0	7	75	65	71	64	1518.69	17950	695615	482544	1.18527e+06	549649	sma-1	WBGene00004855	R31.1d	0.642277	0.0642136	0.184559	0.12897
27.4818	26.966	25.2962	26.1759	25.411	25.9228	By MS/MS	By MS/MS	By MS/MS	By MS/MS	By MS/MS	By MS/MS	19	12	12	15	11	17	7.8096e+06	5.46207e+06	1.71671e+06	3.15874e+06	1.85887e+06	2.65042e+06	enol-1	WBGene00011884	T21B10.2a	0.291897	0.139009	0.375881	0.128218
22.7991	21.8098	21.7561	22.2127	21.0535	22.3616	By matching	By matching	By matching	By MS/MS	By matching	By MS/MS	1	1	1	2	1	2	1.82455e+06	919048	885498	1.21512e+06	544077	1.34723e+06	hpo-18	WBGene00017982	F32D1.2	0.25844	0.18492	0.484677	0.127109
27.8892	27.1693	26.1789	27.0501	25.6354	26.3315	By MS/MS	By MS/MS	By MS/MS	By MS/MS	By MS/MS	By MS/MS	9	12	14	15	13	14	1.91223e+07	1.161e+07	5.8437e+06	1.06892e+07	4.00953e+06	6.49587e+06	rpl-7	WBGene00004418	F53G12.10	0.282467	0.144073	0.388155	0.126797
20.4282	18.7509	19.8238	19.7886	16.4261	19.1843				By MS/MS		By matching	0	0	0	1	0	1	100782	31511.6	66289.1	64690	6289.7	42553.6	rpb-3	WBGene00007971	C36B1.3	0.34857	0.0974153	0.272021	0.125321
23.6503	23.056	21.3649	22.0964	21.4922	22.2189	By MS/MS	By MS/MS	By matching	By MS/MS	By MS/MS	By MS/MS	5	4	2	4	3	3	598453	396381	122755	203823	134082	221881	F27D4.1	WBGene00009187	F27D4.1	0.287953	0.132393	0.35973	0.125172
26.9149	26.7954	25.2085	25.7681	25.0377	25.4332	By MS/MS	By MS/MS	By MS/MS	By MS/MS	By MS/MS	By MS/MS	6	5	7	7	6	7	2.10883e+07	1.94116e+07	6.46186e+06	9.52381e+06	5.74051e+06	7.55101e+06	rpl-22	WBGene00004434	C27A2.2a	0.27852	0.142201	0.383625	0.12512
22.147	21.6038	26.1062	26.2877	25.108	26.7963	By matching	By matching	By MS/MS	By MS/MS	By MS/MS	By MS/MS	1	2	15	16	14	17	119082	81718.1	1.85224e+06	2.10054e+06	927256	2.98821e+06	H05C05.1c	WBGene00019157	H05C05.1c	0.442167	0.0764019	0.217197	0.125055
22.4002	24.2018	25.8796	24.96	24.757	24.8308	By matching	By MS/MS	By MS/MS	By MS/MS	By MS/MS	By MS/MS	1	4	11	11	7	11	425783	1.48431e+06	4.74899e+06	2.51046e+06	2.18108e+06	2.29546e+06	C46G7.2	WBGene00016722	C46G7.2	0.318557	0.109544	0.302903	0.124842
25.8725	25.229	24.954	25.8397	25.2484	25.6817	By MS/MS	By MS/MS	By MS/MS	By MS/MS	By MS/MS	By MS/MS	6	5	5	6	6	6	6.14321e+06	3.93271e+06	3.25021e+06	6.005e+06	3.986e+06	5.38212e+06	rpl-33	WBGene00004447	F10E7.7	0.22513	0.276731	0.688883	0.123237
20.3184	18.5812	21.1693	20.7307	17.357	20.5787			By MS/MS	By MS/MS		By MS/MS	0	0	1	1	0	1	48425.6	14525.7	87340.5	64444.6	6217.3	58003.5	ifet-1	WBGene00004132	F56F3.1	0.348677	0.0923056	0.258848	0.12247
18.1982	18.7562	21.0568	21.4094	21.2538	21.3739			By matching	By MS/MS	By matching	By MS/MS	0	0	1	3	2	3	23135	34058.6	167800	214261	192347	209039	fipp-1	WBGene00017988	F32D1.9a	0.343543	0.0927281	0.259941	0.121754
21.8675	20.0354	20.2992	21.4985	19.4834	20.9605	By MS/MS		By matching	By MS/MS	By matching	By MS/MS	1	0	1	1	1	1	382620	107459	129020	296280	73296.3	204050	F47G9.1	WBGene00009829	F47G9.1	0.28145	0.125735	0.343343	0.121329
20.1858	20.5937	19.0318	16.8033	17.0265	19.9332	By matching	By MS/MS	By matching	By MS/MS		By MS/MS	1	2	1	1	0	2	62773.7	83284	28209.5	6019.23	7026.17	52689.7	F56A11.5a	WBGene00018925	F56A11.5a	0.36202	0.0862279	0.243051	0.121098
21.6393	22.0908	20.3005	20.3575	19.7617	20.101		By MS/MS	By MS/MS	By MS/MS	By MS/MS	By MS/MS	0	2	2	2	1	1	108878	148896	43046.5	44780.1	29630.6	37486.7	dnj-11	WBGene00001029	F38A5.13	0.282613	0.123286	0.337283	0.120883		+
26.7354	27.5135	25.0438	24.9558	24.9438	25.161	By MS/MS	By MS/MS	By MS/MS	By MS/MS	By MS/MS	By MS/MS	11	12	13	13	7	11	6.98312e+06	1.1975e+07	2.16175e+06	2.03382e+06	2.017e+06	2.34481e+06	eef-1G	WBGene00008920	F17C11.9b	0.302443	0.108701	0.300775	0.12071
19.0486	20.869	23.2427	22.774	23.6008	23.3877		By matching	By MS/MS	By MS/MS	By MS/MS	By MS/MS	0	2	6	7	8	6	20082.9	70929.7	367606	265633	471184	406482	H14E04.2a	WBGene00019199	H14E04.2a	0.37953	0.081447	0.230521	0.120624
24.7407	24.9434	24.2975	24.1556	23.8315	24.4353	By MS/MS	By MS/MS	By MS/MS	By MS/MS	By MS/MS	By MS/MS	6	7	9	8	8	13	904320	1.04077e+06	665129	602839	481549	731807	cct-2	WBGene00000378	T21B10.7	0.221557	0.251473	0.634149	0.119801
20.19	20.1033	17.5563	18.4948	18.0432	18.0953		By MS/MS		By matching		By MS/MS	0	1	0	1	0	1	21359.9	20114	3441.7	6596.41	4823.27	5000.91	C34F6.9	WBGene00007943	C34F6.9	0.301347	0.107114	0.296759	0.119798
20.8586	20.9048	17.1076	19.9505	19.8711	18.0203	By MS/MS	By matching		By MS/MS	By MS/MS		2	2	0	1	1	0	90537.8	93490.5	6724.74	48247.7	45662.8	12659.8	gdi-1	WBGene00001558	Y57G11C.10a	0.346147	0.0873581	0.245999	0.119069
19.3569	18.6264	18.7063	20.0978	19.6372	19.6952				By MS/MS		By MS/MS	0	0	0	2	0	1	13429.2	8093.7	8554.59	22442	16308.9	16977.6	F28H6.4	WBGene00009233	F28H6.4	0.239633	0.175269	0.462245	0.118724		+
22.2213	23.2816	23.3569	23.6975	24.0624	23.3803	By MS/MS	By MS/MS	By MS/MS	By MS/MS	By MS/MS	By MS/MS	2	3	4	4	5	4	195583	407880	429719	544161	700761	436761	pat-4	WBGene00003931	C29F9.7	0.23964	0.163712	0.43509	0.116853
19.7626	19.3278	17.8672	19.3959	18.8528	18.4998				By MS/MS		By matching	0	0	0	1	0	1	14824.9	10967.4	3984.93	11497.3	7890.66	6177.98	F20D12.2	WBGene00017642	F20D12.2	0.246953	0.148698	0.399302	0.116572			+
18.8717	19.4366	19.7279	20.3667	20.1046	19.5812			By MS/MS	By MS/MS	By matching	By MS/MS	0	0	1	1	1	2	39972.1	59130.2	72360.1	112666	93950.1	65363.9	H28G03.1b	WBGene00019249	H28G03.1b	0.226763	0.186051	0.487291	0.11538
22.8437	23.0816	21.3725	21.8842	21.9573	21.9184	By MS/MS	By MS/MS	By MS/MS	By MS/MS	By MS/MS	By MS/MS	3	5	5	6	5	4	175058	206435	63137.3	90018.6	94695.3	92176.7	egl-4	WBGene00001173	F55A8.2b	0.236897	0.152154	0.407594	0.113827
19.3524	19.5087	21.5484	22.0562	21.7475	21.978			By matching	By MS/MS	By matching	By MS/MS	0	0	2	4	2	3	20282.6	22604.1	92942.2	132152	106691	125179	F17B5.1a	WBGene00008905	F17B5.1a	0.29823	0.0938078	0.262731	0.113175
19.6146	19.9385	22.3578	22.7637	22.3595	22.576	By MS/MS	By matching	By MS/MS	By MS/MS	By matching	By MS/MS	1	1	3	6	1	4	30874.1	38647	206730	273896	206973	240485	gtbp-1	WBGene00010677	K08F4.2	0.31545	0.0866714	0.244208	0.112995			+
21.3147	21.3345	21.3522	21.6988	22.2097	22.5033	By MS/MS	By MS/MS	By MS/MS	By MS/MS	By matching	By MS/MS	4	3	2	4	1	2	86943.4	88143.1	89233.6	113464	161680	198177	F37C4.5a	WBGene00018145	F37C4.5a	0.219997	0.185617	0.486288	0.11268
26.8409	26.8657	27.3894	27.3598	26.7864	27.3841	By MS/MS	By MS/MS	By MS/MS	By MS/MS	By MS/MS	By MS/MS	15	15	19	21	22	22	4.29285e+06	4.3675e+06	6.27892e+06	6.15107e+06	4.13394e+06	6.25572e+06	pab-1	WBGene00003902	Y106G6H.2a	0.197617	0.31566	0.771539	0.112529			+
23.7183	23.5786	22.2048	22.2539	22.019	22.8381	By MS/MS	By MS/MS	By matching	By MS/MS	By MS/MS	By MS/MS	4	4	3	4	4	4	600044	544695	210170	217457	184782	326008	hel-1	WBGene00001840	C26D10.2a	0.242877	0.135615	0.367611	0.112407
20.1968	21.2734	22.1546	21.8554	21.7081	21.6402		By matching	By matching	By MS/MS	By MS/MS	By matching	0	1	1	1	2	1	44512.8	93881.4	172915	140529	126885	121059	unc-115	WBGene00006839	F09B9.2a	0.23654	0.14229	0.383842	0.111774
19.7975	20.5555	19.3101	19.4196	18.5992	18.4652		By MS/MS		By MS/MS		By matching	0	2	0	2	0	2	37968.8	64212.5	27084.5	29218.4	16546.1	15078.3	acs-22	WBGene00017012	D1009.1d	0.244477	0.128695	0.350647	0.111267
20.1642	19.5589	17.8942	18.0213	17.7072	18.9875		By matching		By MS/MS		By matching	0	1	0	1	0	1	40516.4	26633.4	8400.09	9174.15	7379.25	17923.1	T12G3.4	WBGene00011739	T12G3.4	0.26739	0.106183	0.294398	0.11103
23.7459	19.1973	21.8858	23.7869	19.3172	23.1043	By matching		By matching	By MS/MS		By MS/MS	1	0	2	3	0	2	2.00971e+06	85874.1	553585	2.06757e+06	93315.9	1.2882e+06	F45H10.2	WBGene00009739	F45H10.2	0.379843	0.0690805	0.19767	0.111013
19.5986	18.7437	19.683	21.0714	20.4548	20.675	By MS/MS		By MS/MS	By MS/MS	By MS/MS	By MS/MS	1	0	1	2	1	2	61068.1	33766.2	64747.7	169508	110554	128785	rad-23	WBGene00013924	ZK20.3	0.251273	0.11907	0.326802	0.110747		+
21.7086	18.7036	23.0477	25.8751	24.3815	25.8923	By MS/MS		By MS/MS	By MS/MS	By MS/MS	By MS/MS	3	0	5	9	4	9	428412	53363.7	1.08381e+06	7.69276e+06	2.73201e+06	7.78513e+06	atp-4	WBGene00020275	T05H4.12	0.44436	0.0613176	0.176706	0.110684			+
19.1983	19.6838	19.55	19.7981	19.2338	19.078		By matching	By matching	By MS/MS	By matching	By MS/MS	0	1	1	2	2	2	6683.87	9357.89	8528.98	10129.4	6850.09	6149.22	pqn-85	WBGene00004166	Y43H11AL.3a	0.19263	0.315419	0.771032	0.110085
20.1212	20.3578	22.9532	23.3357	23.0608	23.3932			By MS/MS	By MS/MS	By MS/MS	By MS/MS	0	0	4	7	4	7	29242.1	34453.4	208231	271435	224351	282488	pgl-3	WBGene00003994	C18G1.4a	0.31715	0.0805758	0.228227	0.109755
26.9428	26.6248	26.0469	26.2035	24.9581	25.8134	By MS/MS	By MS/MS	By MS/MS	By MS/MS	By MS/MS	By MS/MS	5	4	9	9	5	8	2.15001e+07	1.72467e+07	1.15543e+07	1.28795e+07	5.43251e+06	9.82753e+06	rps-14	WBGene00004483	F37C12.9	0.23128	0.137886	0.373147	0.109104
20.3979	20.4171	18.9921	19.5645	18.7871	18.8988		By MS/MS	By matching	By MS/MS	By matching	By MS/MS	0	1	1	1	1	1	197366	200015	74491.3	110761	64621.4	69824.5	F22B5.10	WBGene00009045	F22B5.10	0.23442	0.128315	0.34971	0.108011
20.6601	21.108	18.4772	18.3373	18.1646	18.7187		By MS/MS		By MS/MS	By matching	By MS/MS	0	1	0	1	1	1	51778.7	70628.4	11403.6	10350	9181.86	13481.3	dkf-1	WBGene00012352	W09C5.5	0.287377	0.0872504	0.245719	0.10765
20.803	19.1668	18.063	20.1422	19.58	19.8853		By matching		By MS/MS		By MS/MS	0	1	0	1	0	1	152452	49044.3	22820.6	96433.5	65308.7	80703.2	tads-1	WBGene00007217	C01A2.5	0.24945	0.106568	0.295373	0.106397			+
19.525	18.5263	18.0865	19.591	19.1944	19.3387				By MS/MS	By matching	By matching	0	0	0	2	1	1	41912	20974.9	15463.6	43872.7	33328.9	36834.9	gale-1	WBGene00008132	C47B2.6a	0.216683	0.149287	0.400719	0.106179
22.3471	21.6426	21.3154	22.9287	21.7098	21.4519	By MS/MS	By MS/MS	By MS/MS	By MS/MS	By matching	By MS/MS	1	1	3	2	1	3	254057	155904	124267	380196	163334	136595	F32A11.1	WBGene00009307	F32A11.1	0.216963	0.145909	0.392587	0.105699
26.0817	24.4034	26.1237	26.5142	23.6584	25.7415	By MS/MS	By MS/MS	By MS/MS	By MS/MS	By MS/MS	By MS/MS	4	4	8	9	4	10	1.01453e+07	3.17001e+06	1.04455e+07	1.3692e+07	1.89143e+06	8.0143e+06	rps-19	WBGene00004488	T05F1.3	0.265097	0.0925309	0.259431	0.10512
19.5746	18.7663	20.2399	21.6367	20.7428	20.9144			By matching	By MS/MS	By matching	By matching	0	0	1	3	1	2	20547.2	11733.5	32586.9	85805.5	46176.2	52007.9	mep-1	WBGene00003218	M04B2.1	0.25335	0.0980248	0.273585	0.10443
19.3877	21.3006	21.1941	21.054	21.7282	20.6543		By matching	By MS/MS	By MS/MS	By MS/MS	By MS/MS	0	1	2	2	1	2	85742.3	322862	299887	272138	434251	206288	C10B5.3	WBGene00015671	C10B5.3	0.232963	0.115523	0.317939	0.10434
20.9769	20.178	23.6204	25.1469	24.1623	24.4771		By matching	By MS/MS	By MS/MS	By MS/MS	By MS/MS	0	1	3	4	4	4	206378	118630	1.2896e+06	3.715e+06	1.8775e+06	2.33529e+06	lys-1	WBGene00003090	Y22F5A.4	0.34747	0.0657373	0.188675	0.103982
19.2548	18.7111	23.7805	24.1366	22.8859	24.255			By MS/MS	By MS/MS	By MS/MS	By MS/MS	0	0	4	7	4	7	26064.7	17880.8	600376	768501	322942	834208	T22B7.7	WBGene00020674	T22B7.7	0.393877	0.0595017	0.171763	0.103839
19.9864	18.4584	20.4771	21.7849	20.4249	21.4375			By matching	By MS/MS	By matching	By MS/MS	0	0	1	1	1	1	38471.2	13340.4	54059.2	133830	52137.1	105185	bed-2	WBGene00012943	Y47D3B.9	0.26412	0.0879373	0.247508	0.102886		+
27.6596	27.9228	28.0085	28.2532	28.0752	28.0792	By MS/MS	By MS/MS	By MS/MS	By MS/MS	By MS/MS	By MS/MS	11	12	14	15	13	15	1.51443e+07	1.8175e+07	1.92871e+07	2.28521e+07	2.02e+07	2.02564e+07	rla-0	WBGene00004408	F25H2.10	0.17063	0.459406	1.06421	0.102768
19.5562	18.8398	20.1002	20.8704	20.0424	20.6564	By matching		By matching	By MS/MS	By MS/MS	By MS/MS	1	0	1	2	1	2	35041.8	21326.9	51090.9	87136.4	49083.8	75122.5	pbs-5	WBGene00003951	K05C4.1	0.222603	0.121885	0.333807	0.102731
20.762	21.4247	22.1493	22.9945	23.5059	22.7387		By matching	By MS/MS	By MS/MS	By MS/MS	By MS/MS	0	1	3	4	4	4	41353.3	65465	108177	194344	277023	162761	pat-3	WBGene00003930	ZK1058.2	0.246897	0.0949321	0.265631	0.101626
20.7111	19.5278	19.8026	20.0795	17.7985	19.4303	By MS/MS		By matching	By MS/MS		By matching	1	0	1	1	0	1	85829.9	37794.1	45723	55400.1	11398.5	35325	nas-11	WBGene00003530	K11G12.1b	0.241833	0.0980388	0.273621	0.101448
19.4405	18.4622	22.8657	23.9945	22.6392	23.5762			By MS/MS	By MS/MS	By MS/MS	By MS/MS	0	0	3	3	3	3	101642	51590	1.09187e+06	2.38758e+06	933186	1.78671e+06	snr-1	WBGene00004914	Y116A8C.42	0.362493	0.0599868	0.173085	0.100852
27.1825	26.252	26.6877	27.0747	25.7099	26.8535	By MS/MS	By MS/MS	By MS/MS	By MS/MS	By MS/MS	By MS/MS	10	6	9	10	9	10	1.69244e+07	8.87967e+06	1.201e+07	1.57056e+07	6.09834e+06	1.34733e+07	rps-18	WBGene00004487	Y57G11C.16	0.200043	0.149824	0.402008	0.100141
20.2495	19.4728	18.6076	19.3998	18.7012	19.2926	By MS/MS	By matching	By matching	By MS/MS		By matching	2	1	2	2	0	1	54197.1	31634.9	17367	30073.6	18531.1	27921.3	F41C3.5	WBGene00018271	F41C3.5	0.20229	0.139945	0.378154	0.0994083
22.7908	24.0644	26.18	25.8654	25.4491	25.2817	By MS/MS	By MS/MS	By MS/MS	By MS/MS	By MS/MS	By MS/MS	1	5	9	10	7	10	604674	1.46191e+06	6.3355e+06	5.09442e+06	3.81734e+06	3.39916e+06	cey-2	WBGene00000473	F46F11.2	0.2639	0.0804184	0.227813	0.09927		+
23.1197	23.4188	20.6932	20.9424	21.1229	21.334	By MS/MS	By MS/MS	By matching	By MS/MS	By MS/MS	By MS/MS	2	7	3	4	3	3	222300	273513	41351.1	49148.8	55699.9	64473	unc-116	WBGene00006840	R05D3.7	0.253117	0.0835631	0.236078	0.0984058
20.4939	18.2391	21.3848	21.2241	17.8203	21.1043			By MS/MS	By MS/MS		By matching	0	0	2	2	0	1	41018.4	8594.54	76061.3	68044.7	6428.76	62619.5	Y48B6A.1	WBGene00012978	Y48B6A.1	0.289513	0.0698867	0.199832	0.0981805
26.321	24.5086	25.1273	25.9878	23.4546	25.112	By MS/MS	By MS/MS	By MS/MS	By MS/MS	By MS/MS	By MS/MS	2	4	4	3	4	4	2.09585e+07	5.96723e+06	9.16225e+06	1.66363e+07	2.874e+06	9.06597e+06	rps-24	WBGene00004493	T07A9.11	0.235187	0.0894177	0.25136	0.0965598
25.9668	26.4407	25.6166	25.4699	25.3101	25.5167	By MS/MS	By MS/MS	By MS/MS	By MS/MS	By MS/MS	By MS/MS	7	11	11	12	11	11	2.98105e+06	4.14023e+06	2.33854e+06	2.11237e+06	1.89087e+06	2.18204e+06	inf-1	WBGene00002083	F57B9.6a	0.177923	0.184025	0.482606	0.0952138
19.2187	20.3197	18.4469	17.9099	18.0326	18.1324				By matching		By MS/MS	0	0	0	1	0	1	33893.6	72704.9	19851.8	13682.2	14896.7	15963.3	lin-42	WBGene00018572	F47F6.1a	0.22128	0.0936244	0.262258	0.0944128
28.5746	28.0308	27.1989	27.8482	26.6524	27.1471	By MS/MS	By MS/MS	By MS/MS	By MS/MS	By MS/MS	By MS/MS	14	16	19	18	17	18	2.49855e+07	1.71394e+07	9.62877e+06	1.51013e+07	6.59248e+06	9.28937e+06	rps-4	WBGene00004473	Y43B11AR.4	0.200077	0.114962	0.316532	0.0938407
19.4657	17.8658	21.406	22.2231	20.6103	22.2517			By matching	By MS/MS	By matching	By MS/MS	0	0	1	2	1	2	38106.3	12571.2	146253	257668	84247.3	262838	tag-296	WBGene00018632	F49D11.9	0.286203	0.0637104	0.183197	0.0934613
26.6338	26.2911	24.3985	25.1048	24.3108	24.6219	By MS/MS	By MS/MS	By MS/MS	By MS/MS	By MS/MS	By MS/MS	4	4	4	7	6	7	1.157e+07	9.12375e+06	2.45712e+06	4.00923e+06	2.31222e+06	2.86866e+06	Y37E3.8a	WBGene00021350	Y37E3.8a	0.224923	0.0880556	0.247817	0.0934214
27.3477	26.5346	24.2663	25.2215	24.309	24.8994	By MS/MS	By MS/MS	By MS/MS	By MS/MS	By MS/MS	By MS/MS	14	6	8	7	7	8	1.06744e+07	6.07545e+06	1.26113e+06	2.44518e+06	1299000	1.95587e+06	gpd-2	WBGene00001684	K10B3.8	0.244183	0.0755498	0.214936	0.0926315
19.0927	18.171	23.0779	23.7807	23.0957	24.3908			By MS/MS	By MS/MS	By MS/MS	By MS/MS	0	0	4	4	3	4	139771	73780.9	2.21343e+06	3.60276e+06	2.24104e+06	5.49924e+06	snr-7	WBGene00004920	Y71F9B.4	0.35871	0.0517087	0.150369	0.0923195
23.2897	23.6859	25.9704	25.3053	25.289	26.2696	By matching	By MS/MS	By MS/MS	By MS/MS	By MS/MS	By MS/MS	1	2	9	8	9	9	683598	899666	4.38295e+06	2.76406e+06	2.73312e+06	5.39327e+06	csq-1	WBGene00000822	F40E10.3	0.237247	0.0756522	0.215208	0.0911644
28.1105	27.3755	26.6321	27.0731	25.4259	26.3563	By MS/MS	By MS/MS	By MS/MS	By MS/MS	By MS/MS	By MS/MS	8	8	8	10	8	10	2.8981e+07	1.7412e+07	1.0401e+07	1.4119e+07	4.5078e+06	8.59063e+06	rpl-18	WBGene00004430	Y45F10D.12	0.212077	0.090656	0.254575	0.0909005
19.4997	19.0605	21.275	23.5153	21.8103	20.8193			By MS/MS	By MS/MS	By MS/MS	By MS/MS	0	0	1	1	1	1	61777.2	45562.1	211459	999168	306458	154192	cpr-1	WBGene00000781	C52E4.1	0.27005	0.0638225	0.183501	0.0908753
19.2496	19.1788	22.0171	21.9148	22.5111	23.5219			By MS/MS	By MS/MS	By matching	By MS/MS	0	0	1	2	1	2	14495.3	13801	98702.2	91946.4	139007	280116	clec-180	WBGene00017991	F32E10.3a	0.279257	0.0595727	0.171957	0.0893909
20.5384	17.6134	20.2202	21.7209	18.8542	21.0465			By matching	By MS/MS		By matching	0	0	1	2	0	1	69223.2	9114.69	55522.6	157114	21540.7	98450.3	ZK858.6b	WBGene00014119	ZK858.6b	0.256	0.0649306	0.186497	0.0891156
19.7123	21.0659	19.261	18.4658	18.2836	18.3803		By MS/MS		By MS/MS		By matching	0	2	0	2	0	1	26843.2	68600	19632.4	11313.8	9971.81	10662.8	nxf-1	WBGene00003834	C15H11.3b	0.218383	0.0787956	0.223532	0.0881656
20.0857	23.1802	29.6497	29.002	28.8647	27.7504	By matching	By MS/MS	By MS/MS	By MS/MS	By MS/MS	By MS/MS	18	21	49	44	47	43	55636.4	475235	4.21139e+07	2.68815e+07	2.4441e+07	1.12895e+07	act-2	WBGene00000064	T04C12.5	0.44418	0.0427814	0.125492	0.0881395
27.0604	26.3726	24.2499	25.0556	23.6197	24.2064	By MS/MS	By MS/MS	By MS/MS	By MS/MS	By MS/MS	By MS/MS	7	7	6	7	4	6	1.27236e+07	7.89883e+06	1.81364e+06	3.17017e+06	1.17182e+06	1.75982e+06	rpl-9	WBGene00004420	R13A5.8	0.23485	0.0665097	0.190758	0.0859897
22.3194	19.2283	19.6365	21.8883	20.3943	21.9156	By MS/MS		By MS/MS	By MS/MS	By MS/MS	By MS/MS	1	0	1	2	1	1	373823	43871.5	58217.1	277265	98442.6	282565	unc-108	WBGene00006833	F53F10.4	0.227327	0.0662182	0.189972	0.0843003
20.5931	19.6617	19.4109	20.3829	19.4784	19.9266		By matching	By matching	By MS/MS	By matching	By MS/MS	0	1	2	2	1	2	112984	59240.9	49789.9	97664.4	52175.9	71185	prx-10	WBGene00006946	C34E10.4b	0.162903	0.137605	0.372464	0.0840849
20.6223	19.2261	21.0943	22.0527	20.0145	21.0536	By MS/MS		By matching	By MS/MS	By matching	By matching	1	0	2	3	1	2	269013	102210	373132	725048	176533	362765	ZK84.1	WBGene00022649	ZK84.1	0.20045	0.0799585	0.226601	0.0840604
26.8069	26.6341	24.8846	25.4509	25.1371	25.3068	By MS/MS	By MS/MS	By MS/MS	By MS/MS	By MS/MS	By MS/MS	16	18	13	16	16	17	3.26112e+06	2.89306e+06	860416	1.27403e+06	1.025e+06	1.15295e+06	vha-13	WBGene00013025	Y49A3A.2	0.18774	0.0909589	0.25536	0.0839926
20.6639	23.2117	31.5612	31.2165	31.6094	30.8916	By MS/MS	By matching	By MS/MS	By MS/MS	By MS/MS	By MS/MS	1	1	16	19	18	17	166130	971438	3.16849e+08	249520292	3.27621e+08	1.9921e+08	mlc-4	WBGene00003372	C56G7.1	0.495143	0.0374557	0.110454	0.082761
21.5748	22.5052	21.1448	21.1912	21.9725	21.4811	By matching	By MS/MS	By matching	By MS/MS	By matching	By MS/MS	1	1	3	3	1	4	107714	205279	79951.6	82561.9	141896	100941	abcf-1	WBGene00006512	F18E2.2	0.161803	0.127689	0.348167	0.082354
20.5932	19.9098	24.6357	26.016	25.9188	26.2355		By matching	By MS/MS	By MS/MS	By MS/MS	By MS/MS	0	1	15	16	14	18	52729.7	32834.6	868899	2.26183e+06	2.11454e+06	2.63354e+06	hrpf-1	WBGene00020936	W02D3.11a	0.33783	0.0439855	0.128871	0.0819686
18.883	18.225	17.4972	19.2559	19.7383	19.1639			By MS/MS	By MS/MS	By MS/MS	By matching	0	0	1	1	1	1	40287.3	25532.9	15417.1	52169.1	72885.7	48947.5	lys-8	WBGene00003097	C17G10.5	0.17543	0.0850145	0.239879	0.0786214
18.9462	19.7342	21.9583	22.0978	22.4189	22.1419			By MS/MS	By MS/MS	By MS/MS	By MS/MS	0	0	2	3	4	4	14030.9	24226.1	113189	124678	155758	128553	jmjc-1	WBGene00020902	T28F2.4a	0.21683	0.0554951	0.1608	0.0761223
25.19	19.4492	17.1316	20.1623	16.1334	19.84	By MS/MS		By matching	By MS/MS		By MS/MS	3	0	1	2	0	2	5.46843e+06	102257	20512.6	167628	10268.9	134074	cyc-2.1	WBGene00017121	E04A4.7	0.332167	0.0392575	0.115558	0.0759334			+
22.3637	22.0447	23.3339	24.3149	23.7826	23.6421	By MS/MS	By matching	By MS/MS	By MS/MS	By MS/MS	By MS/MS	1	1	4	5	6	4	449751	360532	881082	1.73909e+06	1.2025e+06	1.09092e+06	rsp-3	WBGene00004700	Y111B2A.18	0.173827	0.0771803	0.21926	0.0758145
27.8945	28.1283	28.9731	28.5667	27.95	28.5329	By MS/MS	By MS/MS	By MS/MS	By MS/MS	By MS/MS	By MS/MS	2	3	8	6	5	7	6.23774e+07	7.33498e+07	1.3174e+08	9.9395e+07	6.48224e+07	9.70974e+07	his-13	WBGene00001887	ZK131.7	0.136753	0.133276	0.361895	0.0728232		+
26.7108	27.2762	26.6378	26.6838	26.8882	26.6517	By MS/MS	By MS/MS	By MS/MS	By MS/MS	By MS/MS	By MS/MS	11	11	11	14	15	12	5.23048e+06	7.74e+06	4.97237e+06	5.13333e+06	5.91478e+06	5.02048e+06	dim-1	WBGene00001000	C18A11.7b	0.12495	0.225984	0.577885	0.0728054
18.6691	19.4921	21.7798	21.5181	21.2137	21.2198			By matching	By matching	By MS/MS	By MS/MS	0	0	2	2	1	2	10969.3	19406.1	94752.9	79034.4	63997.3	64268.4	F19F10.9	WBGene00017605	F19F10.9	0.18915	0.0570329	0.165017	0.0714786			+
25.5696	25.4016	27.2668	27.6817	27.2364	27.506	By MS/MS	By MS/MS	By MS/MS	By MS/MS	By MS/MS	By MS/MS	5	9	18	20	18	19	2.26359e+06	2.01468e+06	7.34e+06	9.78594e+06	7.1868e+06	8.6641e+06	car-1	WBGene00012484	Y18D10A.17	0.17219	0.064989	0.186655	0.0710793
27.3762	27.2637	27.2199	27.7895	27.4789	27.3763	By MS/MS	By MS/MS	By MS/MS	By MS/MS	By MS/MS	By MS/MS	9	9	14	16	14	13	8.71049e+06	8.057e+06	7.81602e+06	1.15995e+07	9.35303e+06	8.71103e+06	rack-1	WBGene00010556	K04D7.1	0.118153	0.267396	0.668766	0.0704689			+
21.2065	19.6214	23.8268	25.3937	24.227	25.0036	By matching		By MS/MS	By MS/MS	By MS/MS	By MS/MS	1	0	10	13	11	10	161320	53769.1	991930	2.93873e+06	1.30907e+06	2.2426e+06	Y66D12A.9	WBGene00013435	Y66D12A.9	0.25281	0.0411813	0.120989	0.07043
28.2735	27.7511	26.7659	27.2799	26.6446	27.0815	By MS/MS	By MS/MS	By MS/MS	By MS/MS	By MS/MS	By MS/MS	12	13	12	13	10	12	2.49585e+07	1.73769e+07	8.77769e+06	1.25354e+07	8.07002e+06	1.09246e+07	rpl-6	WBGene00004417	R151.3	0.14289	0.0908311	0.255029	0.0693543
19.9088	18.2224	22.4542	23.8289	21.5329	22.5351			By MS/MS	By MS/MS	By MS/MS	By MS/MS	0	0	6	10	5	12	15380.2	4778.72	89784.6	232829	47409.2	94965.8	spe-15	WBGene00004969	F47G6.4a	0.230197	0.0423799	0.124363	0.0686949
25.2622	25.29	24.2801	24.3869	24.0632	24.3365	By MS/MS	By MS/MS	By MS/MS	By MS/MS	By MS/MS	By MS/MS	3	7	9	8	9	8	2.51513e+06	2.56413e+06	1.27325e+06	1.37113e+06	1.0955e+06	1.324e+06	lec-2	WBGene00002265	F52H3.7b	0.136	0.101441	0.282329	0.0686277
20.3823	19.6327	21.854	22.9405	22.3737	22.5824			By MS/MS	By MS/MS	By MS/MS	By MS/MS	0	0	2	1	1	2	455578	270959	1.26356e+06	2.68321e+06	1.81147e+06	2.0934e+06	rps-29	WBGene00004498	B0412.4	0.181843	0.0518661	0.150804	0.0672044
21.721	21.2004	20.4002	21.0226	20.804	21.0661	By MS/MS	By MS/MS	By matching	By MS/MS	By MS/MS	By MS/MS	2	2	1	2	2	3	98766	68845.6	39537	60863	52308.5	62728.7	maph-1.1	WBGene00009306	F32A7.5b	0.121263	0.11135	0.307459	0.0640113
28.2318	26.8181	27.0907	27.496	25.7525	27.1713	By MS/MS	By MS/MS	By MS/MS	By MS/MS	By MS/MS	By MS/MS	7	5	7	8	6	7	4.50329e+07	1.69029e+07	2.04185e+07	2.70414e+07	8.07586e+06	2.15914e+07	rpl-21	WBGene00004433	C14B9.7	0.136783	0.0640678	0.184165	0.0609899
19.3858	18.6541	17.8584	19.0659	18.9784	18.8612				By MS/MS		By MS/MS	0	0	0	1	0	2	12232.7	7366.56	4243.4	9799.99	9223.16	8503.41	mog-5	WBGene00003393	EEED8.5	0.119553	0.0901877	0.25336	0.0606294			+
18.981	20.5197	20.3862	20.7318	21.196	19.7095		By matching	By MS/MS	By MS/MS	By MS/MS	By MS/MS	0	1	2	2	2	2	36960.2	107378	97886	124386	171599	61238.7	lin-24	WBGene00003010	B0001.1a	0.132593	0.0642415	0.184635	0.0597768
21.9135	18.0151	21.4	23.4298	20.876	23.3362	By MS/MS		By matching	By MS/MS	By matching	By MS/MS	1	0	1	2	1	3	564301	37844	395316	1.61429e+06	274928	1.51286e+06	rnp-4	WBGene00004387	R07E5.14	0.197213	0.0368361	0.108694	0.0595023			+
20.223	19.3942	17.7261	18.7083	18.1482	18.4076			By matching	By MS/MS	By matching	By MS/MS	0	0	1	1	1	1	13751.4	7742.09	2436.06	4812.59	3264.16	3906.98	pbrm-1	WBGene00007042	C26C6.1a	0.137607	0.0576806	0.16679	0.0591849
19.9574	18.5218	18.8425	20.7075	18.9558	18.9271			By matching	By MS/MS	By matching	By matching	0	0	2	2	1	2	30850.1	11405.1	14244.3	51887.7	15408.5	15104.2	C47D12.2	WBGene00008136	C47D12.2	0.133547	0.0610363	0.175942	0.0591166
23.4043	23.1404	25.5301	25.887	25.6858	26.0704	By MS/MS	By MS/MS	By MS/MS	By MS/MS	By MS/MS	By MS/MS	1	1	3	3	3	3	1.85034e+06	1.54103e+06	8.07582e+06	1.0342e+07	8.99585e+06	1.17441e+07	perm-2	WBGene00016636	C44B12.1	0.159183	0.0453451	0.132678	0.0589617
26.7691	25.6876	24.8503	25.3881	24.3518	25.2902	By MS/MS	By MS/MS	By MS/MS	By MS/MS	By MS/MS	By MS/MS	2	3	3	3	3	3	2.28739e+07	1.08082e+07	6.04962e+06	8.78221e+06	4.2822e+06	8.20602e+06	rps-23	WBGene00004492	F28D1.7a	0.131497	0.0611134	0.176151	0.0585341
19.1631	19.9826	17.9945	18.0573	18.7163	18.2163		By MS/MS		By matching		By MS/MS	0	1	0	1	0	1	13341.6	23545.4	5935.27	6199.34	9788.68	6921.35	sago-1	WBGene00019666	K12B6.1	0.127417	0.0628327	0.18082	0.0577942
19.2909	19.4384	20.7142	21.3576	20.968	20.5649			By matching	By MS/MS	By MS/MS	By matching	0	0	2	1	1	1	91630.2	101493	245757	383856	293015	221599	T12D8.5a	WBGene00011733	T12D8.5a	0.129263	0.0586276	0.169378	0.0571162
20.4091	18.9854	23.162	21.8553	18.9804	22.2413			By MS/MS	By matching		By matching	0	0	2	2	0	2	99454.9	37072.1	670387	270993	36944.3	354136	T16H12.2	WBGene00011812	T16H12.2	0.17681	0.0374695	0.110493	0.057032
20.6598	19.0828	18.5502	18.8215	18.0249	19.7318		By matching	By matching	By matching	By matching	By MS/MS	0	1	1	2	1	2	50199.2	16825.8	11631.8	14038.4	8081.83	26384.6	haf-3	WBGene00001813	F57A10.3	0.133753	0.0542814	0.157464	0.0569304
21.9764	21.1624	21.114	21.6192	20.3987	21.0456	By matching	By matching	By MS/MS	By MS/MS	By MS/MS	By MS/MS	2	1	1	2	2	1	412639	234701	226961	322130	138240	216450	moma-1	WBGene00019333	K02F3.10	0.112667	0.0814859	0.230623	0.0566582
19.8294	18.817	17.7331	17.6929	16.0645	17.569		By MS/MS	By MS/MS	By MS/MS		By MS/MS	0	1	1	1	0	1	40506.3	20079.1	9472.62	9212.19	2979.63	8454.35	lin-66	WBGene00001562	B0513.1c	0.15063	0.0443657	0.129937	0.0566436
17.6701	18.6359	17.8202	17.4447	18.1435	17.8595		By matching		By MS/MS	By matching	By MS/MS	0	1	0	1	1	1	4171.19	8147.17	4628.64	3567.81	5790.99	4756.4	ekl-6	WBGene00011806	T16G12.5	0.102117	0.0972396	0.271569	0.0544325
25.8666	26.3993	24.6735	24.8007	25.1029	24.7894	By MS/MS	By MS/MS	By MS/MS	By MS/MS	By MS/MS	By MS/MS	8	10	7	7	8	8	3.82386e+06	5.53177e+06	1.67244e+06	1.82656e+06	2.25226e+06	1.81231e+06	eef-1B.2	WBGene00012768	Y41E3.10a	0.11545	0.0628297	0.180812	0.0539862
22.7417	22.0098	24.3876	25.4446	24.9085	25.0288	By matching	By matching	By MS/MS	By MS/MS	By MS/MS	By MS/MS	1	1	9	11	8	10	132328	79677.2	414114	861642	594188	645886	F55A3.3	WBGene00018849	F55A3.3	0.148513	0.0399407	0.11749	0.0537302
19.625	18.2366	21.3394	21.9824	21.2837	22.4951			By matching	By MS/MS	By matching	By MS/MS	0	0	1	4	2	4	50534.8	19303.7	165832	258956	159556	369481	Y18D10A.11	WBGene00012481	Y18D10A.11	0.155343	0.0361497	0.106743	0.0525642
18.4857	18.6343	24.8733	25.3858	25.1312	25.1682			By MS/MS	By MS/MS	By MS/MS	By MS/MS	0	0	10	11	9	8	19319.9	21416	1.61758e+06	2.30743e+06	1.9341e+06	1.98442e+06	gld-1	WBGene00001595	T23G11.3	0.2327	0.0251073	0.0749842	0.0505505
20.4781	19.7963	16.2618	17.7766	17.7144	17.3226		By MS/MS		By matching			0	1	0	1	0	0	52162.1	32516.7	2806.28	8018.94	7680.88	5854.15	R05D3.9	WBGene00019882	R05D3.9	0.14704	0.0342382	0.101295	0.0498169
29.4197	28.854	27.7307	28.2187	27.862	28.2473	By MS/MS	By MS/MS	By MS/MS	By MS/MS	By MS/MS	By MS/MS	24	26	32	36	29	32	1.67012e+07	1.12839e+07	5.17955e+06	7.26467e+06	5.67325e+06	7.41002e+06	eef-2	WBGene00001167	F25H5.4a	0.102563	0.0612897	0.176631	0.0492935
23.7037	25.0204	25.9795	25.6128	25.4918	24.8662	By MS/MS	By MS/MS	By MS/MS	By MS/MS	By MS/MS	By MS/MS	4	5	9	10	8	9	975854	2.43093e+06	4.72579e+06	3.66514e+06	3.37021e+06	2.18443e+06	C18B2.3	WBGene00015954	C18B2.3	0.108167	0.0510425	0.148527	0.048543
19.6937	19.7035	18.496	18.5636	17.9199	18.1596		By MS/MS		By MS/MS		By MS/MS	0	1	0	1	0	1	8652.85	8712.01	3772.57	3953.57	2530.52	2987.76	dcr-1	WBGene00000939	K12H4.8	0.10569	0.0521228	0.151513	0.0480942
19.3735	20.0291	25.9463	25.3332	25.0717	25.6401	By matching		By MS/MS	By MS/MS	By MS/MS	By MS/MS	1	0	11	10	9	9	16566	26095.2	1.577e+06	1.031e+06	860072	1.27542e+06	dao-5	WBGene00000931	C25A1.10b	0.20362	0.0247819	0.0740375	0.047908
19.5812	19.7759	20.092	20.676	21.0935	20.6037		By MS/MS	By MS/MS	By MS/MS	By MS/MS	By MS/MS	0	1	2	2	1	2	130729	149618	186266	279217	372918	265567	C45B2.2	WBGene00016659	C45B2.2	0.0963167	0.0631995	0.181814	0.0474524
26.0525	26.4385	27.2538	27.2944	26.8676	26.7163	By MS/MS	By MS/MS	By MS/MS	By MS/MS	By MS/MS	By MS/MS	16	13	21	24	17	22	2.67669e+06	3.49795e+06	6.15501e+06	6.33077e+06	4.70962e+06	4.24076e+06	K07C5.4	WBGene00010627	K07C5.4	0.0917967	0.0741427	0.211196	0.0474487			+
28.0264	27.4234	26.6623	27.1761	26.1306	26.5136	By MS/MS	By MS/MS	By MS/MS	By MS/MS	By MS/MS	By MS/MS	10	9	12	13	8	13	1.51889e+07	9.99999e+06	5.90054e+06	8.42441e+06	4.08149e+06	5.32255e+06	rps-2	WBGene00004471	C49H3.11	0.09791	0.0538494	0.156275	0.0460423
22.5078	22.7093	22.1462	22.3699	22.6981	22.503	By matching	By matching	By MS/MS	By MS/MS	By MS/MS	By MS/MS	1	2	7	7	4	8	145453	167256	113210	132195	165971	144978	csr-1	WBGene00017641	F20D12.1b	0.0766933	0.150867	0.404509	0.0453915
19.1187	19.0467	21.2713	21.9716	21.6488	21.3605			By matching	By MS/MS	By MS/MS	By MS/MS	0	0	1	3	2	3	20330.7	19341.1	90396.2	146879	117429	96157.1	sqst-1	WBGene00011737	T12G3.1a	0.113327	0.0321398	0.09529	0.0421401
24.3233	24.3659	25.1722	24.79	24.837	25.414	By MS/MS	By MS/MS	By MS/MS	By MS/MS	By MS/MS	By MS/MS	1	1	1	1	1	1	5.24801e+06	5.40525e+06	9.45201e+06	7.25226e+06	7.49226e+06	1.1177e+07	aqp-2	WBGene00000170	C01G6.1b	0.0791533	0.0706871	0.201975	0.0418381
19.5418	20.1401	19.8576	19.9875	20.366	19.8304		By matching	By MS/MS	By MS/MS	By MS/MS	By MS/MS	0	1	1	2	2	2	63602.1	96291.9	79170.1	86625.1	112616	77690.9	clec-87	WBGene00007709	C25A1.8	0.06419	0.0891038	0.250544	0.0365505
22.9707	21.7876	20.3105	20.8369	20.125	21.0489	By MS/MS	By matching	By MS/MS	By MS/MS	By MS/MS	By MS/MS	1	1	1	2	1	1	432635	190527	68441.9	98579	60184	114184	F09E5.3	WBGene00017283	F09E5.3	0.08905	0.0311475	0.0924419	0.0361506
20.7525	18.04	18.4081	20.5919	19.4762	20.2734	By MS/MS			By MS/MS		By MS/MS	1	0	0	1	0	1	353299	53901.7	69568.8	316080	145868	253480	snb-1	WBGene00004897	T10H9.4	0.0895	0.0286293	0.0851893	0.0350898
21.6858	20.5028	21.0304	22.1919	20.8462	21.077	By MS/MS	By matching	By matching	By MS/MS	By MS/MS	By MS/MS	1	1	2	4	1	3	481927	212257	305971	684445	269300	316013	vha-9	WBGene00006918	ZK970.4	0.06977	0.0426597	0.12515	0.0339102
21.5404	22.363	28.5093	28.2962	28.3093	28.1585	By MS/MS	By MS/MS	By MS/MS	By MS/MS	By MS/MS	By MS/MS	2	5	22	22	21	22	122000	215771	1.52832e+07	1.31848e+07	1.33052e+07	1.19844e+07	K01G5.5	WBGene00010478	K01G5.5	0.152907	0.0168526	0.0507757	0.0338933
19.5664	18.241	17.2936	18.8257	17.1874	17.2247				By MS/MS		By MS/MS	0	0	0	1	0	1	27728.8	11064.5	5737.69	16593.2	5330.57	5470	tdo-2	WBGene00016201	C28H8.11a	0.0812833	0.0302002	0.0897178	0.0337838
19.0047	19.661	21.8797	22.0672	22.3085	21.7448			By MS/MS	By MS/MS	By MS/MS	By MS/MS	0	0	5	4	5	3	6743.48	10628.1	49470.4	56335.9	66592.3	45053.7	tpp-2	WBGene00017686	F21H12.6	0.0933667	0.0243596	0.0728083	0.0335566
20.595	19.4036	25.7992	26.6274	25.9616	26.7768	By matching		By MS/MS	By MS/MS	By MS/MS	By MS/MS	2	0	12	20	17	19	56564.3	24769.8	2.08529e+06	3.70249e+06	2.33379e+06	4.10644e+06	acin-1	WBGene00016601	C43E11.1	0.150717	0.0166461	0.0501647	0.0334596
23.0984	23.0597	22.1434	21.9071	21.8998	22.373	By MS/MS	By MS/MS	By MS/MS	By MS/MS	By MS/MS	By MS/MS	2	4	4	7	5	6	280653	273221	144766	122900	122281	169750	cct-5	WBGene00000380	C07G2.3a	0.0660867	0.0455631	0.133287	0.0331125
21.1184	17.846	18.3347	20.419	18.8002	20.2555	By MS/MS			By MS/MS		By matching	1	0	0	1	0	1	455320	47119.3	66119.2	280399	91295.2	250340	grd-5	WBGene00001694	F41E6.2	0.0890433	0.0249011	0.0743845	0.0330149
26.7948	27.4506	25.2855	25.0877	25.208	24.9891	By MS/MS	By MS/MS	By MS/MS	By MS/MS	By MS/MS	By MS/MS	20	29	13	17	18	17	2.37591e+06	3.74346e+06	834632	727713	790957	679635	tsn-1	WBGene00006626	F10G7.2	0.07976	0.0280177	0.0834224	0.0324743
28.3831	27.7464	26.8867	27.4798	26.9792	27.2147	By MS/MS	By MS/MS	By MS/MS	By MS/MS	By MS/MS	By MS/MS	6	6	9	10	11	9	3.5007e+07	2.2517e+07	1.2408e+07	1.8718e+07	1.323e+07	1.5576e+07	rpl-17	WBGene00004429	Y48G8AL.8	0.06401	0.0429767	0.12604	0.0318798
19.4788	19.5091	22.0894	22.4416	22.6637	22.5563			By MS/MS	By MS/MS	By MS/MS	By MS/MS	0	0	3	4	4	5	30444.2	31089.9	185941	237345	276850	256991	puf-5	WBGene00004241	F54C9.8	0.0916767	0.0218806	0.0655703	0.0316329
21.5232	17.3317	21.5557	21.9085	18.1433	22.305	By matching		By matching	By MS/MS		By MS/MS	1	0	1	2	0	2	231838	12688.7	237115	302807	22270.1	398586	vha-20	WBGene00010993	R03E1.2	0.107673	0.0182936	0.0550316	0.0311503
19.5988	20.5512	18.4532	17.6	16.8001	16.9668		By MS/MS		By matching	By matching		0	1	0	1	1	0	22685.7	43900.1	10254	5676.27	3260.3	3659.77	nnt-1	WBGene00003778	C15H9.1	0.0886733	0.0215748	0.0646751	0.0308852
19.8287	18.9977	21.5778	22.3715	21.6597	21.9444			By matching	By MS/MS	By matching	By MS/MS	0	0	1	3	2	3	32109.4	18050.1	107935	187104	114238	139165	K07C5.6	WBGene00010629	K07C5.6	0.0824833	0.0226318	0.0677675	0.0303565			+
19.6307	19.7927	20.6454	20.8138	20.538	20.3828		By matching	By matching	By MS/MS	By matching	By matching	0	1	1	1	1	1	40587.9	45411.9	82004.9	92159.9	76125	68359.9	rbd-1	WBGene00004315	T23F6.4b	0.05841	0.0456735	0.133596	0.0301515			+
20.8262	19.4229	21.5525	21.2305	18.7102	20.6594			By matching	By MS/MS		By MS/MS	0	0	2	3	0	3	32054	12118.8	53031	42420.6	7394.66	28553.5	dnc-1	WBGene00001017	ZK593.5c	0.0745933	0.0248279	0.0741714	0.0297696			+
25.4157	24.6248	24.7142	25.4394	25.235	25.4599	By MS/MS	By MS/MS	By MS/MS	By MS/MS	By MS/MS	By MS/MS	1	2	2	2	2	2	8.95177e+06	5.17419e+06	5.50481e+06	9.09998e+06	7.89798e+06	9.23078e+06	rpl-37	WBGene00012179	W01D2.1	0.0531	0.0528005	0.153384	0.0287619
27.1596	26.8266	26.6748	27.3449	26.9907	26.8005	By MS/MS	By MS/MS	By MS/MS	By MS/MS	By MS/MS	By MS/MS	3	3	3	3	3	3	3.74801e+07	2.9755e+07	2.67826e+07	4.26174e+07	3.334e+07	2.92199e+07	rla-1	WBGene00004409	Y37E3.7	0.0489533	0.0757462	0.215458	0.0283425
23.9247	23.5443	23.4664	23.196	22.8107	23.6172	By MS/MS	By MS/MS	By MS/MS	By MS/MS	By MS/MS	By MS/MS	3	3	3	6	4	7	995250	764565	724376	600569	459807	804186	cey-4	WBGene00000475	Y39A1C.3	0.05189	0.0511883	0.14893	0.0280726		+
26.7061	25.7903	21.4613	22.6403	21.7201	21.7579	By MS/MS	By MS/MS	By MS/MS	By MS/MS	By matching	By MS/MS	9	6	4	6	4	5	3.04111e+06	1.61189e+06	80202.8	181595	95964	98508.1	pck-1	WBGene00021043	W05G11.6d	0.100303	0.0158338	0.0477588	0.0278604
19.3003	19.106	22.0662	22.3089	22.253	22.4241			By matching	By MS/MS	By MS/MS	By MS/MS	0	0	2	2	2	3	33978.7	29698.7	231122	273459	263064	296200	wdr-12	WBGene00018893	F55F8.5	0.0732	0.0167897	0.0505897	0.0248394
22.2645	22.2046	22.1401	22.7595	22.8007	22.3709	By MS/MS	By MS/MS	By MS/MS	By MS/MS	By MS/MS	By MS/MS	2	3	2	4	3	3	125960	120830	115555	177508	182658	135598	srpa-72	WBGene00017245	F08D12.1	0.04317	0.0571816	0.165424	0.024515
23.167	23.13	22.6399	22.6678	22.6059	22.7402	By MS/MS	By MS/MS	By MS/MS	By MS/MS	By MS/MS	By MS/MS	3	5	2	8	5	8	362246	353054	251380	256273	245508	269465	cct-7	WBGene00020391	T10B5.5b	0.0416867	0.0625535	0.180063	0.0240753
20.0873	17.4031	16.9334	19.185	18.3641	18.9811				By MS/MS		By matching	0	0	0	3	0	1	22734.3	3537.22	2554.24	12163.5	6885.57	10560.6	Y69A2AR.16a	WBGene00022087	Y69A2AR.16a	0.0614867	0.0190899	0.057378	0.0239098
24.2613	20.9539	18.5289	20.2226	17.8986	19.7563	By MS/MS			By MS/MS		By matching	3	0	0	1	0	1	957526	96727.1	18010.8	58261.8	11635.5	42170.4	got-2.2	WBGene00015778	C14F11.1a	0.0813567	0.0130937	0.039612	0.0228926
20.7676	19.3569	18.4464	19.2428	17.9648	18.739	By MS/MS		By MS/MS	By MS/MS		By MS/MS	1	0	1	1	0	1	71403.8	26858	14288.8	24814.8	10232.8	17500.8	wars-1	WBGene00006945	Y80D3A.1	0.0532967	0.0200381	0.060167	0.022339			+
24.0357	24.1939	22.5685	23.0542	23.4723	22.9679	By MS/MS	By MS/MS	By matching	By MS/MS	By matching	By MS/MS	1	2	1	2	2	2	661421	738117	239239	334988	447615	315542	mthf-1	WBGene00015512	C06A8.1b	0.0465033	0.0268035	0.079908	0.0223363
20.2707	22.312	24.8297	23.931	24.9435	24.0014	By matching	By MS/MS	By MS/MS	By MS/MS	By MS/MS	By MS/MS	1	2	14	16	17	12	8664.59	35663.1	204240	109548	220994	115027	F21C10.7	WBGene00017657	F21C10.7	0.0668333	0.0135188	0.0408791	0.0213191
19.0307	18.7285	21.9515	22.5795	22.5881	22.4473			By MS/MS	By MS/MS	By MS/MS	By MS/MS	0	0	4	8	4	4	13731.9	11137	103989	160705	161674	146639	puf-12	WBGene00014165	ZK945.3	0.0616633	0.0121846	0.0368987	0.0194451
24.0616	23.4934	20.2107	21.0586	21.173	21.0616	By MS/MS	By MS/MS	By matching	By MS/MS	By matching	By matching	3	2	1	2	2	3	1.45908e+06	984081	101125	182009	197025	182391	ran-1	WBGene00004302	K01G5.4	0.0561067	0.0131253	0.0397062	0.0192605
28.6989	27.8056	27.3233	28.0049	27.1562	27.4836	By MS/MS	By MS/MS	By MS/MS	By MS/MS	By MS/MS	By MS/MS	10	15	12	15	16	16	3.35193e+07	1.80454e+07	1.29176e+07	2.07193e+07	1.15054e+07	1.44354e+07	rpl-5	WBGene00004416	F54C9.5	0.0385233	0.0252043	0.0752662	0.0191484
21.3254	21.0818	21.7089	21.2427	21.2177	22.0321	By matching	By matching	By MS/MS	By matching	By MS/MS	By MS/MS	1	1	2	3	3	3	262781	221943	342789	248140	243880	428861	K03E5.2b	WBGene00019361	K03E5.2b	0.0348333	0.0358106	0.105778	0.0190418
25.6025	23.3701	21.4452	22.2842	21.5052	23.0628	By MS/MS	By MS/MS	By MS/MS	By MS/MS	By matching	By MS/MS	8	6	2	4	2	4	1.49847e+06	318883	83979.4	150221	87546.8	257694	aco-2	WBGene00000041	F54H12.1a	0.0547067	0.0127906	0.0387079	0.0187781
20.5443	22.1691	20.8325	20.9745	23.2807	21.6466		By MS/MS	By matching	By MS/MS	By MS/MS	By MS/MS	0	1	1	2	1	2	47787	147372	58353	64387.4	318437	102597	klc-2	WBGene00002215	C18C4.10d	0.04424	0.0156946	0.0473462	0.0181729
19.3871	19.0714	18.7244	19.433	19.7914	19.4753			By MS/MS	By MS/MS	By MS/MS	By MS/MS	0	0	1	1	1	1	42852.2	34430.8	27070.6	44239.3	56713.7	45553.7	ttb-1	WBGene00006648	W03F9.5	0.0256	0.0254931	0.0761055	0.0139405
26.9362	26.5345	24.534	25.1122	24.9381	24.8562	By MS/MS	By MS/MS	By MS/MS	By MS/MS	By MS/MS	By MS/MS	11	12	7	13	10	12	5.35041e+06	4.05024e+06	1.01221e+06	1.5112e+06	1.33937e+06	1.2655e+06	vha-12	WBGene00006921	F20B6.2	0.0315667	0.0114746	0.0347759	0.0131106
21.0803	19.6986	18.5322	19.4123	18.469	19.0494			By MS/MS	By MS/MS	By matching	By MS/MS	0	0	1	1	1	1	277154	106357	47386.2	87218.7	45354.9	67817.5	pabp-2	WBGene00003904	C17E4.5	0.0262633	0.00982531	0.0298317	0.0110332			+
18.5562	19.4751	26.8726	26.6051	27.0098	26.5194	By matching	By matching	By MS/MS	By MS/MS	By MS/MS	By MS/MS	1	3	30	26	28	26	9177.48	17351.3	2.92548e+06	2.43048e+06	3.21737e+06	2.29031e+06	sacy-1	WBGene00019245	H27M09.1	0.0537	0.00480538	0.0146724	0.0104071
26.1488	25.4154	24.7742	24.9326	23.9325	24.5736	By MS/MS	By MS/MS	By MS/MS	By MS/MS	By MS/MS	By MS/MS	3	3	5	5	4	4	1.06289e+07	6.39302e+06	4.09915e+06	4.57473e+06	2.28714e+06	3.56686e+06	rpl-28	WBGene00004442	R11D1.8	0.0220167	0.0105103	0.0318872	0.0100512
24.3974	22.5161	22.7965	23.6307	22.3527	23.4644	By MS/MS	By matching	By matching	By MS/MS	By MS/MS	By MS/MS	5	2	4	8	5	8	883918	239937	291400	519521	214232	462959	acaa-2	WBGene00009952	F53A2.7	0.0215433	0.0099755	0.0302827	0.00974191
19.747	20.7893	27.7586	27.0241	27.322	27.1505	By MS/MS	By matching	By MS/MS	By MS/MS	By MS/MS	By MS/MS	1	5	17	18	14	17	36662.5	75508.3	9.46124e+06	5.68665e+06	6.99081e+06	6.20749e+06	K07H8.10	WBGene00019510	K07H8.10	0.0454767	0.00445411	0.0136053	0.00939101
19.7802	18.1697	21.4895	22.5038	21.9008	22.5759			By MS/MS	By MS/MS	By MS/MS	By MS/MS	0	0	2	2	2	3	36017.1	11794.2	117772	237891	156628	250081	ddx-19	WBGene00011580	T07D4.4e	0.0262533	0.00539434	0.0164597	0.00848249
18.6009	18.0801	21.8292	22.5017	23.1469	23.0818	By matching		By matching	By MS/MS	By MS/MS	By MS/MS	1	0	2	1	2	2	22088.6	15395.1	207006	329922	515991	493211	unc-97	WBGene00006826	F14D12.2	0.0288267	0.00454193	0.0138721	0.00805658
24.3317	25.1282	27.9969	27.795	27.805	27.2803	By MS/MS	By MS/MS	By MS/MS	By MS/MS	By MS/MS	By MS/MS	2	2	11	10	10	10	1.31963e+06	2.29207e+06	1.67412e+07	1.4555e+07	1.46556e+07	1.01875e+07	cpl-1	WBGene00000776	T03E6.7a	0.0233267	0.00529292	0.0161521	0.00792296
22.7318	21.6183	26.6022	27.8382	27.5942	27.563	By MS/MS	By matching	By MS/MS	By MS/MS	By MS/MS	By MS/MS	3	1	7	8	7	7	696562	321920	1.0187e+07	2.3996e+07	2.0262e+07	1.98279e+07	Y66H1A.4	WBGene00022046	Y66H1A.4	0.0304267	0.00396099	0.0121058	0.00758127
20.2749	20.1502	16.9885	19.0744	18.9886	17.0763		By MS/MS		By matching			0	1	0	1	0	0	90622.7	83114.1	9288.21	39430.8	37153.1	9870.83	ckc-1	WBGene00000515	T27A10.3b	0.0162767	0.00405513	0.0123922	0.00578527
19.3121	19.8818	27.669	26.7955	26.9178	27.2952			By MS/MS	By MS/MS	By MS/MS	By MS/MS	0	0	1	1	1	1	11623.4	17251.2	3.81073e+06	2.08e+06	2.26393e+06	2.9409e+06	R10F2.6	WBGene00019997	R10F2.6	0.0245367	0.00223544	0.0068455	0.00482592
23.8947	23.1969	21.8231	22.1961	22.0383	22.3941	By MS/MS	By MS/MS	By matching	By MS/MS	By MS/MS	By MS/MS	3	1	2	3	2	3	866443	534172	206133	266940	239277	306211	kin-2	WBGene00002190	R07E4.6a	0.0103267	0.00466229	0.0142378	0.00464058
25.2352	25.2998	25.555	25.5269	25.3754	25.361	By MS/MS	By MS/MS	By MS/MS	By MS/MS	By MS/MS	By MS/MS	6	10	12	15	11	12	1.31653e+06	1.37687e+06	1.64327e+06	1.6115e+06	1.45086e+06	1.43646e+06	T23E7.2e	WBGene00020732	T23E7.2e	0.00736333	0.0214025	0.0641702	0.00456005
20.1121	19.9	18.9187	19.4739	17.4691	17.1539		By matching	By matching	By MS/MS			0	1	1	1	0	0	141660	122291	61946.3	91019	22679	18228.6	cnep-1	WBGene00018474	F45E12.1a	0.00929667	0.00265173	0.00811643	0.00351426
28.6592	28.2771	28.7198	28.8221	28.642	28.9367	By MS/MS	By MS/MS	By MS/MS	By MS/MS	By MS/MS	By MS/MS	17	20	21	25	25	24	1.84305e+07	1.41426e+07	1.92218e+07	2.06335e+07	1.82127e+07	2.23405e+07	rpl-3	WBGene00004414	F13B10.2a	0.00497667	0.00798578	0.0242962	0.00291915
20.5341	19.865	19.8638	19.8926	19.1515	19.8052		By matching	By matching	By MS/MS	By MS/MS	By MS/MS	0	1	1	2	1	1	79913.5	50256.8	50215.8	51229	30650.1	48218.3	Y57A10A.27	WBGene00013267	Y57A10A.27	0.00446333	0.00364969	0.0111583	0.00234912
19.8748	18.1098	22.8383	23.3113	22.7763	24.078		By matching	By MS/MS	By MS/MS	By MS/MS	By MS/MS	0	1	4	5	3	6	68674.9	20205.7	535651	743501	513123	1.26493e+06	gei-4	WBGene00001561	W07B3.2c	0.00323333	0.000498395	0.00152925	0.000894589
18.9627	18.7471	18.2732	18.8973	18.6495	18.2338				By MS/MS	By matching	By MS/MS	0	0	0	1	1	1	51088.9	43999.9	31679.3	48826	41121.1	30827.1	mmab-1	WBGene00016144	C26E6.11	-0.00236	0.00272509	-0.00834027	-0.00132364
21.5157	19.1556	19.0786	20.1901	19.7689	20.9968	By MS/MS		By matching	By MS/MS	By matching	By MS/MS	1	0	1	1	1	1	249851	48667	46135.8	99691.8	74446.6	174375	rhr-1	WBGene00004358	F08F3.3	-0.00684667	0.00248511	-0.00760788	-0.00285284
23.8374	24.4461	21.6731	21.0505	20.7145	20.695	By MS/MS	By MS/MS	By MS/MS	By matching	By MS/MS	By matching	2	5	4	3	3	3	576500	879114	128608	83530.8	66176.9	65288.5	erfa-3	WBGene00010405	H19N07.1a	-0.0111233	0.00240479	-0.00736267	-0.00369451			+
24.5272	24.3384	24.5765	24.5964	24.2796	24.4265	By MS/MS	By MS/MS	By MS/MS	By MS/MS	By MS/MS	By MS/MS	6	8	12	15	11	15	690799	606058	714798	724742	581858	644230	atad-3	WBGene00010015	F54B3.3	-0.00732333	0.0204991	-0.0615208	-0.00452326			+
19.2965	20.2346	20.522	20.7869	20.8558	19.6229		By MS/MS	By matching	By MS/MS	By MS/MS	By matching	0	1	1	2	1	2	6707.44	12851	15684.3	18845.8	19766.7	8410.22	fln-2	WBGene00016006	C23F12.1g	-0.00996333	0.00562035	-0.017145	-0.00478748
18.9597	18.6066	21.4553	21.5237	21.4794	21.7234			By MS/MS	By MS/MS	By MS/MS	By MS/MS	0	0	3	4	3	3	24278.7	19007.7	136924	143567	139223	164885	T10B11.6	WBGene00020402	T10B11.6	-0.0135667	0.00338903	-0.0103644	-0.00482978
19.6185	19.5956	18.9911	18.8694	18.9401	19.0577			By MS/MS	By MS/MS		By MS/MS	0	0	1	1	0	1	89439.5	88031.1	57896.8	53213.1	55883.9	60633.4	sec-22	WBGene00018853	F55A4.1	-0.00897333	0.0095895	-0.0291234	-0.00496281
27.4558	28.0147	28.0218	27.8766	28.2134	27.7691	By MS/MS	By MS/MS	By MS/MS	By MS/MS	By MS/MS	By MS/MS	23	38	57	57	58	57	1.9583e+06	2.885e+06	2.89926e+06	2.62159e+06	3.31097e+06	2.4334e+06	chc-1	WBGene00011867	T20G5.1	-0.0101833	0.0141418	-0.042734	-0.00585823
21.4984	18.5656	22.6429	22.1683	18.8273	22.1781	By MS/MS		By matching	By matching		By MS/MS	1	0	1	1	0	2	109726	14369	242560	174564	17227.6	175756	unc-32	WBGene00006768	ZK637.8b	-0.0188933	0.00374459	-0.0114472	-0.00599698
21.4554	19.3064	22.6848	23.302	22.1756	23.6465	By matching		By MS/MS	By MS/MS	By matching	By MS/MS	1	0	3	4	3	2	239625	54028.3	561866	861832	394774	1.09425e+06	rnp-5	WBGene00004388	K02F3.11	-0.0203233	0.00462854	-0.0141353	-0.00691794
19.4046	18.8567	22.2021	22.219	21.6493	22.1111			By MS/MS	By MS/MS	By matching	By MS/MS	0	0	2	2	1	2	69402.6	47472.1	482491	488190	328930	453010	daf-16	WBGene00000912	R13H8.1g	-0.02307	0.0054162	-0.016526	-0.00796622		+
22.7778	23.6835	23.6864	23.4165	24.0474	23.3656	By MS/MS	By MS/MS	By MS/MS	By MS/MS	By MS/MS	By MS/MS	6	8	9	10	8	10	231974	434580	435452	361161	559289	348646	pab-2	WBGene00003903	F18H3.3a	-0.0153467	0.0129941	-0.0393152	-0.00811843
24.9471	25.7235	26.1181	25.8224	26.2586	25.7217	By MS/MS	By MS/MS	By MS/MS	By MS/MS	By MS/MS	By MS/MS	16	19	42	39	48	38	91631.5	156949	206335	168088	227430	156753	unc-22	WBGene00006759	ZK617.1a	-0.0187733	0.0149081	-0.0450119	-0.0097927
20.8808	19.6589	18.6315	20.2807	20.583	20.0875	By MS/MS			By MS/MS	By matching	By MS/MS	2	0	0	1	1	1	193080	82780.4	40609.8	127380	157070	111410	C13F10.7	WBGene00015746	C13F10.7	-0.02271	0.0102663	-0.0311554	-0.0101888
20.277	19.4651	18.6525	19.2636	18.715	18.8424			By MS/MS	By MS/MS	By MS/MS	By MS/MS	0	0	1	1	1	1	21906.5	12478.1	7104.46	10851.6	7418.79	8104.12	elpc-1	WBGene00022463	Y110A7A.16	-0.02446	0.0144023	-0.0435087	-0.0118612
21.4541	19.4903	25.3713	25.9382	24.9093	26.1602	By matching	By matching	By MS/MS	By MS/MS	By MS/MS	By MS/MS	2	1	11	10	9	10	220993	56652.4	3.33862e+06	4.94576e+06	2.42392e+06	5.7684e+06	ZK1321.4a	WBGene00014262	ZK1321.4a	-0.0486733	0.00635634	-0.0193741	-0.0121311
19.9837	19.4986	24.3279	24.9382	24.6848	24.4079			By MS/MS	By MS/MS	By MS/MS	By MS/MS	0	0	8	10	9	9	39876.2	28490	809926	1.23642e+06	1.03723e+06	856154	mex-1	WBGene00003228	W03C9.7a	-0.05052	0.00721908	-0.0219824	-0.013301
20.7436	19.8578	19.5507	20.2278	19.5799	19.7041		By MS/MS	By MS/MS	By MS/MS		By MS/MS	0	1	1	3	0	2	35114.9	19002.7	15359.2	24558	15674	17082.4	sec-6	WBGene00017284	F09E5.5	-0.0282167	0.022296	-0.0667858	-0.0146771
25.1611	25.0559	24.7482	24.9573	25.0618	24.8813	By MS/MS	By MS/MS	By MS/MS	By MS/MS	By MS/MS	By MS/MS	4	3	7	7	7	7	2.5012e+06	2.3254e+06	1.87873e+06	2.17174e+06	2.33493e+06	2.06027e+06	vha-16	WBGene00016258	C30F8.2	-0.0255333	0.0662723	-0.190118	-0.0156234
22.7328	23.7906	28.9372	28.6321	29.1258	28.1674	By MS/MS	By MS/MS	By MS/MS	By MS/MS	By MS/MS	By MS/MS	10	10	15	16	14	14	871300	1.81387e+06	6.42485e+07	5.20026e+07	7.32249e+07	3.76838e+07	mlc-1	WBGene00003369	C36E6.3	-0.0685467	0.00865302	-0.0263067	-0.0166956
20.3905	20.3935	23.7985	23.9578	23.8698	23.5476			By matching	By MS/MS	By MS/MS	By MS/MS	0	0	2	2	2	1	34363.1	34433.9	364751	407351	383249	306524	Y45F10D.7	WBGene00012887	Y45F10D.7	-0.0533167	0.0109334	-0.0331554	-0.0171542			+
19.7918	17.0577	17.8207	20.1613	20.7862	21.0154			By MS/MS	By MS/MS	By matching	By MS/MS	0	0	1	1	1	2	25933.5	3897.7	6614.27	33502.9	51665.6	60562.9	F27C1.6	WBGene00017855	F27C1.6	-0.0547533	0.0121753	-0.0368708	-0.0183428			+
21.3016	20.6512	19.2765	19.8694	19.779	19.7151		By MS/MS	By matching	By MS/MS	By matching	By MS/MS	0	2	2	2	1	2	103388	65868.2	25402.3	38314	35985.6	34426.1	cdkr-3	WBGene00013765	Y113G7B.16	-0.0404767	0.0199927	-0.0600335	-0.0186165
23.2935	23.0089	25.9165	26.1004	25.5289	25.4737	By MS/MS	By MS/MS	By MS/MS	By MS/MS	By MS/MS	By MS/MS	2	3	4	5	5	4	1.46872e+06	1.20575e+06	9.04786e+06	1.0278e+07	6.91599e+06	6.65642e+06	M28.5	WBGene00010896	M28.5	-0.0519667	0.0137697	-0.0416265	-0.0189079
24.876	24.8547	29.5172	29.3741	29.4446	29.3805	By MS/MS	By MS/MS	By MS/MS	By MS/MS	By MS/MS	By MS/MS	10	9	38	40	42	39	716047	705582	1.78684e+07	1.6181e+07	1.69917e+07	1.62533e+07	laf-1	WBGene00002244	Y71H2AM.19b	-0.07615	0.0116809	-0.035393	-0.0208541
19.8564	18.456	26.4112	27.0537	26.4429	26.8569			By MS/MS	By MS/MS	By MS/MS	By MS/MS	0	0	13	14	12	15	59327.8	22473.7	5.57739e+06	8.70685e+06	5.70162e+06	7.59627e+06	R186.7	WBGene00011308	R186.7	-0.114663	0.0105532	-0.0320158	-0.022565
20.4127	19.5478	18.143	18.5088	18.3277	18.671				By MS/MS		By MS/MS	0	0	0	1	0	1	139583	76642.8	28945.7	37299.1	32900	41737.9	rmd-1	WBGene00011501	T05G5.7b	-0.0519467	0.0217722	-0.0652532	-0.0226241
21.0131	20.3456	27.928	28.488	28.0594	27.8175	By matching	By matching	By MS/MS	By MS/MS	By MS/MS	By MS/MS	2	1	10	11	9	9	264537	166550	3.19212e+07	4.70614e+07	3.4965e+07	2.95663e+07	Y48A6B.3	WBGene00012964	Y48A6B.3	-0.11648	0.0109861	-0.0333132	-0.0233123
26.55	26.0062	25.988	26.2178	25.8494	26.0385	By MS/MS	By MS/MS	By MS/MS	By MS/MS	By MS/MS	By MS/MS	11	11	17	17	18	15	4.27196e+06	2.93034e+06	2.89365e+06	3.39325e+06	2.62861e+06	2.99661e+06	W08E12.7	WBGene00021088	W08E12.7	-0.0416733	0.0647348	-0.185968	-0.0241712
25.7729	24.233	23.8163	24.3764	23.0756	23.8834	By MS/MS	By MS/MS	By MS/MS	By MS/MS	By MS/MS	By MS/MS	2	2	3	3	2	3	1.14668e+07	3.9436e+06	2.95421e+06	4.35579e+06	1.76799e+06	3.09501e+06	rps-25	WBGene00004494	K02B2.5	-0.0572967	0.0234178	-0.0700628	-0.0247204
18.9341	20.2512	26.1061	25.3425	26.2049	25.3147			By MS/MS	By MS/MS	By MS/MS	By MS/MS	0	0	17	18	18	18	17271.2	43035.5	2.49073e+06	1.46713e+06	2.66721e+06	1.43907e+06	hpo-34	WBGene00009259	F29G6.3a	-0.1122	0.0125962	-0.0381278	-0.0252547
27.9762	28.121	24.0617	24.3384	24.7777	24.0804	By MS/MS	By MS/MS	By MS/MS	By MS/MS	By MS/MS	By MS/MS	12	14	6	7	5	7	1.32025e+07	1.45955e+07	875503	1.0606e+06	1.43815e+06	886949	F46H5.3b	WBGene00018519	F46H5.3b	-0.09196	0.0171932	-0.0517829	-0.0280719
19.9852	21.2553	27.084	26.3625	27.1936	26.2406		By matching	By MS/MS	By MS/MS	By MS/MS	By MS/MS	0	1	12	13	12	12	51895.1	125155	7.11303e+06	4.31405e+06	7.6745e+06	3.96448e+06	unc-94	WBGene00006823	C06A5.7a	-0.13477	0.0153009	-0.046178	-0.0305014
19.6036	20.9029	26.5675	25.5478	26.5409	25.8644		By matching	By MS/MS	By MS/MS	By MS/MS	By MS/MS	0	1	14	12	12	14	44259.1	108922	5.52493e+06	2.725e+06	5.42411e+06	3.39384e+06	tmd-2	WBGene00006582	C08D8.2a	-0.132307	0.0155627	-0.0469549	-0.0306426
18.5891	19.2002	22.6443	22.3196	22.5052	21.9188			By MS/MS	By MS/MS	By MS/MS	By MS/MS	0	0	5	5	6	4	11267.1	17209.4	187303	149557	170091	113277	cacn-1	WBGene00012230	W03H9.4a	-0.100017	0.0201748	-0.0605685	-0.0317382			+
19.3999	18.228	17.6556	18.5149	17.9452	18.06				By matching		By MS/MS	0	0	0	1	0	1	34588.2	15351.1	10323.5	18728.6	12618.4	13664	mspn-1	WBGene00010557	K04D7.2b	-0.0659267	0.04034	-0.118617	-0.0320687
27.6836	26.4089	25.8383	26.6143	25.3491	25.6255	By MS/MS	By MS/MS	By MS/MS	By MS/MS	By MS/MS	By MS/MS	9	9	10	10	9	10	1.65823e+07	6.8536e+06	4.61478e+06	7.9023e+06	3.28768e+06	3.98186e+06	rps-7	WBGene00004476	ZC434.2	-0.07411	0.032386	-0.0959957	-0.0326186
19.7829	19.8865	21.1111	20.8452	21.1073	21.0629			By MS/MS	By matching	By matching	By MS/MS	0	0	1	1	1	1	90211.4	96924.4	226509	188379	225900	219059	pie-1	WBGene00004027	Y49E10.14a	-0.0689133	0.0410763	-0.120694	-0.0332758		+
26.8614	25.808	25.3766	26.1148	25.3487	25.4607	By MS/MS	By MS/MS	By MS/MS	By MS/MS	By MS/MS	By MS/MS	3	4	4	7	4	6	1.35467e+07	6.52735e+06	4.84043e+06	8.07424e+06	4.74766e+06	5.13099e+06	rpl-1	WBGene00004412	Y71F9AL.13a	-0.06772	0.0432396	-0.126779	-0.0332914
20.6162	19.8551	21.7895	22.0593	21.6772	21.9365			By MS/MS	By MS/MS	By MS/MS	By MS/MS	0	0	3	4	3	4	55424.6	32703.8	125000	150703	115638	138400	C01F1.1	WBGene00015296	C01F1.1	-0.0773533	0.032339	-0.0958612	-0.0335308		+
21.7719	19.4812	21.3868	23.0268	23.2852	23.6415	By matching	By matching	By MS/MS	By MS/MS	By MS/MS	By MS/MS	1	1	4	6	4	5	298408	60986.7	228500	712168	851831	1.0905e+06	tomm-40	WBGene00007686	C18E9.6	-0.0981167	0.023085	-0.0690916	-0.0336005
26.2595	23.8869	20.7657	23.0589	23.0665	22.8286	By MS/MS	By MS/MS	By matching	By MS/MS	By MS/MS	By MS/MS	14	6	3	8	6	9	2.36274e+06	456235	52435.2	257000	258355	219083	tkt-1	WBGene00008506	F01G10.1	-0.105777	0.0217181	-0.0650948	-0.0338489
20.2149	18.6528	20.027	20.5372	20.2789	21.0986			By matching	By MS/MS	By matching	By MS/MS	0	0	2	3	1	3	22536.8	7632.14	19785.2	28177.8	23559.2	41583.5	smg-2	WBGene00004880	Y48G8AL.6	-0.07742	0.0352301	-0.104124	-0.034508		+
19.4382	19.5219	20.0065	18.9333	18.6349	19.416		By matching	By MS/MS	By MS/MS		By matching	0	1	2	2	0	1	44397.8	47048.8	65831	31288.2	25440.7	43721.3	Y54E10A.10	WBGene00021830	Y54E10A.10	-0.0694267	0.0547691	-0.158806	-0.035839
26.4767	24.7341	26.1753	26.8662	25.4192	26.2204	By MS/MS	By MS/MS	By MS/MS	By MS/MS	By MS/MS	By MS/MS	6	5	8	10	7	9	1.86778e+07	5.58119e+06	1.5156e+07	2.44659e+07	8.97358e+06	1.56368e+07	rps-10	WBGene00004479	D1007.6	-0.0835333	0.0402781	-0.118442	-0.037879
21.7382	21.146	20.6909	21.0932	20.4926	20.4521	By MS/MS	By MS/MS	By matching	By MS/MS	By matching	By matching	2	3	1	2	1	1	67273	44624.9	32552	43021.2	28371.2	27586.6	aars-2	WBGene00000197	F28H1.3	-0.07678	0.0596234	-0.172095	-0.0394523
20.1188	19.8125	23.3615	23.5476	23.4603	23.2101			By MS/MS	By matching	By MS/MS	By MS/MS	0	0	2	2	2	2	126510	102312	1.19744e+06	1.36233e+06	1.28233e+06	1.07819e+06	ZK105.1	WBGene00022653	ZK105.1	-0.12344	0.0255086	-0.0761506	-0.0395515
20.8506	22.2208	24.3416	24.3035	25.2072	23.5181	By MS/MS	By matching	By MS/MS	By MS/MS	By MS/MS	By MS/MS	1	1	5	7	7	6	90042.1	232761	1.01233e+06	985955	1.84457e+06	572046	nrfl-1	WBGene00006438	C01F6.6i	-0.118997	0.0272875	-0.08131	-0.0401542
26.4692	25.4442	26.0565	26.4472	25.1172	25.5054	By MS/MS	By MS/MS	By MS/MS	By MS/MS	By MS/MS	By MS/MS	2	1	4	5	3	3	1.54832e+07	7.60864e+06	1.16319e+07	1.52495e+07	6.06585e+06	7.93835e+06	htz-1	WBGene00019947	R08C7.3	-0.08206	0.0549445	-0.159288	-0.0407212		+
22.8257	23.5029	23.5922	22.8363	22.8709	22.72	By MS/MS	By MS/MS	By MS/MS	By MS/MS	By MS/MS	By MS/MS	2	4	8	9	9	10	154873	247646	263459	156014	159798	143929	iffb-1	WBGene00021857	Y54F10BM.2	-0.0765333	0.0774149	-0.219881	-0.0414126
27.6111	26.2485	26.0285	25.9291	24.9205	26.0886	By MS/MS	By MS/MS	By MS/MS	By MS/MS	By MS/MS	By MS/MS	13	10	9	13	9	10	11389452	4.42911e+06	3.8026e+06	3.54945e+06	1.76423e+06	3.96433e+06	rps-3	WBGene00004472	C23G10.3	-0.0979867	0.0424786	-0.124641	-0.042861		+
24.4301	25.2367	26.6573	25.9495	27.1439	26.704	By MS/MS	By MS/MS	By MS/MS	By MS/MS	By MS/MS	By MS/MS	8	10	29	31	27	27	579588	1.0138e+06	2.71385e+06	1.66156e+06	3.80256e+06	2.80307e+06	ifa-4	WBGene00002052	K05B2.3	-0.113697	0.0413209	-0.121383	-0.0466605
20.1432	17.2475	17.6717	18.507	16.9715	18.6699	By matching	By MS/MS	By matching	By matching	By matching	By MS/MS	3	5	3	4	2	5	37355.5	5019.38	6735.43	12017.5	4145.48	13453.9	sdha-2	WBGene00016392	C34B2.7	-0.12068	0.0385842	-0.113653	-0.047107
21.1599	20.8241	18.3442	18.2805	18.1851	18.1653		By MS/MS	By matching	By MS/MS	By matching	By matching	0	1	1	1	1	1	180229	142807	25597.8	24492.3	22925.4	22613.1	maa-1	WBGene00007680	C18D11.2	-0.139747	0.0364547	-0.10761	-0.0499339
20.1565	19.5063	22.5059	22.3859	21.5323	21.8978			By MS/MS	By MS/MS	By matching	By matching	0	0	2	2	2	2	89901.7	57286.2	458137	421569	233307	300570	C48B6.2	WBGene00016740	C48B6.2	-0.1349	0.0409605	-0.120367	-0.0514741
19.5931	18.5055	21.6796	22.1444	22.235	22.3936	By matching		By matching	By MS/MS	By matching	By MS/MS	1	0	3	4	3	2	28246.1	13291.3	119968	165568	176293	196786	skp-1	WBGene00004806	T27F2.1	-0.154713	0.0350829	-0.103705	-0.0517113
22.0455	18.9669	21.9033	21.8627	19.0026	21.6761	By MS/MS		By MS/MS	By MS/MS		By MS/MS	1	0	4	3	0	4	309186	36600.5	280165	272400	37515.7	239342	hrp-1	WBGene00001999	F42A6.7a	-0.148527	0.0369254	-0.108948	-0.0518729
25.2406	26.0676	30.8445	30.2022	30.9884	30.1958	By MS/MS	By MS/MS	By MS/MS	By MS/MS	By MS/MS	By MS/MS	24	28	167	171	179	162	165870	294268	8.06696e+06	5.16864e+06	8.91339e+06	5.14562e+06	ketn-1	WBGene00004130	F54E2.3e	-0.202597	0.0291054	-0.0865632	-0.0527534
20.2094	17.4425	19.8795	20.3847	18.0437	19.8767			By matching	By MS/MS	By matching	By matching	0	0	2	2	1	2	18094.6	2658.6	14396.6	20432.8	4033.01	14368.4	F52B5.3	WBGene00009922	F52B5.3	-0.142897	0.0431015	-0.126391	-0.0543211
23.2087	19.5802	22.8655	24.1645	22.1597	23.9922	By MS/MS		By MS/MS	By MS/MS	By MS/MS	By MS/MS	3	0	1	4	2	3	1.61577e+06	130636	1.27363e+06	3.13383e+06	780883	2.78116e+06	cisd-1	WBGene00044026	W02B12.15a	-0.1657	0.036656	-0.108183	-0.0546564
21.6275	21.713	21.7953	21.6418	22.0463	21.8434	By MS/MS	By MS/MS	By matching	By MS/MS	By MS/MS	By MS/MS	1	2	4	3	4	5	63525.3	67403.9	71362.8	64160.8	84925.8	73782.2	ifg-1	WBGene00002066	M110.4c	-0.0903033	0.266854	-0.667594	-0.0552224
19.176	18.5792	22.9984	23.0395	22.8092	22.7874			By MS/MS	By MS/MS	By MS/MS	By MS/MS	0	0	6	6	3	5	17420.5	11519.2	246450	253576	216163	212918	alp-1	WBGene00001132	T11B7.4b	-0.19248	0.0340971	-0.100892	-0.0564823
26.762	26.919	26.8504	26.6765	27.0133	26.7566	By MS/MS	By MS/MS	By MS/MS	By MS/MS	By MS/MS	By MS/MS	19	17	32	33	32	35	1.67367e+06	1.86603e+06	1.77941e+06	1.57736e+06	1.99206e+06	1.66735e+06	vgln-1	WBGene00007463	C08H9.2a	-0.0912133	0.372924	-0.890086	-0.0569202
19.2697	19.8428	24.4282	24.2884	24.8896	23.7796		By matching	By MS/MS	By matching	By matching	By MS/MS	0	1	1	1	1	2	63205	94031.2	2.2574e+06	2.049e+06	3.10829e+06	1.44e+06	F26A1.14	WBGene00017812	F26A1.14	-0.225563	0.0333456	-0.0987434	-0.0596044
20.5339	17.4996	20.9231	22.1558	18.2219	19.4681	By matching		By matching	By MS/MS	By matching	By MS/MS	1	0	1	2	1	3	101208	12353.9	132553	311506	20382.2	48350.7	F11A10.7	WBGene00008688	F11A10.7	-0.18512	0.0395349	-0.116343	-0.0598869
20.3323	19.975	22.8718	22.2188	22.0861	22.6237			By MS/MS	By MS/MS	By MS/MS	By MS/MS	0	0	5	3	3	4	73343.7	57253.1	426405	271179	247350	359033	hmg-12	WBGene00001977	Y17G7A.1	-0.15758	0.0484719	-0.141396	-0.0602725		+
24.3897	23.5296	24.5179	24.7709	24.1978	24.4467	By MS/MS	By MS/MS	By MS/MS	By MS/MS	By MS/MS	By MS/MS	5	4	6	9	7	8	1.4654e+06	807269	1.60153e+06	1.90853e+06	1.2828e+06	1.5244e+06	plp-1	WBGene00004046	F45E4.2	-0.119407	0.113003	-0.311617	-0.0634068		+
24.4189	23.1578	21.0987	21.4042	21.3594	21.799	By MS/MS	By MS/MS	By MS/MS	By matching	By matching	By MS/MS	3	1	1	1	1	1	3.20414e+06	1.33689e+06	320800	396457	384343	521242	vha-10	WBGene00006919	F46F11.5	-0.172003	0.0495635	-0.144428	-0.0639197
19.9812	20.1267	22.3589	21.8796	21.9613	21.8276			By MS/MS	By MS/MS	By MS/MS	By MS/MS	0	0	3	5	2	4	47046.8	52036.6	244490	175387	185600	169178	F53F4.11	WBGene00009993	F53F4.11	-0.155823	0.057701	-0.166846	-0.0640211
26.6244	22.9837	24.2641	25.9727	24.8103	26.1896	By MS/MS	By MS/MS	By MS/MS	By MS/MS	By MS/MS	By MS/MS	4	2	3	6	3	7	1.14945e+07	921609	2.23855e+06	7.31667e+06	3.26888e+06	8.50391e+06	mai-2	WBGene00015248	B0546.1	-0.18423	0.0503539	-0.14662	-0.0668344
21.6707	21.246	21.3912	21.1305	20.6611	20.9762	By matching	By matching	By MS/MS	By MS/MS	By MS/MS	By MS/MS	1	1	1	1	2	1	303490	226100	250028	208700	150736	187527	F37A8.1	WBGene00009501	F37A8.1	-0.123427	0.147711	-0.396929	-0.0681556
19.6217	18.9755	18.2685	17.9568	17.9103	18.4354		By matching		By MS/MS		By matching	0	1	0	1	0	1	25209.9	16108.1	9867.85	7950.61	7697.96	11077.8	exoc-7	WBGene00016606	C43E11.8	-0.14425	0.0854561	-0.241034	-0.0687408
19.4354	18.4943	23.3024	23.4098	23.7556	23.8258			By MS/MS	By MS/MS	By MS/MS	By MS/MS	0	0	4	6	6	5	39389.5	20514.3	574722	619109	786831	826053	rsp-8	WBGene00004705	C18D11.4a	-0.254557	0.0394369	-0.116066	-0.0689256
19.433	18.8641	17.5728	18.3481	18.5402	17.8907				By MS/MS		By matching	0	0	0	1	0	1	25278	17041	6963.01	11917.2	13614.2	8678.95	Y6B3B.9a	WBGene00012393	Y6B3B.9a	-0.14771	0.0864552	-0.243644	-0.0701293
20.0319	21.2607	17.6575	15.9532	20.1593	19.937	By matching	By MS/MS			By matching	By MS/MS	1	1	0	0	1	2	44666.6	104687	8614.18	2643.56	48791.7	41825	swsn-6	WBGene00022774	ZK616.4	-0.23256	0.0443478	-0.129886	-0.0706765
19.0497	19.4387	22.2264	21.8848	22.7056	22.0359			By MS/MS	By MS/MS	By MS/MS	By MS/MS	0	0	2	3	2	3	10435.6	13665.9	94365.4	74471	131544	82692.6	ergo-1	WBGene00019971	R09A1.1a	-0.20741	0.050049	-0.145775	-0.0709625
23.1629	21.8262	23.0637	23.0043	22.1391	23.1016	By MS/MS	By matching	By MS/MS	By MS/MS	By MS/MS	By MS/MS	2	1	4	5	4	4	722416	286015	674398	647217	355286	692368	aly-3	WBGene00000122	M18.7a	-0.14451	0.0989365	-0.275923	-0.0714076
20.5952	19.7908	31.0803	30.6956	31.106	30.8823	By MS/MS	By matching	By MS/MS	By MS/MS	By MS/MS	By MS/MS	2	2	17	16	16	15	158410	90704.2	2.2704e+08	1.739e+08	2.31121e+08	1.9792e+08	mlc-5	WBGene00011734	T12D8.6	-0.470947	0.0313137	-0.0929195	-0.0716996
21.8689	22.7613	27.6727	26.8867	27.7656	26.8242	By matching	By matching	By MS/MS	By MS/MS	By MS/MS	By MS/MS	4	1	27	26	25	27	123548	229330	6.90162e+06	4.00259e+06	7.36066e+06	3.8329e+06	ifc-1	WBGene00002055	F37B4.2	-0.27835	0.039744	-0.116934	-0.0717321
21.9999	21.8188	25.7241	25.7378	26.0449	25.4979	By MS/MS	By MS/MS	By MS/MS	By MS/MS	By MS/MS	By MS/MS	2	1	9	8	8	9	419410	369930	5.54268e+06	5.59572e+06	6.92298e+06	4.73831e+06	perm-4	WBGene00016638	C44B12.5	-0.23813	0.0448215	-0.131213	-0.0718376
19.547	18.3757	23.2363	23.3228	22.8836	23.1966			By matching	By MS/MS	By MS/MS	By MS/MS	0	0	3	5	3	3	127666	56687.3	1.64688e+06	1.74867e+06	1.2897e+06	1.60219e+06	T13F2.2	WBGene00011743	T13F2.2	-0.25725	0.0437082	-0.128094	-0.0733262		+
20.3055	19.2625	23.4376	23.2719	23.1035	23.6055			By MS/MS	By MS/MS	By MS/MS	By MS/MS	0	0	6	4	7	5	23140.1	11230.6	202875	180858	160938	227910	tns-1	WBGene00006508	M01E11.7c	-0.23558	0.0470908	-0.137551	-0.0733284
23.0643	23.5193	23.1622	22.6508	23.6683	23.3207	By MS/MS	By MS/MS	By MS/MS	By MS/MS	By MS/MS	By MS/MS	1	1	3	4	3	4	674702	924844	722061	506562	1.02546e+06	805922	vha-19	WBGene00021952	Y55H10A.1	-0.13466	0.156286	-0.417464	-0.0738848
21.3835	22.0574	25.3572	25.8614	26.9191	24.9562	By MS/MS	By matching	By MS/MS	By MS/MS	By MS/MS	By MS/MS	2	3	33	31	27	29	19823.9	31628.2	311449	441761	919567	235884	tln-1	WBGene00006771	Y71G12B.11a	-0.261547	0.0444821	-0.130263	-0.0745605
20.2468	18.7369	20.3396	21.2326	20.3472	20.4558			By MS/MS	By MS/MS	By matching	By MS/MS	0	0	2	4	2	3	77763.2	27305	82931.4	154006	83368.8	89887.3	ZK1127.4	WBGene00022851	ZK1127.4	-0.169437	0.0810833	-0.229564	-0.0757062
24.2527	23.421	22.0337	22.1242	20.976	21.1093	By MS/MS	By MS/MS	By MS/MS	By MS/MS	By matching	By MS/MS	4	4	3	4	3	3	1.53761e+06	863921	330255	351638	158654	174015	F23C8.5a	WBGene00017734	F23C8.5a	-0.202627	0.0597731	-0.172503	-0.0757588
24.5513	22.742	20.5664	21.6792	21.3065	21.364	By MS/MS	By MS/MS	By matching	By matching	By MS/MS	By MS/MS	10	4	3	2	6	3	319287	91102.5	20166.2	43611.6	33681.8	35053.3	lam-2	WBGene00016913	C54D1.5	-0.21298	0.056934	-0.164746	-0.076261
19.2579	18.4552	18.8279	19.2055	19.2918	19.2981		By MS/MS	By MS/MS	By matching	By MS/MS	By MS/MS	0	1	1	1	1	1	69655.3	39931.9	51704.2	67172.1	71313.4	71624.5	sar-1	WBGene00022678	ZK180.4	-0.13961	0.172829	-0.456539	-0.077312
21.346	20.5692	20.6527	21.1614	20.3668	20.1885	By MS/MS	By MS/MS	By MS/MS	By MS/MS	By MS/MS	By MS/MS	1	2	2	3	2	2	52266.7	30506	32323.5	45988.2	26511.8	23429.4	cas-1	WBGene00000294	F41G4.2a	-0.14881	0.135256	-0.366737	-0.078084
19.1596	21.3522	18.5949	19.073	19.0839	15.6728	By MS/MS	By MS/MS	By matching	By MS/MS	By matching	By MS/MS	1	2	2	2	1	1	11049.2	50509.6	7470.19	10405.9	10484.3	985.642	hpo-29	WBGene00021754	Y50D7A.4	-0.246747	0.0510986	-0.148682	-0.0780952
26.7752	27.4084	30.7317	30.3921	30.4495	29.4395	By MS/MS	By MS/MS	By MS/MS	By MS/MS	By MS/MS	By MS/MS	18	18	40	38	37	38	5.74252e+06	8.90702e+06	8.9155e+07	7.04552e+07	7.33148e+07	3.64045e+07	act-5	WBGene00000067	T25C8.2	-0.23878	0.053091	-0.154185	-0.078323
26.1599	25.3278	25.366	25.6112	24.6648	24.7797	By MS/MS	By matching	By MS/MS	By MS/MS	By MS/MS	By MS/MS	4	3	4	6	4	5	1.0711e+07	6.01643e+06	6.17786e+06	7.32245e+06	3.79957e+06	4.11456e+06	rpl-11.2	WBGene00004423	F07D10.1	-0.15733	0.115203	-0.317136	-0.0788189
18.3805	18.5568	24.0067	23.4253	24.5681	23.9806			By MS/MS	By MS/MS	By MS/MS	By MS/MS	0	0	1	2	3	1	17960.7	20294.9	887103	592893	1.30915e+06	871211	ccg-1	WBGene00000370	Y73F8A.6	-0.330863	0.0430403	-0.126219	-0.0802805
19.4218	18.7447	22.9098	22.8543	22.1237	22.0971			By MS/MS	By MS/MS	By matching	By matching	0	0	2	3	2	2	63848.2	39931.7	716401	689355	415436	407836	C05C12.5	WBGene00007337	C05C12.5	-0.25309	0.0529266	-0.153732	-0.0804403
27.4643	26.7519	28.873	28.75	27.917	28.2124	By MS/MS	By MS/MS	By MS/MS	By MS/MS	By MS/MS	By MS/MS	7	8	12	12	12	10	3.08633e+07	1.88349e+07	8.19385e+07	7.52432e+07	4.22368e+07	5.18352e+07	his-14	WBGene00001888	ZK131.8	-0.18001	0.0879529	-0.247549	-0.0808246		+	+
19.4637	18.4613	21.8908	21.8986	21.7607	22.0472			By matching	By MS/MS	By MS/MS	By MS/MS	0	0	4	4	4	3	23323.8	11642.4	125433	126120	114623	139800	sut-2	WBGene00022019	Y61A9LA.8	-0.23602	0.05782	-0.167171	-0.081055
26.1761	25.5488	23.4134	23.8015	23.9895	23.6061	By MS/MS	By MS/MS	By MS/MS	By MS/MS	By MS/MS	By MS/MS	12	14	6	9	6	8	1.89552e+06	1.22715e+06	279299	365525	416400	319225	pck-2	WBGene00011232	R11A5.4a	-0.207507	0.0695028	-0.198803	-0.0815741
22.5416	18.8857	21.087	22.5124	21.0958	22.6327	By MS/MS		By matching	By MS/MS	By MS/MS	By MS/MS	3	0	1	3	1	3	872155	69192.8	318213	854686	320171	929017	C06A8.3	WBGene00015514	C06A8.3	-0.23121	0.0606969	-0.175019	-0.0819586
24.1688	24.4312	30.1504	29.4755	30.1007	29.4978	By MS/MS	By MS/MS	By MS/MS	By MS/MS	By MS/MS	By MS/MS	13	13	108	105	109	105	166903	200194	1.0546e+07	6.60612e+06	1.01894e+07	6.70865e+06	myo-5	WBGene00019064	F58G4.1	-0.338467	0.0443754	-0.129964	-0.082466
19.2546	18.2146	23.4871	23.8809	23.8149	23.4858	By MS/MS		By MS/MS	By MS/MS	By MS/MS	By MS/MS	1	0	5	5	6	4	52123.5	25348.8	979834	1.28734e+06	1.22975e+06	978917	lys-7	WBGene00003096	C02A12.4	-0.325117	0.0475115	-0.138723	-0.0845858
20.8024	18.3698	17.6858	19.4757	19.4157	19.427				By MS/MS		By MS/MS	0	0	0	3	0	2	8350.54	1546.73	962.727	3329.05	3193.59	3218.5	F55F10.1b	WBGene00018898	F55F10.1b	-0.21051	0.0762481	-0.216789	-0.085191
25.3457	23.9968	24.9223	24.6884	23.6511	24.7041	By MS/MS	By MS/MS	By MS/MS	By MS/MS	By matching	By MS/MS	3	2	4	5	3	5	1.06597e+07	4.18501e+06	7.94899e+06	6.75901e+06	3.29325e+06	6.83325e+06	rpl-36	WBGene00004450	F37C12.4	-0.17659	0.114475	-0.315311	-0.0857212
27.1026	26.4285	28.1927	28.0066	27.7174	28.033	By MS/MS	By MS/MS	By MS/MS	By MS/MS	By MS/MS	By MS/MS	9	8	17	17	15	14	7.20547e+06	4.51581e+06	1.53395e+07	1.34835e+07	1.10345e+07	1.3732e+07	fib-1	WBGene00001423	T01C3.7	-0.18155	0.106078	-0.294131	-0.0857483
19.7424	18.8973	19.5229	19.8785	19.8724	19.8811	By matching		By matching	By MS/MS	By matching	By matching	1	0	1	2	1	1	32485.8	18084.5	27900.7	35699.7	35548	35763.3	acs-2	WBGene00009221	F28F8.2	-0.160247	0.177393	-0.467199	-0.0869491
19.9803	18.5212	24.54	24.8587	24.5583	24.6353	By matching		By MS/MS	By MS/MS	By MS/MS	By MS/MS	1	0	8	10	7	7	32324	11756.5	762279	950752	772031	814373	C17G10.9b	WBGene00015920	C17G10.9b	-0.354457	0.0471285	-0.137656	-0.0869845
21.0673	17.2082	21.4068	21.4214	18.8427	21.8392			By MS/MS	By MS/MS	By matching	By MS/MS	0	0	2	2	1	3	87892	6056.65	111212	112340	18805.6	150072	pafo-1	WBGene00008338	C55A6.9	-0.28272	0.0581027	-0.167944	-0.0888102
18.8276	17.855	24.1586	23.7136	23.9141	24.1986			By matching	By matching	By MS/MS	By MS/MS	0	0	1	1	2	1	15007.5	7647.51	604098	443743	509935	621065	B0464.6	WBGene00007186	B0464.6	-0.37775	0.0483377	-0.141023	-0.0904001
20.4187	18.9775	18.6203	19.4334	18.4407	18.4729				By MS/MS		By matching	0	0	0	1	0	1	93445.6	34411.2	26864.6	47201.3	23720.5	24255.9	cchl-1	WBGene00011527	T06D8.6	-0.198643	0.10366	-0.287986	-0.0907144
20.5011	19.5735	23.0577	22.8554	22.6398	22.9778			By MS/MS	By MS/MS	By MS/MS	By MS/MS	0	0	5	4	5	2	53001.5	27864	311814	271025	233400	295010	nos-3	WBGene00003785	Y53C12B.3a	-0.263977	0.0673567	-0.193039	-0.0920587
18.1213	18.0118	19.1052	18.8044	18.6517	18.5376				By MS/MS		By MS/MS	0	0	0	2	0	1	47524.3	44048.3	93992.5	76303.3	68638.8	63419.9	ZK973.9	WBGene00022835	ZK973.9	-0.174823	0.181052	-0.475711	-0.0936136
24.0178	24.1413	24.8568	24.553	24.9567	24.6219	By MS/MS	By MS/MS	By MS/MS	By MS/MS	By MS/MS	By MS/MS	5	4	7	7	5	7	2.12325e+06	2.31288e+06	3.79787e+06	3.07676e+06	4.07037e+06	3.22724e+06	iff-1	WBGene00002064	T05G5.10b	-0.17174	0.198179	-0.51515	-0.0936741
27.3857	27.0887	25.8713	25.6703	25.953	25.8285	By MS/MS	By MS/MS	By MS/MS	By MS/MS	By MS/MS	By MS/MS	10	12	11	13	13	14	9.74165e+06	7.92943e+06	3.41011e+06	2.96667e+06	3.60872e+06	3.31029e+06	lec-1	WBGene00002264	W09H1.6b	-0.207483	0.113022	-0.311663	-0.095803
21.5258	21.8378	20.9575	20.5401	21.6689	21.2117	By matching	By matching	By matching	By MS/MS	By MS/MS	By MS/MS	1	1	1	3	1	2	1.5097e+06	1.8742e+06	1.01815e+06	762348	1.66715e+06	1.21435e+06	trap-3	WBGene00021420	Y38F2AR.2	-0.18754	0.162822	-0.432986	-0.0970135
19.5796	19.0311	24.48	24.0165	24.247	24.145			By MS/MS	By MS/MS	By MS/MS	By MS/MS	0	0	8	7	9	6	29019	19841.3	866670	628517	737407	687072	erm-1	WBGene00001333	C01G8.5a	-0.37134	0.0552281	-0.160067	-0.0972119
25.5876	25.0543	25.3045	24.967	24.4566	24.775	By MS/MS	By MS/MS	By MS/MS	By MS/MS	By MS/MS	By MS/MS	3	3	4	4	4	4	7.20344e+06	4.97741e+06	5.92e+06	4.68515e+06	3.28913e+06	4.10114e+06	vha-3	WBGene00006912	Y38F2AL.4	-0.184157	0.203234	-0.526672	-0.0995624
24.685	25.3612	29.0948	28.4152	29.2873	28.3017	By MS/MS	By MS/MS	By MS/MS	By MS/MS	By MS/MS	By MS/MS	14	16	93	87	93	85	205893	329009	4.37656e+06	2.73251e+06	5.00114e+06	2.52573e+06	unc-70	WBGene00006803	K11C4.3c	-0.329633	0.0634941	-0.182612	-0.0997346
19.8137	18.3099	22.9128	23.1309	22.7602	23.0292			By MS/MS	By MS/MS	By MS/MS	By MS/MS	0	0	3	5	4	5	83776.5	29542.4	717873	835036	645800	778182	cyn-10	WBGene00000886	B0252.4b	-0.338877	0.0625126	-0.179951	-0.100166
20.4211	20.2072	19.8427	19.6264	19.2545	19.0884		By matching	By matching	By MS/MS	By matching	By MS/MS	0	2	2	2	1	2	28653.2	24704.1	19188.8	16517.8	12763.9	11376.1	sart-3	WBGene00007111	B0035.12	-0.198753	0.159836	-0.425907	-0.101061
19.8096	18.6971	18.2517	18.7055	18.2386	18.2696			By matching	By MS/MS	By matching	By matching	0	0	1	1	1	1	48363.2	22368.2	16426.9	22498.4	16277.8	16631.6	F25H8.2	WBGene00009132	F25H8.2	-0.209227	0.143492	-0.386752	-0.102513
27.5724	26.2629	24.752	24.9447	24.7298	25.0554	By MS/MS	By MS/MS	By MS/MS	By MS/MS	By MS/MS	By MS/MS	18	11	11	12	13	11	5.54388e+06	2.23669e+06	784832	896998	772859	968582	gdh-1	WBGene00014095	ZK829.4	-0.263713	0.0908391	-0.25505	-0.104071
20.8388	21.9441	25.6979	24.9437	25.879	24.4471	By matching	By matching	By MS/MS	By MS/MS	By MS/MS	By MS/MS	2	3	20	19	16	13	30745.8	66145.8	892296	529035	1.01162e+06	374951	deb-1	WBGene00000942	ZC477.9c	-0.360267	0.0663161	-0.190236	-0.106155
21.2264	21.1262	21.2069	21.2318	22.182	21.6636	By MS/MS	By MS/MS	By matching	By matching	By MS/MS	By MS/MS	1	2	2	2	2	2	153344	143050	151281	153912	297393	207619	tram-1	WBGene00007696	C24F3.1a	-0.197933	0.212519	-0.547694	-0.106336
19.1929	19.4167	20.2693	20.0982	20.3857	19.7023			By matching	By MS/MS	By MS/MS	By MS/MS	0	0	2	2	2	2	42805.7	49988.4	90271.6	80171.7	97856.8	60935.1	msi-1	WBGene00003423	R10E9.1	-0.210263	0.187752	-0.491218	-0.109055
19.3201	19.3776	21.7632	20.3687	20.696	21.2468			By MS/MS	By MS/MS	By MS/MS	By MS/MS	0	0	1	2	1	1	38502.6	40066.5	209382	79641.2	99923.6	146383	T24H10.1	WBGene00012000	T24H10.1	-0.262087	0.106253	-0.294576	-0.109673		+
21.4932	20.1589	18.6804	20.4472	21.2038	19.9769	By MS/MS	By matching		By MS/MS	By matching	By matching	1	1	0	2	1	2	163988	65038.9	23339.6	79422.2	134189	57327.7	apy-1	WBGene00017244	F08C6.6	-0.264807	0.105641	-0.293024	-0.110166
24.985	22.1364	19.5395	21.2583	19.7601	19.7558	By MS/MS	By matching	By matching	By MS/MS	By matching	By matching	5	3	1	2	1	1	1.6604e+06	230515	38101	125420	44398.5	44264.5	pdi-6	WBGene00015168	B0403.4	-0.37803	0.0691559	-0.197872	-0.110844
20.1927	19.5197	26.3812	25.6391	25.7984	25.7627		By matching	By MS/MS	By MS/MS	By MS/MS	By MS/MS	0	1	17	18	14	18	39945.9	25054.3	2.91347e+06	1.74186e+06	1.9453e+06	1.8977e+06	ifd-2	WBGene00002058	F25E2.4	-0.483613	0.0586787	-0.169517	-0.111102
19.4407	19.1643	22.1484	21.8186	22.0049	21.6937			By MS/MS	By MS/MS	By MS/MS	By MS/MS	0	0	2	3	2	2	6908.85	5704.32	45132.2	35910.8	40859.4	32931.9	F35A5.1	WBGene00018024	F35A5.1	-0.30577	0.0880867	-0.247898	-0.111862
26.6023	26.1902	26.7548	26.7928	26.7341	26.5401	By MS/MS	By MS/MS	By MS/MS	By MS/MS	By MS/MS	By MS/MS	4	7	11	12	9	9	9.26178e+06	6.96054e+06	1.02946e+07	1.05691e+07	1.01482e+07	8.87102e+06	rps-6	WBGene00004475	Y71A12B.1a	-0.18939	0.450097	-1.04568	-0.112657
25.1144	25.5463	28.3225	27.9141	28.6432	27.6542	By MS/MS	By MS/MS	By MS/MS	By MS/MS	By MS/MS	By MS/MS	2	3	47	49	46	40	595459	803280	5.50279e+06	4.14624e+06	6.87297e+06	3.46279e+06	hum-1	WBGene00002035	F29D10.4	-0.32182	0.0842221	-0.237805	-0.112789
19.1656	19.7047	20.7647	20.3365	21.552	20.674			By MS/MS	By MS/MS	By MS/MS	By MS/MS	0	0	4	6	3	3	7085.29	10294.7	21463.8	15951.8	37043.4	20156.7	hum-9	WBGene00012437	Y11D7A.14	-0.255717	0.123436	-0.337653	-0.113283
24.0861	24.0169	25.2087	25.1425	25.6471	25.0719	By MS/MS	By MS/MS	By MS/MS	By MS/MS	By MS/MS	By MS/MS	3	4	7	6	7	7	1.7809e+06	1.6975e+06	3.87779e+06	3.70369e+06	5.25468e+06	3.52691e+06	pfn-1	WBGene00003989	Y18D10A.20	-0.236887	0.149504	-0.401239	-0.113322
20.1957	20.475	22.9469	22.6863	22.6636	21.7511		By matching	By MS/MS	By MS/MS	By MS/MS	By MS/MS	0	1	8	6	6	5	30022.6	36435.1	202133	168727	166098	88242.2	unc-112	WBGene00006836	C47E8.7	-0.29794	0.0985654	-0.274972	-0.115323
24.2604	23.2232	24.7023	24.8764	24.499	24.654	By MS/MS	By MS/MS	By MS/MS	By MS/MS	By MS/MS	By MS/MS	2	1	3	3	3	2	6.69864e+06	3.26413e+06	9.09932e+06	1.02663e+07	7.90332e+06	8.79997e+06	rla-2	WBGene00004410	Y62E10A.1	-0.236013	0.166806	-0.442393	-0.116063
26.5334	26.0991	25.9823	25.5354	25.8384	26.0958	By MS/MS	By MS/MS	By MS/MS	By MS/MS	By MS/MS	By MS/MS	5	6	7	7	6	7	1.21412e+07	8.98514e+06	8.28615e+06	6.07912e+06	7.49948e+06	8.96474e+06	iff-2	WBGene00002065	F54C9.1	-0.20789	0.29842	-0.735167	-0.11661
20.4825	19.4621	29.5966	29.085	29.4315	28.8565		By matching	By MS/MS	By MS/MS	By MS/MS	By MS/MS	0	1	14	13	14	13	133189	65655.5	7.38e+07	5.17698e+07	6.58216e+07	4.41845e+07	mlc-7	WBGene00023451	K08E3.10	-0.70234	0.0554364	-0.160639	-0.119605
20.0768	18.1271	25.5181	25.3509	24.8071	25.3232			By MS/MS	By MS/MS	By MS/MS	By MS/MS	0	0	8	9	7	9	122882	31809.4	5.33899e+06	4.75477e+06	3.26155e+06	4.66445e+06	Y66D12A.8b	WBGene00013434	Y66D12A.8b	-0.533597	0.0628955	-0.18099	-0.119958
18.8813	18.0199	23.2289	23.0517	23.4369	23.1254			By MS/MS	By MS/MS	By MS/MS	By MS/MS	0	0	4	4	3	4	28404.4	15634.1	578295	511451	667999	538258	T04A8.6	WBGene00011408	T04A8.6	-0.45006	0.0699737	-0.200065	-0.12003			+
26.4928	25.7419	25.6683	25.8915	25.5738	25.4438	By MS/MS	By MS/MS	By MS/MS	By MS/MS	By MS/MS	By MS/MS	5	1	4	4	4	4	1.88864e+07	1.12234e+07	1.06646e+07	1.24494e+07	9.98902e+06	9.12803e+06	C37A2.7	WBGene00016493	C37A2.7	-0.21921	0.274795	-0.684722	-0.120435
19.0264	18.3592	24.0322	23.9404	24.6424	23.9202			By MS/MS	By MS/MS	By MS/MS	By MS/MS	0	0	3	4	3	3	106793	67253.5	3.4312e+06	3.2196e+06	5.23741e+06	3.17479e+06	grsp-2	WBGene00012118	T28C6.1b	-0.49372	0.066965	-0.191984	-0.121257
20.1861	20.036	17.8525	17.2838	17.9032	17.6301		By MS/MS		By matching			0	1	0	1	0	0	79529.3	71673.4	15777.9	10638	16341.7	13524	lntl-1	WBGene00016289	C31H1.6b	-0.330587	0.102663	-0.285448	-0.124368
31.4413	31.2752	36.494	35.8341	36.381	35.7869	By MS/MS	By MS/MS	By MS/MS	By MS/MS	By MS/MS	By MS/MS	115	118	258	255	249	238	2.62693e+07	2.34134e+07	8.71886e+08	5.51828e+08	8.06223e+08	5.341e+08	unc-54	WBGene00006789	F11C3.3	-0.473343	0.073852	-0.210422	-0.126242
25.6415	24.9424	25.4719	25.7105	25.7074	25.5002	By MS/MS	By MS/MS	By MS/MS	By MS/MS	By MS/MS	By MS/MS	5	4	6	7	7	7	1.30857e+07	8.06001e+06	1.16348e+07	1.3727e+07	1.36972e+07	1.18645e+07	rps-21	WBGene00004490	F37C12.11	-0.2226	0.391919	-0.928763	-0.127955
19.098	19.4881	22.7943	21.9299	23.2895	22.565			By MS/MS	By MS/MS	By MS/MS	By MS/MS	0	0	4	3	3	3	33008.9	43255.2	427877	235017	603116	365005	C39H7.4	WBGene00016542	C39H7.4	-0.399643	0.0875535	-0.246509	-0.128041
22.6844	24.4539	26.0476	21.2285	17.1469	18.4173	By MS/MS	By MS/MS	By MS/MS	By matching			1	1	1	1	0	0	70953.9	241894	730115	25863.2	1527.55	3685.09	T05C3.2	WBGene00020254	T05C3.2	-0.593083	0.0661167	-0.189698	-0.128194
25.4089	23.8831	23.2534	23.6611	23.0142	23.2512	By MS/MS	By MS/MS	By MS/MS	By MS/MS	By MS/MS	By MS/MS	7	3	5	5	4	5	2.96987e+06	1.0314e+06	666627	884333	564768	665620	vha-8	WBGene00006917	C17H12.14	-0.293683	0.138548	-0.37476	-0.128602
19.6664	18.5417	23.5931	23.432	23.4121	23.3246	By matching	By matching	By MS/MS	By MS/MS	By MS/MS	By MS/MS	5	2	14	17	16	13	3341.75	1532.57	50819.3	45449.9	44827.2	42188.7	vab-10	WBGene00006876	ZK1151.1g	-0.457757	0.0783519	-0.222359	-0.128633
25.7088	24.4915	26.1891	26.422	26.0008	26.166	By MS/MS	By MS/MS	By MS/MS	By MS/MS	By MS/MS	By MS/MS	6	6	5	8	6	7	9.14035e+06	3.93117e+06	1.27514e+07	1.49856e+07	1.11907e+07	1.25486e+07	rps-17	WBGene00004486	T08B2.10	-0.273043	0.16557	-0.439479	-0.128716
25.1865	24.4085	25.5788	25.5926	25.4286	25.454	By MS/MS	By MS/MS	By MS/MS	By MS/MS	By MS/MS	By MS/MS	3	3	5	5	5	5	4.77312e+06	2.78362e+06	6.26464e+06	6.32498e+06	5.64527e+06	5.74562e+06	D1054.11	WBGene00008378	D1054.11	-0.24624	0.249597	-0.630046	-0.130229
19.1174	18.4091	21.4012	20.9193	20.7569	20.9383			By MS/MS	By MS/MS	By MS/MS	By MS/MS	0	0	2	2	2	2	28436.8	17404	138475	99149.8	88600.2	100470	unc-96	WBGene00006825	F13C5.6a	-0.3363	0.112847	-0.311224	-0.13032
22.7603	20.5388	20.2771	17.4553	17.2986	20.9975	By MS/MS	By matching	By matching			By MS/MS	3	1	1	0	0	1	192019	41170.3	34340.6	4856.99	4357.02	56581.3	ogdh-1	WBGene00020679	T22B11.5b	-0.448147	0.0820292	-0.232052	-0.130608			+
23.1367	22.3355	22.7557	22.9	23.6763	23.5388	By matching	By matching	By MS/MS	By MS/MS	By MS/MS	By MS/MS	2	1	2	2	2	2	1.84444e+06	1.05846e+06	1.41636e+06	1.56532e+06	2.681e+06	2.4374e+06	vha-1	WBGene00006910	R10E11.8	-0.264793	0.237781	-0.604064	-0.136607
27.0115	26.1655	26.1857	26.327	26.4084	26.3931	By MS/MS	By MS/MS	By MS/MS	By MS/MS	By MS/MS	By MS/MS	12	10	12	15	12	14	8.45563e+06	4.70411e+06	4.7705e+06	5.26131e+06	5.56658e+06	5.50786e+06	par-5	WBGene00003920	M117.2a	-0.240003	0.396666	-0.938384	-0.136695
20.6449	20.8654	24.4993	24.7699	26.3759	24.4007		By matching	By MS/MS	By MS/MS	By MS/MS	By MS/MS	0	1	3	4	4	3	273257	318384	3.95251e+06	4.76798e+06	1.4514e+07	3.69133e+06	Y62H9A.5	WBGene00013393	Y62H9A.5	-0.494703	0.0835275	-0.235985	-0.137558
19.7693	19.693	22.7732	22.0635	22.0585	21.7252			By MS/MS	By MS/MS	By matching	By MS/MS	0	0	1	1	1	1	127664	121087	1.02401e+06	626144	623999	495256	ttr-18	WBGene00007142	B0334.1	-0.373117	0.115916	-0.318924	-0.139748
22.8524	22.2502	19.8745	19.1896	19.1902	19.2066	By MS/MS	By MS/MS	By matching	By matching	By MS/MS	By matching	3	2	1	2	1	1	540909	356328	68657.3	42707.9	42725.7	43215.9	ard-1	WBGene00000181	F01G4.2a	-0.423543	0.100274	-0.279347	-0.140423
21.2082	21.068	21.6584	21.3301	22.8135	22.3857	By matching	By MS/MS	By matching	By MS/MS	By matching	By MS/MS	1	2	2	3	1	2	49444.8	44865.2	67551	53804.2	150435	111833	C50F2.3	WBGene00016837	C50F2.3	-0.29876	0.182021	-0.477962	-0.140588
23.9634	22.5086	26.3509	25.7857	25.9837	26.7442	By MS/MS	By matching	By MS/MS	By MS/MS	By MS/MS	By MS/MS	6	1	26	25	22	22	282018	102885	1.47567e+06	997328	1.14405e+06	1.93811e+06	ajm-1	WBGene00000100	C25A11.4a	-0.41983	0.101843	-0.283356	-0.140805
25.7612	20.4849	20.0784	22.4752	21.1275	22.5784	By MS/MS		By matching	By MS/MS	By matching	By MS/MS	3	0	3	5	2	3	5.17009e+06	133404	100645	530046	208263	569335	far-2	WBGene00001386	F02A9.3	-0.476203	0.0904712	-0.254096	-0.141134
24.473	23.8565	23.0015	22.5585	22.4758	22.5741	By MS/MS	By MS/MS	By MS/MS	By MS/MS	By MS/MS	By MS/MS	5	6	4	7	5	9	517488	337533	186609	137271	129623	138764	immt-1	WBGene00020511	T14G11.3	-0.32039	0.163715	-0.435099	-0.143264
28.0068	27.0456	33.0197	32.4824	32.2452	32.07	By MS/MS	By MS/MS	By MS/MS	By MS/MS	By MS/MS	By MS/MS	10	9	15	16	14	14	3.37125e+07	1.73162e+07	1088526965	750049204	6.36339e+08	5.63562e+08	mlc-2	WBGene00003370	C36E6.5	-0.5579	0.0844074	-0.23829	-0.145239
19.7352	18.7347	22.7858	22.9878	22.9693	22.3763	By matching		By MS/MS	By MS/MS	By matching	By MS/MS	1	0	3	5	2	4	174548	87247.2	1.44624e+06	1.66364e+06	1.64245e+06	1.08882e+06	rps-30	WBGene00004499	C26F1.4	-0.46383	0.0982464	-0.274154	-0.145316
19.401	18.8418	22.5043	22.2114	22.4087	21.9407			By MS/MS	By MS/MS	By matching	By MS/MS	0	0	3	4	3	3	69229.1	46984.3	594918	485631	556789	402540	F36F2.1a	WBGene00009475	F36F2.1a	-0.44001	0.106902	-0.296221	-0.147387
24.8181	24.4858	22.9151	22.7964	23.9996	23.4515	By MS/MS	By MS/MS	By MS/MS	By MS/MS	By MS/MS	By MS/MS	10	14	6	7	6	9	758436	602436	202806	186782	430078	294129	enpl-1	WBGene00011480	T05E11.3a	-0.333037	0.170416	-0.450883	-0.148768
20.4972	18.3352	17.4383	18.817	18.9266	18.6371				By MS/MS		By MS/MS	0	0	0	2	0	2	24667.8	5511.92	2959.98	7697.15	8304.51	6794.68	drh-1	WBGene00001090	F15B10.2a	-0.357583	0.14893	-0.399861	-0.14935		+
24.7282	24.4666	29.906	29.2231	30.109	29.2925	By MS/MS	By MS/MS	By MS/MS	By MS/MS	By MS/MS	By MS/MS	12	19	124	123	133	124	198515	165592	7.1857e+06	4.47621e+06	8.27144e+06	4.69657e+06	spc-1	WBGene00004951	K10B3.10a	-0.586997	0.0877126	-0.246923	-0.151395
19.8197	18.9868	22.8186	22.9025	23.3688	22.6668			By MS/MS	By MS/MS	By MS/MS	By MS/MS	0	0	3	5	4	3	28041.3	15742.4	224164	237582	328243	201773	rnp-8	WBGene00020091	R119.7a	-0.483687	0.103607	-0.287851	-0.152087
19.1049	18.8841	17.9923	17.628	18.702	18.3772		By MS/MS		By MS/MS			0	1	0	1	0	0	24514.7	21035.6	11336.7	8806.96	18541.6	14803.6	T19B10.2	WBGene00011831	T19B10.2	-0.303303	0.245262	-0.620539	-0.152508
22.5883	18.4529	26.1356	27.07	25.5087	26.6398	By MS/MS		By MS/MS	By MS/MS	By MS/MS	By MS/MS	2	0	5	5	4	5	2.10207e+06	119607	2.4574e+07	4.69632e+07	1.59137e+07	3.48534e+07	nola-3	WBGene00007708	C25A1.6	-0.690003	0.0809893	-0.229317	-0.15303
22.4291	20.6963	24.4151	24.79	24.7549	24.7161	By MS/MS	By matching	By MS/MS	By MS/MS	By MS/MS	By MS/MS	2	1	10	9	7	8	166091	49973.6	657972	853208	832677	810587	vha-6	WBGene00006915	VW02B12L.1	-0.465553	0.109728	-0.303368	-0.153414
19.4234	18.0569	21.7937	21.8692	22.3763	22.2154			By matching	By MS/MS	By MS/MS	By MS/MS	0	0	2	4	2	4	100446	38954.3	519342	547244	777727	695671	sup-26	WBGene00006331	R10E4.2j	-0.483977	0.108678	-0.300715	-0.155649
19.1439	19.1388	19.6474	19.5118	20.3853	19.6405			By MS/MS	By matching	By matching	By matching	0	0	1	1	1	1	48273.6	48102.6	68436.5	62296.7	114133	68109	C46A5.6	WBGene00016702	C46A5.6	-0.295177	0.308111	-0.755655	-0.156127
19.7788	19.4488	24.352	19.8901	19.0775	22.2834	By matching		By matching	By MS/MS		By matching	1	0	2	2	0	1	25700.8	20445.4	611798	27761.7	15805.9	145848	prp-17	WBGene00018625	F49D11.1	-0.528667	0.101379	-0.282172	-0.156709
20.5816	19.7538	23.5217	23.2294	23.261	22.9856			By MS/MS	By MS/MS	By MS/MS	By MS/MS	0	0	5	4	5	5	130767	73670.9	1.00358e+06	819519	837667	692108	cyk-7	WBGene00015591	C08C3.4b	-0.465173	0.115616	-0.318171	-0.157046
19.0902	17.9187	26.7384	26.0509	26.9883	26.3537			By MS/MS	By MS/MS	By MS/MS	By MS/MS	0	0	22	22	27	24	6132.99	2722.84	1.23033e+06	763943	1.46297e+06	942364	hpo-34	WBGene00009259	F29G6.3b	-0.831177	0.0772372	-0.21941	-0.157175
20.9957	19.889	18.4519	18.2317	18.2147	18.3429		By MS/MS		By MS/MS		By MS/MS	0	1	0	1	0	1	56512.7	26240.8	9690.91	8319.47	8221.73	8985.65	hsp-75	WBGene00020110	R151.7a	-0.399573	0.142675	-0.384775	-0.157408
22.0495	20.6156	27.1622	27.028	27.3588	26.9067	By MS/MS	By matching	By MS/MS	By MS/MS	By MS/MS	By MS/MS	5	4	39	34	40	35	67825	25103.1	2.34671e+06	2.13828e+06	2.68938e+06	1.96578e+06	atn-1	WBGene00000228	W04D2.1a	-0.673437	0.0872941	-0.245833	-0.158851
19.1723	19.0307	21.9372	20.8564	21.7951	21.7112			By matching	By MS/MS	By matching	By MS/MS	0	0	1	2	1	2	45444.9	41196.7	308900	146039	279915	264099	C16C10.8	WBGene00007628	C16C10.8	-0.43543	0.134034	-0.36375	-0.161446
19.8104	18.929	25.385	24.6303	25.0627	24.6956			By MS/MS	By MS/MS	By MS/MS	By MS/MS	0	0	16	13	16	16	16131	8756.33	768721	455597	614805	476703	ani-2	WBGene00019608	K10B2.5	-0.667727	0.090382	-0.253864	-0.161667
21.2238	18.2922	21.3723	22.3895	20.8252	21.3914			By MS/MS	By MS/MS	By matching	By matching	0	0	4	2	3	2	188394	24692.2	208808	422646	142915	211593	oma-2	WBGene00003865	ZC513.6	-0.449407	0.132981	-0.361171	-0.16376
26.6276	25.0748	25.6871	25.8864	25.2572	25.6368	By MS/MS	By MS/MS	By MS/MS	By MS/MS	By MS/MS	By MS/MS	6	4	8	8	7	7	1.0368e+07	3.5341e+06	5.40241e+06	6.20282e+06	4.0102e+06	5.21741e+06	icd-2	WBGene00022042	Y65B4BR.5a	-0.32458	0.277211	-0.689914	-0.164723			+
25.9471	21.6865	19.5644	20.9939	20.0663	21.1361	By MS/MS	By MS/MS	By matching	By matching	By matching	By MS/MS	6	2	1	2	1	1	3.59406e+06	187506	43072.4	116017	60994.2	128034	aldo-1	WBGene00011474	T05D4.1	-0.58711	0.102495	-0.285018	-0.164923
23.7622	23.3585	22.6535	22.3035	22.5117	22.2566	By MS/MS	By MS/MS	By MS/MS	By MS/MS	By MS/MS	By MS/MS	7	5	8	8	9	6	169381	128035	78541.8	61624.8	71189.3	59652.4	lam-1	WBGene00002247	W03F8.5a	-0.336253	0.249161	-0.62909	-0.165275
18.5435	18.6877	22.1621	21.2333	21.7778	21.112			By MS/MS	By MS/MS	By MS/MS	By MS/MS	0	0	4	3	4	2	21226.6	23457.9	260717	136955	199750	125916	oma-1	WBGene00003864	C09G9.6	-0.483437	0.124986	-0.341492	-0.165807
24.5473	22.1254	21.5127	22.2799	21.5871	21.9965	By MS/MS	By MS/MS	By matching	By MS/MS	By matching	By MS/MS	3	1	1	1	1	1	3.06463e+06	571899	374013	636548	393788	523025	msp-51	WBGene00003444	ZK354.5	-0.41508	0.154816	-0.413958	-0.165852			+
23.8072	23.0093	29.3742	29.0882	30.3437	29.2242	By MS/MS	By matching	By MS/MS	By MS/MS	By MS/MS	By MS/MS	11	10	55	59	63	57	276943	159298	1.31296e+07	1.07681e+07	2.57095e+07	1.18331e+07	rde-12	WBGene00010280	F58G11.2a	-0.734467	0.0905153	-0.25421	-0.167334
19.8275	18.0907	22.5724	22.611	22.2194	22.3105		By matching	By MS/MS	By MS/MS	By MS/MS	By MS/MS	0	1	3	3	3	4	28193.9	8459.03	188997	194125	147973	157618	ntl-4	WBGene00003827	C49H3.5c	-0.5357	0.114773	-0.316058	-0.167671			+
20.3733	19.8944	22.9985	22.401	22.3929	22.1477			By MS/MS	By MS/MS	By MS/MS	By MS/MS	0	0	4	3	3	2	113187	81213.8	698324	461518	458940	387199	F21H7.5	WBGene00009031	F21H7.5	-0.44055	0.14557	-0.391769	-0.16786
28.0591	26.4129	27.4813	27.7882	26.3344	26.5771	By MS/MS	By MS/MS	By MS/MS	By MS/MS	By MS/MS	By MS/MS	6	7	7	6	6	7	3.49587e+07	1.11685e+07	2.34213e+07	2.89725e+07	1.05769e+07	1.2515e+07	his-4	WBGene00001878	T10C6.11	-0.36554	0.212657	-0.548006	-0.168682		+	+
19.8268	18.6253	25.1983	24.6949	24.9209	24.5163		By matching	By MS/MS	By MS/MS	By MS/MS	By MS/MS	0	1	16	15	9	13	29060.3	12636	1.20306e+06	848721	992653	749875	ifd-1	WBGene00002057	R04E5.10a	-0.703167	0.0947998	-0.26529	-0.169415
19.3014	19.3456	22.0448	20.6091	21.7344	21.7936			By MS/MS	By MS/MS	By MS/MS	By MS/MS	0	0	1	1	1	1	53842.1	55516.1	360559	133283	290758	302933	col-84	WBGene00000659	K12D12.3	-0.44413	0.147714	-0.396937	-0.169587
20.2365	18.3119	25.4549	25.4788	26.1857	25.7578			By MS/MS	By MS/MS	By MS/MS	By MS/MS	0	0	4	5	4	6	51474.8	13558.5	1.91629e+06	1.94833e+06	3.18029e+06	2.36408e+06	C27B7.5	WBGene00007762	C27B7.5	-0.77621	0.0898737	-0.252544	-0.169717
19.7115	18.7433	24.8798	24.3682	24.9628	24.3525			By MS/MS	By MS/MS	By MS/MS	By MS/MS	0	0	12	10	13	9	16199	8279.97	582492	408586	616999	404169	T21B10.3	WBGene00011885	T21B10.3	-0.696707	0.0977225	-0.272809	-0.171864
25.2922	23.1302	22.0831	22.3974	21.9371	22.4287	By MS/MS	By MS/MS	By matching	By MS/MS	By MS/MS	By matching	7	4	4	6	4	4	1.95662e+06	437197	211571	263071	191215	268839	alh-8	WBGene00000114	F13D12.4a	-0.45205	0.150391	-0.403369	-0.172493
20.1385	19.1317	24.907	24.2324	24.777	24.4645			By MS/MS	By MS/MS	By MS/MS	By MS/MS	0	0	7	9	7	8	26232.1	13054.6	714997	447931	653364	526137	magu-4	WBGene00009678	F44D12.1b	-0.66463	0.101983	-0.283714	-0.172963
20.4457	19.6322	19.5936	19.7188	19.3066	19.0039			By MS/MS	By MS/MS	By MS/MS	By MS/MS	0	0	1	1	1	1	25502.2	14510.6	14128.1	15408.6	11579.4	9387.5	Y57A10A.31	WBGene00013270	Y57A10A.31	-0.330367	0.332459	-0.806653	-0.173007
22.4117	21.5822	24.1143	24.1395	24.7677	24.2115	By MS/MS	By matching	By MS/MS	By MS/MS	By MS/MS	By MS/MS	15	37	58	64	54	61	62688.6	35277.6	204056	207640	320943	218269	vit-3	WBGene00006927	F59D8.1	-0.453513	0.151961	-0.407132	-0.173499
18.9489	18.8225	22.2329	21.7693	22.7006	21.7133			By MS/MS	By MS/MS	By MS/MS	By matching	0	0	2	2	3	1	50602.5	46358.7	492930	357450	681660	343850	unc-60	WBGene00006794	C38C3.5c	-0.52576	0.125872	-0.343684	-0.173531
23.7963	20.8191	19.1774	20.165	17.8418	18.0105	By MS/MS	By matching		By matching			4	1	0	1	0	0	910500	115625	37055.8	73475.2	14682.5	16503.4	gta-1	WBGene00001794	K04D7.3b	-0.606993	0.110172	-0.304488	-0.17375
27.1395	26.1127	27.3041	27.3256	26.1683	26.1077	By MS/MS	By MS/MS	By MS/MS	By MS/MS	By MS/MS	By MS/MS	5	5	8	8	6	8	2.112e+07	1.03661e+07	2.36728e+07	2.40285e+07	1.07731e+07	1.03304e+07	rps-20	WBGene00004489	Y105E8A.16	-0.35525	0.263361	-0.660029	-0.174293
20.9472	18.0651	17.5361	19.6902	20.9232	20.1831				By MS/MS	By MS/MS	By matching	0	0	0	1	1	1	112322	15235.7	10558.7	46997.8	110467	66139.1	pqn-59	WBGene00004143	R119.4	-0.48933	0.139076	-0.376043	-0.174682			+
20.1701	18.6984	18.9552	19.8848	19.0669	18.52			By matching	By MS/MS	By matching	By MS/MS	0	0	1	1	1	2	45376.3	16360.5	19548.1	37235.7	21122.8	14458.1	tcer-1	WBGene00022853	ZK1127.6	-0.362993	0.24881	-0.628323	-0.174708
20.3096	17.4693	17.3265	19.1969	19.7416	19.3384				By MS/MS		By matching	0	0	0	1	0	1	81225.2	11341	10272.2	37559.5	54788.7	41431.2	egl-27	WBGene00001194	C04A2.3c	-0.457703	0.156626	-0.418275	-0.176429		+
19.0917	18.3013	17.9518	17.8971	19.4065	19.1496				By MS/MS		By MS/MS	0	0	0	1	0	1	12145.6	7022.25	5511.34	5306.29	15106.9	12643.2	spr-5	WBGene00005010	Y40B1B.6	-0.367323	0.253228	-0.637983	-0.176959		+
21.522	21.4151	20.9154	20.8435	21.4418	20.6632	By MS/MS	By matching	By matching	By matching	By MS/MS	By MS/MS	2	1	2	2	3	3	188207	174769	123606	117600	178037	103782	plst-1	WBGene00022425	Y104H12BR.1a	-0.31912	0.466585	-1.07847	-0.177694
25.7585	22.4443	21.4347	23.0766	21.714	21.7905	By MS/MS	By MS/MS	By matching	By MS/MS	By matching	By MS/MS	5	4	2	4	2	2	4.73032e+06	475583	236208	737185	286667	302282	cyn-7	WBGene00000883	Y75B12B.2	-0.531893	0.135755	-0.367954	-0.180576
19.3161	18.8567	23.3142	23.1239	23.8751	22.6217			By MS/MS	By MS/MS	By MS/MS	By matching	0	0	4	4	6	4	16317.4	11868.1	260751	228515	384649	161345	T24B8.4a	WBGene00011978	T24B8.4a	-0.634363	0.117276	-0.322324	-0.182914
26.3121	25.7572	26.5179	26.3026	26.4308	26.2669	By MS/MS	By MS/MS	By MS/MS	By MS/MS	By MS/MS	By MS/MS	15	9	21	20	22	21	2.38041e+06	1.6204e+06	2.74554e+06	2.36477e+06	2.5846e+06	2.30697e+06	lmn-1	WBGene00003052	DY3.2	-0.311397	0.771218	-1.67448	-0.184699
26.3863	26.4353	27.1995	26.7137	27.3825	26.8038	By MS/MS	By MS/MS	By MS/MS	By MS/MS	By MS/MS	By MS/MS	20	26	47	47	54	48	790198	817531	1.38847e+06	991528	1.5763e+06	1.0554e+06	fln-1	WBGene00022048	Y66H1B.2a	-0.338487	0.446976	-1.03946	-0.185407
19.7083	19.1008	24.2023	23.6455	24.3176	23.4605	By matching		By MS/MS	By MS/MS	By MS/MS	By MS/MS	1	0	10	10	9	7	47591.5	31233.9	1.07239e+06	728998	1.16161e+06	641276	unc-95	WBGene00006824	Y105E8A.6	-0.673847	0.115292	-0.317359	-0.185976
19.8295	18.3371	22.0679	22.7871	24.0329	22.859	By matching	By matching	By MS/MS	By MS/MS	By matching	By MS/MS	2	1	1	5	3	6	38820.4	13797.4	183179	301579	715165	316988	nuo-1	WBGene00003831	C09H10.3	-0.648997	0.123132	-0.336901	-0.189412			+
19.5703	18.985	24.2878	23.8211	24.6631	23.5696			By MS/MS	By MS/MS	By MS/MS	By MS/MS	0	0	7	8	7	6	21624.9	14412.5	568943	411695	737971	345833	cyk-4	WBGene00000875	K08E3.6	-0.71519	0.11434	-0.314974	-0.189674
20.8248	19.3691	21.6777	21.4278	20.5756	21.0169			By MS/MS	By MS/MS	By matching	By MS/MS	0	0	1	3	1	2	84426.5	30779.4	152486	128232	71031.8	96450.3	dnj-10	WBGene00001028	F22B7.5b	-0.421443	0.232267	-0.591857	-0.19052
21.8131	20.5968	22.8307	23.2268	23.3284	22.7618	By matching	By matching	By MS/MS	By MS/MS	By MS/MS	By MS/MS	1	1	5	9	7	8	92115.2	39645	186497	245418	263324	177800	eps-8	WBGene00001330	Y57G11C.24d	-0.462267	0.191464	-0.499765	-0.190628
20.2602	19.787	22.6531	22.5192	23.5176	22.5044	By matching		By MS/MS	By MS/MS	By MS/MS	By MS/MS	1	0	4	4	4	3	156981	113077	824449	751399	1.50112e+06	743725	ttr-51	WBGene00010440	JC8.8	-0.54011	0.151281	-0.405503	-0.19072
27.8148	27.1978	26.2435	26.2701	26.7083	26.1001	By MS/MS	By MS/MS	By MS/MS	By MS/MS	By MS/MS	By MS/MS	7	7	9	13	10	13	1.32635e+06	864830	446332	454647	616011	404101	epi-1	WBGene00001328	K08C7.3d	-0.399527	0.278086	-0.691794	-0.192309
24.5661	23.5414	23.0993	23.236	23.242	22.9582	By MS/MS	By MS/MS	By MS/MS	By MS/MS	By MS/MS	By MS/MS	4	4	9	8	10	7	671299	329973	242880	267022	268131	220243	vha-5	WBGene00006914	F35H10.4	-0.39058	0.322962	-0.786839	-0.195643
23.8639	22.1889	21.0568	21.5254	21.6617	21.4556	By MS/MS	By matching	By matching	By MS/MS	By matching	By matching	4	2	2	3	2	3	545249	170750	77903.7	107807	118482	102711	pyk-1	WBGene00009126	F25H5.3c	-0.470807	0.205735	-0.532351	-0.197454
24.2843	22.5492	23.6054	22.5102	21.6296	23.0852	By MS/MS	By matching	By matching	By MS/MS	By MS/MS	By MS/MS	3	5	3	4	3	5	1.277e+06	383575	797624	373355	202788	556187	pas-5	WBGene00003926	F25H2.9	-0.458247	0.218211	-0.560497	-0.197727			+
20.122	19.1045	21.4417	20.8141	20.7324	21.0549			By MS/MS	By MS/MS	By matching	By MS/MS	0	0	2	2	1	2	39347.6	19437.1	98220.7	63572.2	60072.6	75120.5	Y6D1A.1	WBGene00012395	Y6D1A.1	-0.440863	0.240469	-0.609995	-0.198343
20.377	20.7525	22.2679	20.6422	21.3989	21.3907		By matching	By MS/MS	By matching	By matching	By MS/MS	0	2	1	2	1	2	30261.3	39255.5	112227	36366.6	61448.8	61098	hcf-1	WBGene00001827	C46A5.9	-0.419523	0.284752	-0.706074	-0.20033
23.3381	18.1876	21.6864	22.1982	19.3518	22.0142	By MS/MS		By MS/MS	By matching		By MS/MS	2	0	2	1	0	2	5.30202e+06	149271	1.68745e+06	2.40604e+06	334536	2.11795e+06	R06C1.4	WBGene00011059	R06C1.4	-0.65876	0.13965	-0.377439	-0.202986
20.4111	18.8056	21.3168	21.2757	21.171	21.3647			By MS/MS	By MS/MS	By MS/MS	By MS/MS	0	0	1	1	2	1	87146.2	28636.2	163256	158674	147563	168769	mex-5	WBGene00003230	W02A2.7	-0.484317	0.212499	-0.547649	-0.203123		+
19.1658	18.7153	19.1708	17.8307	17.8007	18.3533		By MS/MS		By MS/MS		By MS/MS	0	1	0	1	0	1	14003.4	10247.4	14051.6	5550.46	5436.09	7973.31	C14H10.3a	WBGene00007593	C14H10.3a	-0.412653	0.323853	-0.788702	-0.20396
25.5251	22.98	22.4649	23.0641	22.723	23.1501	By MS/MS	By MS/MS	By MS/MS	By MS/MS	By MS/MS	By MS/MS	9	3	7	5	6	5	1.72446e+06	295475	206754	313204	247251	332447	pdi-3	WBGene00003964	H06O01.1	-0.506233	0.198542	-0.515981	-0.204035
25.1662	23.3996	18.3058	17.6809	18.2477	17.8971	By MS/MS	By MS/MS	By MS/MS	By MS/MS		By matching	7	5	1	2	0	2	1.44815e+06	425615	12463.1	8081.91	11970.6	9388.05	C16A3.10a	WBGene00015814	C16A3.10a	-0.914027	0.111781	-0.308543	-0.204829
19.6847	18.2457	27.3339	26.5623	27.4523	26.4188			By MS/MS	By MS/MS	By MS/MS	By MS/MS	0	0	12	10	14	11	60196.2	22201.3	1.20836e+07	7.07822e+06	1.31171e+07	6.40805e+06	cap-2	WBGene00000293	M106.5	-1.08137	0.103426	-0.287391	-0.205478			+
19.5322	18.7781	22.8963	22.0143	22.2621	22.0421			By MS/MS	By MS/MS	By MS/MS	By MS/MS	0	0	2	2	3	3	31592.1	18731.2	325283	176500	209575	179941	gsnl-1	WBGene00010593	K06A4.3	-0.618697	0.154622	-0.413495	-0.20649
27.6411	26.7501	32.6399	31.8981	32.6463	31.8596	By MS/MS	By MS/MS	By MS/MS	By MS/MS	By MS/MS	By MS/MS	44	34	157	152	163	145	1.85231e+06	998852	5.92257e+07	3.54168e+07	5.94895e+07	3.44849e+07	myo-2	WBGene00003514	T18D3.4	-0.80648	0.123459	-0.337712	-0.207424
27.5162	25.8358	32.8597	32.3761	32.8287	32.298	By MS/MS	By MS/MS	By MS/MS	By MS/MS	By MS/MS	By MS/MS	18	11	35	36	34	36	8.72545e+06	2.72233e+06	3.54259e+08	2.53377e+08	3.46737e+08	2.4001e+08	unc-87	WBGene00006819	F08B6.4b	-0.89822	0.116574	-0.32057	-0.208794
21.7423	19.8561	26.5601	25.702	26.9932	27.0522	By matching		By MS/MS	By MS/MS	By MS/MS	By MS/MS	1	0	19	20	16	21	113165	30614.2	3.19168e+06	1.76084e+06	4.30936e+06	4.48903e+06	hrpf-2	WBGene00022253	Y73B6BL.33a	-0.89509	0.117303	-0.32239	-0.209308
20.034	19.8898	21.6687	20.7114	21.6453	21.3678		By matching	By MS/MS	By MS/MS	By MS/MS	By MS/MS	0	1	2	2	3	1	53678.3	48573.8	166690	85844.7	164005	135305	unc-11	WBGene00006751	C32E8.10e	-0.459687	0.2664	-0.666611	-0.209942
18.8316	16.5439	26.2491	25.8475	26.6491	25.8546			By MS/MS	By MS/MS	By MS/MS	By MS/MS	0	0	12	11	12	11	31102.6	6369.92	5.31714e+06	4.0252e+06	7.01601e+06	4.04514e+06	flap-1	WBGene00018998	F57B9.7a	-1.16125	0.10427	-0.28954	-0.210727
20.7198	20.097	18.3885	18.7599	19.4739	18.2212			By matching	By MS/MS		By MS/MS	0	0	1	2	0	1	31398.1	20391.2	6239.26	8070.88	13239.7	5556	nath-10	WBGene00018866	F55A12.8	-0.501377	0.223978	-0.573409	-0.211161
20.0899	19.6162	19.0917	18.8292	18.8975	18.3433		By matching	By matching	By matching	By matching	By MS/MS	0	1	1	1	1	1	25363.2	18265.2	12697.5	10585	11098.7	7558.63	F53H1.1b	WBGene00018776	F53H1.1b	-0.43012	0.33972	-0.821738	-0.21257
19.7529	18.5389	24.0938	23.4946	23.9315	23.4022			By MS/MS	By MS/MS	By MS/MS	By MS/MS	0	0	4	5	3	4	51970.9	22404.3	1.05318e+06	695233	941119	652120	tag-243	WBGene00044078	T04A8.4	-0.780783	0.132608	-0.360257	-0.212904
21.3076	18.5851	21.0716	21.6958	20.9916	21.485	By matching		By matching	By MS/MS	By matching	By MS/MS	1	0	1	3	1	3	173040	26217.8	146920	226467	139000	195680	Y59A8B.10a	WBGene00013347	Y59A8B.10a	-0.534937	0.204985	-0.530649	-0.213285
25.742	23.7202	27.5759	27.5413	27.5541	27.7254	By MS/MS	By matching	By MS/MS	By MS/MS	By MS/MS	By MS/MS	6	4	8	8	8	8	7.01514e+06	1.72738e+06	2.50088e+07	2.44163e+07	2.46325e+07	2.77388e+07	Y62H9A.6	WBGene00013394	Y62H9A.6	-0.62838	0.164256	-0.436377	-0.213735
19.4732	18.6641	22.3356	21.5242	22.3208	22.0521			By MS/MS	By MS/MS	By MS/MS	By matching	0	0	3	3	3	2	22743.9	12981	165397	94249.7	163710	135894	ZK512.2a	WBGene00013983	ZK512.2a	-0.629703	0.167401	-0.443793	-0.215732
19.8334	18.2724	20.3475	20.5718	20.666	20.502			By matching	By MS/MS	By matching	By MS/MS	0	0	1	2	1	2	46709.6	15830.7	66709.8	77930	83184.8	74249.9	JC8.2	WBGene00010435	JC8.2	-0.500213	0.249891	-0.63069	-0.218137
19.3634	17.7018	20.9504	20.8278	20.4775	20.5525			By MS/MS	By matching	By matching	By matching	0	0	1	1	1	1	84309.6	26649.7	253276	232650	182500	192237	grsp-1	WBGene00012840	Y43F8C.20	-0.569713	0.198475	-0.515828	-0.218745
20.7226	18.7892	21.0576	21.2037	20.9546	21.2222			By MS/MS	By MS/MS	By MS/MS	By MS/MS	0	0	1	3	2	4	78650	20591	99209.3	109782	92372.7	111200	K12H4.3	WBGene00019678	K12H4.3	-0.506573	0.246073	-0.622321	-0.218916
27.8538	26.7943	32.4446	31.7224	32.5395	31.8433	By MS/MS	By MS/MS	By MS/MS	By MS/MS	By MS/MS	By MS/MS	56	45	172	165	172	165	2.20519e+06	1.058e+06	5.31384e+07	3.22099e+07	5.67493e+07	35026422	myo-1	WBGene00002348	R06C7.10	-0.82599	0.13402	-0.363714	-0.219038
21.7024	18.77	22.5445	23.4362	23.1687	23.1761	By matching		By MS/MS	By MS/MS	By MS/MS	By MS/MS	1	0	4	5	3	2	113753	14900.6	203909	378334	314306	315933	Y71G10AL.1a	WBGene00022134	Y71G10AL.1a	-0.677763	0.161999	-0.431036	-0.220597
19.6033	18.4603	22.8749	22.3218	23.1262	22.6503			By MS/MS	By MS/MS	By MS/MS	By MS/MS	0	0	6	6	6	7	6986.77	3163.66	67473.8	45985.1	80312.1	57743.9	hum-6	WBGene00002039	T10H10.1	-0.724047	0.153747	-0.411405	-0.222104
19.204	19.7114	19.8116	19.2934	19.7251	18.4285		By matching	By matching	By MS/MS	By matching	By MS/MS	0	1	1	1	1	1	15485.6	22012.4	23594.4	16475.4	22222.1	9046.15	ced-12	WBGene00000426	Y106G6E.5a	-0.435787	0.442661	-1.03085	-0.226648
22.1932	20.1293	20.2453	20.8781	20.3496	20.2958	By MS/MS	By matching	By matching	By MS/MS	By matching	By matching	2	1	1	2	1	2	435927	104264	112991	175199	121464	117018	fat-6	WBGene00001398	VZK822L.1c	-0.494953	0.299008	-0.736415	-0.227867
24.2196	22.2551	23.5736	23.9107	23.7198	23.9177	By MS/MS	By MS/MS	By MS/MS	By MS/MS	By MS/MS	By MS/MS	5	1	2	5	3	3	1.50269e+06	385030	960310	1.21308e+06	1.06277e+06	1.219e+06	sqd-1	WBGene00022235	Y73B6BL.6a	-0.476513	0.335183	-0.812317	-0.228367
20.5553	19.0282	23.2571	23.0333	23.2558	22.8736			By MS/MS	By MS/MS	By MS/MS	By MS/MS	0	0	3	2	2	2	192604	66828.7	1.25313e+06	1.07306e+06	1.252e+06	960622	ttr-2	WBGene00010539	K03H1.4	-0.71103	0.168968	-0.447481	-0.230184
26.1799	22.7253	24.3841	24.9517	23.6753	24.8105	By MS/MS	By MS/MS	By MS/MS	By MS/MS	By MS/MS	By MS/MS	6	2	5	6	6	6	4.22349e+06	385245	1.21639e+06	1.80278e+06	744223	1.63472e+06	vig-1	WBGene00006924	F56D12.5a	-0.58391	0.219564	-0.563532	-0.230234
20.4556	18.8476	18.5594	18.9884	18.79	18.4851		By matching		By MS/MS		By MS/MS	0	1	0	1	0	1	75683	24827.9	20332.5	27372.2	23855.8	19311.1	F08F3.4	WBGene00017262	F08F3.4	-0.494667	0.330796	-0.803189	-0.233788
24.019	20.5375	21.1981	20.7783	19.9952	21.9476	By MS/MS	By matching	By MS/MS	By matching	By matching	By MS/MS	4	2	1	1	2	2	679999	60880.1	96232.3	71935.9	41804	161784	idh-1	WBGene00010317	F59B8.2a	-0.649647	0.196685	-0.511736	-0.234572
19.7078	18.1157	21.2687	21.5979	21.2457	20.6326			By MS/MS	By MS/MS	By matching	By MS/MS	0	0	3	4	2	3	25186.7	8353.8	74308.9	93352.9	73132.6	47814.7	larp-1	WBGene00020097	R144.7a	-0.625353	0.208844	-0.539394	-0.235152
26.8392	23.6815	21.5132	22.7084	22.9382	22.6747	By MS/MS	By MS/MS	By MS/MS	By MS/MS	By MS/MS	By MS/MS	9	5	3	5	5	4	1.0005e+07	1.12117e+06	249425	571125	669743	557950	tct-1	WBGene00009122	F25H2.11	-0.741973	0.172763	-0.456385	-0.237374
19.5093	17.9255	25.5324	25.0002	25.5925	24.4744			By MS/MS	By MS/MS	By MS/MS	By MS/MS	0	0	15	13	17	13	11845	3951.71	770332	532665	803094	369983	fli-1	WBGene00001443	B0523.5	-1.07803	0.130242	-0.354453	-0.237379
20.1206	18.6748	25.2114	24.6931	25.3102	24.3271			By MS/MS	By MS/MS	By MS/MS	By MS/MS	0	0	13	10	15	12	22800.6	8369.37	777021	542481	832081	420940	ani-1	WBGene00013038	Y49E10.19	-0.982457	0.14016	-0.378677	-0.239949
20.4638	19.7087	22.5767	21.8399	22.2087	21.9122			By MS/MS	By MS/MS	By MS/MS	By MS/MS	0	0	3	3	4	3	45192.6	26777.8	195478	117306	151478	123331	gls-1	WBGene00007975	C36B1.8c	-0.596117	0.241634	-0.612561	-0.241035
24.994	22.4934	22.5966	22.7394	22.29	22.9291	By MS/MS	By MS/MS	By matching	By MS/MS	By matching	By MS/MS	3	2	3	3	3	3	3.71267e+06	656045	704722	778024	569776	887400	his-24	WBGene00001898	M163.3	-0.57288	0.264731	-0.662998	-0.242327		+
19.9402	17.1597	22.0343	21.8829	21.5647	22.136			By MS/MS	By MS/MS	By MS/MS	By MS/MS	0	0	3	3	3	3	31438.4	4575.46	134222	120856	96934.3	144028	T17H7.1	WBGene00020550	T17H7.1	-0.786867	0.171193	-0.452705	-0.242999
20.0608	18.4361	20.9098	20.9049	21.2955	21.131			By matching	By MS/MS	By matching	By MS/MS	0	0	2	3	1	1	23776.2	7709.96	42826	42682.5	55952.2	49924.1	Y105E8A.25e	WBGene00013682	Y105E8A.25e	-0.598007	0.253337	-0.638223	-0.245388
23.1584	19.8958	18.2072	18.704	18.1526	18.5379	By MS/MS	By matching		By matching		By matching	4	1	0	1	0	1	292572	30484.1	9457.54	13345.4	9106.05	11893.5	F45D11.16	WBGene00018461	F45D11.16	-0.79353	0.175604	-0.463028	-0.246914
20.6243	18.4341	24.6269	24.2461	25.9273	25.3578	By matching		By MS/MS	By MS/MS	By MS/MS	By MS/MS	1	0	13	13	11	12	38485.6	8432.66	616855	473762	1.51933e+06	1.02381e+06	F32B4.4c	WBGene00009314	F32B4.4c	-1.04684	0.145402	-0.391364	-0.250749
26.7802	24.5754	24.7546	25.0792	24.7205	24.9468	By MS/MS	By MS/MS	By MS/MS	By MS/MS	By MS/MS	By MS/MS	18	9	11	16	16	15	3.49242e+06	757573	857755	1.07421e+06	837695	980002	hsp-60	WBGene00002025	Y22D7AL.5a	-0.551257	0.324658	-0.790383	-0.250861
19.9677	18.3212	23.6705	23.1229	23.6968	23.2173			By MS/MS	By MS/MS	By MS/MS	By MS/MS	0	0	5	6	6	4	26291.5	8398.1	342358	234220	348640	250062	cbd-1	WBGene00010351	H02I12.1	-0.891183	0.164774	-0.437599	-0.251994
20.2427	17.0845	26.4035	26.0126	26.3418	25.9896			By MS/MS	By MS/MS	By MS/MS	By MS/MS	0	0	10	10	9	8	103392	11581.5	7.39715e+06	5.64134e+06	7.08761e+06	5.55224e+06	mlc-6	WBGene00010554	K04C1.4	-1.30046	0.132729	-0.360553	-0.25465
20.6736	19.1381	21.3642	21.2593	21.4546	21.3423			By matching	By MS/MS	By MS/MS	By MS/MS	0	0	3	5	2	5	59731.5	20606.3	96407.3	89643.1	102639	94956.9	F54C9.9	WBGene00010044	F54C9.9	-0.5842	0.313201	-0.766372	-0.258234
20.3207	19.7304	17.76	17.5448	18.5562	17.3578	By MS/MS	By MS/MS		By matching		By matching	1	1	0	1	0	1	15590.9	10355.6	2642.44	2276.31	4588.87	1999.53	uggt-1	WBGene00018604	F48E3.3	-0.66798	0.246016	-0.622195	-0.259552
26.0016	24.5032	27.1182	26.9543	26.5229	26.3829	By MS/MS	By MS/MS	By MS/MS	By MS/MS	By MS/MS	By MS/MS	3	4	7	7	7	5	8.39763e+06	2.97239e+06	1.821e+07	1.62538e+07	1.20533e+07	1.09383e+07	rps-12	WBGene00004481	F54E7.2	-0.600783	0.302537	-0.743886	-0.260347
19.2519	18.3902	21.7602	21.2795	22.747	21.758	By matching	By matching	By MS/MS	By MS/MS	By MS/MS	By MS/MS	7	6	41	41	39	40	8792.96	4838.86	50028.2	35850.7	99145	49950.9	ifc-2	WBGene00002056	M6.1a	-0.77715	0.202624	-0.525283	-0.260833
20.6039	19.9049	22.1208	21.8938	23.8197	22.6029	By matching		By MS/MS	By matching	By MS/MS	By MS/MS	1	0	2	3	3	4	41936.9	25834.5	120016	102540	389632	167631	hmg-3	WBGene00001973	C32F10.5	-0.71426	0.227086	-0.580342	-0.261561		+
26.1072	22.9429	33.3221	32.7403	33.575	32.9128	By MS/MS	By matching	By MS/MS	By MS/MS	By MS/MS	By MS/MS	14	2	40	38	44	39	4.25211e+06	474306	6.31706e+08	4.22047e+08	7.52704e+08	4.75661e+08	lev-11	WBGene00002978	Y105E8B.1e	-1.46943	0.131675	-0.35797	-0.262169
19.8298	18.6171	21.8793	21.5016	21.9015	21.3653			By matching	By matching	By MS/MS	By MS/MS	0	0	1	1	3	1	26624.9	11487.9	110217	84831.2	111925	77183.1	Y45F10B.13b	WBGene00012875	Y45F10B.13b	-0.70884	0.240027	-0.60902	-0.266091
21.6519	18.943	22.4513	22.8079	23.0421	23.0702	By matching		By MS/MS	By MS/MS	By MS/MS	By MS/MS	1	0	2	2	2	1	549198	83996.3	955819	1.22382e+06	1.43946e+06	1.4678e+06	F53E10.6	WBGene00018762	F53E10.6	-0.77474	0.216167	-0.555908	-0.267738
30.8542	28.9007	35.3905	34.8118	35.2936	34.6435	By MS/MS	By MS/MS	By MS/MS	By MS/MS	By MS/MS	By MS/MS	19	20	49	44	47	43	9.70552e+07	2.50581e+07	2252097131	1507856411	2105698747	1341855249	act-1	WBGene00000063	T04C12.6	-1.06079	0.162649	-0.432576	-0.268401
25.81	24.3299	23.7547	24.046	23.7713	23.1127	By MS/MS	By MS/MS	By MS/MS	By MS/MS	By MS/MS	By MS/MS	7	5	7	7	5	4	3.26816e+06	1.1715e+06	786335	962279	795446	503888	C14F11.4a	WBGene00015780	C14F11.4a	-0.615823	0.326639	-0.794523	-0.270681
19.7411	18.2989	26.8181	25.4598	27.1504	25.9228			By MS/MS	By MS/MS	By MS/MS	By MS/MS	0	0	25	18	23	17	20380.1	7499.95	2.75163e+06	1.07321e+06	3.46443e+06	1.47937e+06	tag-273	WBGene00013289	Y57G11A.1b	-1.34273	0.144331	-0.388779	-0.271055
21.2779	18.5797	20.4717	21.2319	20.8314	20.8477	By matching		By matching	By MS/MS	By matching	By MS/MS	1	0	1	3	2	2	423783	65296.9	242349	410467	310983	314517	Y56A3A.19	WBGene00013237	Y56A3A.19	-0.640587	0.303112	-0.745102	-0.271466
22.9684	20.5706	18.4527	18.2631	18.2217	18.166	By MS/MS	By MS/MS	By matching	By matching	By MS/MS	By matching	3	1	1	1	1	1	746063	141573	32615.5	28598.2	27790	26737.3	F38B2.4a	WBGene00009531	F38B2.4a	-0.88103	0.195154	-0.508231	-0.272468
20.5506	18.2743	22.7428	22.346	22.9132	22.979			By MS/MS	By MS/MS	By matching	By MS/MS	0	0	3	4	3	3	139626	28821.7	638063	484635	718072	751581	eif-1.A	WBGene00019162	H06H21.3	-0.869113	0.202033	-0.523938	-0.27514
20.2053	19.6177	22.1201	21.5209	22.1311	21.3473			By matching	By MS/MS	By MS/MS	By MS/MS	0	0	3	3	2	3	92995.3	61881.9	350654	231477	353338	205223	rsu-1	WBGene00007924	C34C12.5	-0.656893	0.302745	-0.744326	-0.275712
20.3487	19.2389	18.5721	18.3263	18.4917	18.0179		By matching	By matching	By matching	By matching	By MS/MS	0	1	1	1	1	1	22632.2	10486.3	6605.57	5570.68	6247.3	4498.65	F53H1.4b	WBGene00018778	F53H1.4b	-0.609813	0.358718	-0.860966	-0.276147
19.18	18.5458	22.6073	20.8066	21.6657	21.6808			By MS/MS	By matching	By MS/MS	By matching	0	0	4	1	3	2	24747.7	15945.2	266242	76416.5	138616	140075	noca-1	WBGene00011647	T09E8.1e	-0.806617	0.228054	-0.582497	-0.279613
22.6041	18.8223	22.9498	23.2559	23.0762	23.9317	By MS/MS		By MS/MS	By MS/MS	By MS/MS	By MS/MS	2	0	3	9	3	7	375030	27265.7	476560	589236	520207	941236	calu-1	WBGene00019760	M03F4.7a	-0.873397	0.210415	-0.542944	-0.280959
20.7555	18.8013	24.3905	23.4472	23.6042	23.6013			By MS/MS	By MS/MS	By MS/MS	By MS/MS	0	0	6	6	8	7	28552.2	7368.19	354726	184467	205677	205259	pat-2	WBGene00003929	F54F2.1	-0.966833	0.192721	-0.502652	-0.282414
24.4735	22.8839	28.8942	27.9659	28.8258	28.1496	By MS/MS	By MS/MS	By MS/MS	By MS/MS	By MS/MS	By MS/MS	8	6	41	41	39	40	568172	188783	1.21688e+07	6.3944e+06	1.16054e+07	7.26267e+06	ifc-2	WBGene00002056	M6.1d	-1.06471	0.178916	-0.470747	-0.283036
24.0259	18.6685	28.1416	28.7003	28.2824	28.6955	By MS/MS		By MS/MS	By MS/MS	By MS/MS	By MS/MS	1	0	5	6	5	5	1.42342e+06	34720.7	2.46759e+07	3.63466e+07	2.72067e+07	3.62266e+07	Y39B6A.1	WBGene00012664	Y39B6A.1	-1.46187	0.15045	-0.40351	-0.285361
23.8163	21.007	30.5843	29.8075	30.7658	29.8706	By MS/MS	By matching	By MS/MS	By MS/MS	By MS/MS	By MS/MS	6	2	23	24	22	22	1.47711e+06	210740	1.6099e+08	9.39612e+07	1.8257e+08	9.81648e+07	unc-27	WBGene00006764	ZK721.2	-1.49375	0.149277	-0.400693	-0.285726
20.4836	18.938	23.1085	22.6158	23.5308	22.8954			By MS/MS	By MS/MS	By MS/MS	By MS/MS	0	0	5	4	7	5	37593.6	12878.2	231885	164805	310744	200047	zen-4	WBGene00006974	M03D4.1b	-0.8912	0.217906	-0.559813	-0.288231
20.182	19.5133	21.3744	21.642	22.9254	21.1451			By matching	By MS/MS	By MS/MS	By MS/MS	0	0	3	2	2	3	59477.7	37416.1	135925	163625	398299	115950	cor-1	WBGene00000768	R01H10.3d	-0.727153	0.287346	-0.711614	-0.288343
21.6714	19.348	28.7245	28.3609	28.5814	26.8049	By matching		By MS/MS	By MS/MS	By MS/MS	By MS/MS	1	0	18	18	18	15	208750	41706.1	2.77218e+07	2.15456e+07	2.51031e+07	7.3275e+06	cap-1	WBGene00000292	D2024.6	-1.48785	0.153256	-0.410231	-0.290207
20.538	19.3262	19.2333	19.863	21.162	19.9129				By MS/MS	By matching	By MS/MS	0	0	0	1	1	2	84583.3	36517.4	34238.3	52977.6	130356	54842.1	Y38E10A.22b	WBGene00012600	Y38E10A.22b	-0.610373	0.437184	-1.0199	-0.290867
24.1545	22.7434	22.8622	22.5142	23.0601	23.1102	By MS/MS	By matching	By MS/MS	By MS/MS	By MS/MS	By MS/MS	4	2	5	7	6	6	518694	195053	211797	166400	242926	251506	mua-6	WBGene00003485	W10G6.3	-0.569657	0.58003	-1.30143	-0.293983
21.3534	18.7135	23.5343	22.9648	22.8699	23.3113	By matching		By MS/MS	By MS/MS	By MS/MS	By MS/MS	1	0	3	4	2	3	148844	23881	674942	454810	425838	578279	B0238.11	WBGene00015075	B0238.11	-0.922637	0.223348	-0.572001	-0.296382
23.1794	20.2369	18.2806	17.2173	18.8282	19.8693	By MS/MS	By matching				By matching	3	1	0	0	0	2	499984	65037	16759.3	8019.98	24495.6	50407.2	R07H5.8	WBGene00011128	R07H5.8	-0.988243	0.210647	-0.543469	-0.297807
24.6854	21.8827	27.906	27.6265	27.7611	27.535	By MS/MS	By matching	By MS/MS	By MS/MS	By MS/MS	By MS/MS	8	2	29	27	33	29	627443	89923.2	5.84882e+06	4.81884e+06	5.29e+06	4.52255e+06	pqn-22	WBGene00004112	C46G7.4h	-1.10277	0.195081	-0.508064	-0.300439
20.2763	19.398	23.7866	23.2829	24.6688	23.0008			By MS/MS	By MS/MS	By MS/MS	By MS/MS	0	0	4	5	4	3	141106	76760.4	1.60778e+06	1.134e+06	2.96345e+06	932565	Y55F3BR.6	WBGene00021943	Y55F3BR.6	-1.01666	0.215467	-0.554333	-0.304935
25.1283	22.7042	29.534	28.82	29.8056	29.1493	By MS/MS	By matching	By MS/MS	By MS/MS	By MS/MS	By MS/MS	24	7	105	98	107	99	269661	50246.2	5.71565e+06	3.48457e+06	6899915	4.37793e+06	lfi-1	WBGene00022500	ZC8.4d	-1.26478	0.186794	-0.489006	-0.309507
26.6996	24.3153	23.5948	24.0278	24.1454	23.7905	By MS/MS	By MS/MS	By MS/MS	By MS/MS	By MS/MS	By MS/MS	3	4	5	7	5	5	1.0899e+07	2.0875e+06	1.2669e+06	1.7103e+06	1.8556e+06	1.451e+06	rps-5	WBGene00004474	T05E11.1	-0.768747	0.326296	-0.793806	-0.311431
26.5229	20.9376	22.2574	23.7923	22.3442	23.4284	By MS/MS	By matching	By matching	By MS/MS	By MS/MS	By MS/MS	10	2	4	6	5	6	4.38285e+06	91290.6	227895	660362	242019	513138	cts-1	WBGene00000833	T20G5.2	-0.988713	0.232488	-0.592347	-0.311981
19.7595	18.3647	20.077	19.9485	20.4781	20.0467	By MS/MS	By matching	By MS/MS	By MS/MS	By MS/MS	By MS/MS	1	1	1	1	1	1	59171.7	22503.3	73740	67453.2	97373.4	72206.9	ZK546.14a	WBGene00022765	ZK546.14a	-0.651573	0.486025	-1.11697	-0.312754
20.0175	18.5663	19.2836	19.4094	19.902	19.4722			By MS/MS	By MS/MS	By MS/MS	By MS/MS	0	0	1	1	1	1	132672	48522	79770.1	87038.7	122468	90916.2	Y66D12A.16d	WBGene00013442	Y66D12A.16d	-0.585043	0.722641	-1.5794	-0.312787
19.3209	18.7465	20.5884	20.0889	22.0921	20.8053			By MS/MS	By MS/MS	By MS/MS	By matching	0	0	3	4	1	2	27286.6	18324.8	65691.4	46466.6	186287	76349.8	larp-5	WBGene00004147	T12F5.5b	-0.786913	0.321938	-0.784697	-0.31441
19.7075	19.358	21.9426	21.2545	21.9216	20.6617			By MS/MS	By MS/MS	By matching	By MS/MS	0	0	5	5	1	3	40767.5	31998.6	191933	119129	189171	78990.6	F53F8.5	WBGene00010002	F53F8.5	-0.76581	0.340827	-0.824033	-0.315233
21.7898	18.08	18.4762	19.6967	19.853	19.8527	By MS/MS	By MS/MS		By MS/MS	By MS/MS	By MS/MS	2	3	0	1	1	1	213266	16299.6	21450.7	49984.6	55707.6	55692.6	acdh-7	WBGene00020812	T25G12.5	-0.829893	0.30251	-0.743828	-0.317273
20.2909	18.3424	26.6934	26.0767	26.6634	24.7545			By MS/MS	By MS/MS	By MS/MS	By MS/MS	0	0	7	6	6	6	183262	47479.1	1.55029e+07	1.01103e+07	1.51843e+07	4.04342e+06	baf-1	WBGene00000235	B0464.7	-1.49139	0.176923	-0.466104	-0.317338		+
22.7281	19.6572	24.6199	24.0627	24.6511	25.1428	By MS/MS		By MS/MS	By MS/MS	By MS/MS	By MS/MS	1	0	7	6	6	7	578965	68898.6	2.14859e+06	1.46016e+06	2.19558e+06	3.08724e+06	ftn-2	WBGene00001501	D1037.3	-1.04549	0.228144	-0.582697	-0.317371
22.7151	18.4007	19.9409	20.495	18.8378	19.8863	By MS/MS		By matching	By matching		By MS/MS	2	0	1	1	0	1	765013	38453.4	111834	164200	52060.6	107681	cri-3	WBGene00010303	F59A2.3	-0.9039	0.277152	-0.689787	-0.321626
21.4284	18.8607	23.7365	23.6278	23.9319	23.4644	By matching	By matching	By MS/MS	By MS/MS	By MS/MS	By MS/MS	25	10	52	51	50	49	83008.8	14000.9	411059	381234	470706	340411	ifb-2	WBGene00002054	F10C1.7c	-1.04799	0.234318	-0.596404	-0.321747
25.2146	21.5572	22.6816	22.651	22.0017	23.1876	By MS/MS	By matching	By matching	By MS/MS	By MS/MS	By MS/MS	4	1	3	4	4	3	5.56213e+06	440828	961045	940856	599872	1.3648e+06	Y22D7AL.10	WBGene00021248	Y22D7AL.10	-0.834007	0.312977	-0.765901	-0.322144
23.481	18.7896	17.293	18.0909	18.0874	18.6091	By MS/MS			By matching		By matching	2	0	0	1	0	1	557523	21577.7	7646.97	13294.8	13262.2	19040.9	got-1.2	WBGene00020146	T01C8.5	-1.12391	0.22463	-0.574864	-0.325292
25.6127	23.2873	25.4488	25.4263	24.8831	25.0766	By MS/MS	By MS/MS	By MS/MS	By MS/MS	By MS/MS	By MS/MS	5	2	6	6	5	6	1.02618e+07	2.0474e+06	9.15959e+06	9.01822e+06	6.1886e+06	7.07678e+06	D1054.10	WBGene00008377	D1054.10	-0.718127	0.44139	-1.02831	-0.326665
21.0126	20.9591	19.8519	19.9186	20.1592	17.6565	By matching	By MS/MS	By MS/MS	By MS/MS	By MS/MS		1	1	1	1	1	0	423101	407701	189262	198216	234181	41321.4	K05C4.2	WBGene00010579	K05C4.2	-0.82982	0.330167	-0.80188	-0.327365
23.6782	18.8343	21.4682	22.8779	22.2547	22.7382	By matching	By MS/MS	By MS/MS	By MS/MS	By MS/MS	By MS/MS	1	1	3	6	2	5	706472	24599.5	152695	405669	263368	368231	hda-10	WBGene00001838	Y51H1A.5	-0.983583	0.266589	-0.66702	-0.330661
23.5857	21.3643	26.3698	25.4844	26.2851	26.1611	By MS/MS	By MS/MS	By MS/MS	By MS/MS	By MS/MS	By MS/MS	3	2	8	7	7	8	1.2589e+06	269950	8.67187e+06	4.69441e+06	8.17729e+06	7.50391e+06	F49H12.5	WBGene00018656	F49H12.5	-1.07693	0.241997	-0.613361	-0.330774			+
27.0097	24.849	24.71	24.7591	24.9962	24.8899	By MS/MS	By MS/MS	By MS/MS	By MS/MS	By MS/MS	By MS/MS	22	5	14	16	10	12	2.50223e+06	559630	508241	525832	619740	575742	icl-1	WBGene00001564	C05E4.9a	-0.739273	0.437347	-1.02023	-0.332315
26.8778	25.4777	25.0287	24.5103	24.7784	24.3773	By MS/MS	By matching	By MS/MS	By MS/MS	By MS/MS	By MS/MS	1	1	1	1	1	1	6.8511e+06	2.59583e+06	1.90155e+06	1.32761e+06	1.59872e+06	1.21066e+06	lim-7	WBGene00002989	C04F1.3	-0.7732	0.444525	-1.03457	-0.344048		+
28.4701	24.6125	33.8554	33.2011	33.8179	33.2793	By MS/MS	By MS/MS	By MS/MS	By MS/MS	By MS/MS	By MS/MS	15	5	26	25	25	26	3.09859e+07	2.13751e+06	1295083076	8.22892e+08	1261914920	8.68751e+08	mlc-3	WBGene00003371	F09F7.2a	-1.68349	0.190284	-0.497051	-0.344486
24.0533	18.2433	24.9962	25.2832	23.7103	25.2151	By MS/MS		By MS/MS	By MS/MS	By MS/MS	By MS/MS	4	0	8	8	4	9	1.33915e+06	23868.5	2.57439e+06	3.14084e+06	1.05577e+06	2.99601e+06	Y71F9AL.9	WBGene00022114	Y71F9AL.9	-1.33947	0.220639	-0.565941	-0.346402
25.1169	17.9858	19.6707	19.9542	18.3833	21.2268	By MS/MS		By matching	By MS/MS	By matching	By MS/MS	9	0	1	1	1	2	438386	3127.51	10055	12238.6	4119.63	29568.6	lea-1	WBGene00002263	K08H10.1b	-1.33468	0.230649	-0.588267	-0.354136
19.4396	18.1506	23.4817	22.162	23.8714	22.695	By MS/MS		By MS/MS	By MS/MS	By MS/MS	By MS/MS	1	0	3	3	3	3	17343.3	7097.46	285707	114456	374316	165610	cnp-2	WBGene00012901	Y46G5A.10	-1.26174	0.247686	-0.625858	-0.358855
26.1725	22.9431	25.1798	25.5015	25.7544	25.9578	By MS/MS	By MS/MS	By MS/MS	By MS/MS	By MS/MS	By MS/MS	4	4	9	9	9	9	9.45385e+06	1.008e+06	4.751e+06	5.93785e+06	7.0754e+06	8.1469e+06	icd-1	WBGene00002045	C56C10.8	-0.90142	0.386915	-0.9186	-0.363286			+
27.0242	19.5045	20.0249	21.7737	20.01	21.4729	By MS/MS	By MS/MS	By matching	By MS/MS	By MS/MS	By MS/MS	9	2	2	4	3	5	6.8245e+06	37189.9	53340.1	179265	52794.9	145530	mdh-2	WBGene00003162	F20H11.3	-1.43601	0.230595	-0.588146	-0.364323
19.4138	18.9923	19.7905	18.8899	19.5876	19.1134	By MS/MS		By MS/MS	By MS/MS	By MS/MS	By MS/MS	1	0	1	1	2	1	43653.2	32593.6	56679.5	30360.5	49240.6	35446.4	K06G5.1b	WBGene00010605	K06G5.1b	-0.59878	2.04095	-4.73058	-0.368123
25.173	23.5608	23.6636	23.4815	23.8572	23.4383	By MS/MS	By MS/MS	By MS/MS	By MS/MS	By MS/MS	By MS/MS	9	5	9	11	10	8	1.45492e+06	475924	511077	450460	584462	437193	kynu-1	WBGene00015802	C15H9.7	-0.737707	0.708302	-1.55141	-0.373427
21.0164	17.6197	23.753	23.4812	23.9605	23.507			By MS/MS	By MS/MS	By MS/MS	By MS/MS	0	0	5	5	6	4	40791.5	3872.96	271865	225193	313923	229250	ifo-1	WBGene00018350	F42C5.10	-1.37399	0.250248	-0.63147	-0.373788
26.9678	20.7176	24.0737	25.1331	23.6231	25.0985	By MS/MS	By matching	By MS/MS	By MS/MS	By MS/MS	By MS/MS	11	1	9	9	6	10	6.25047e+06	82109.6	840765	1.75228e+06	615237	1.71071e+06	sodh-1	WBGene00010790	K12G11.3	-1.23848	0.275964	-0.687235	-0.375056
24.0087	21.5918	22.5529	22.3851	21.641	21.706	By MS/MS	By matching	By matching	By MS/MS	By MS/MS	By MS/MS	5	1	1	3	3	3	843952	158030	307669	273876	163520	171055	C44E4.4	WBGene00016653	C44E4.4	-0.839943	0.501008	-1.14654	-0.376219
24.8979	21.234	20.5002	20.9043	20.54	20.4253	By MS/MS	By MS/MS	By MS/MS	By matching	By matching	By matching	4	2	2	1	1	1	1.95381e+06	154156	92694.1	122663	95287.5	88006.3	mdh-1	WBGene00018491	F46E10.10a	-1.12479	0.310641	-0.760986	-0.37769
26.6823	22.3119	27.3857	27.4651	25.8948	26.5679	By MS/MS	By matching	By MS/MS	By MS/MS	By MS/MS	By MS/MS	3	3	3	3	4	3	2.1538e+07	1.0413e+06	3.50719e+07	3.7056e+07	1.24778e+07	1.9896e+07	his-12	WBGene00001886	ZK131.6	-1.20598	0.297084	-0.732334	-0.383244		+	+
22.6547	18.4415	21.0268	21.7259	21.3161	21.7151	By MS/MS		By MS/MS	By MS/MS	By MS/MS	By MS/MS	1	0	2	4	2	4	440212	23733.9	142434	231240	174053	229513	pas-4	WBGene00003925	C36B1.4	-1.03834	0.359936	-0.863469	-0.384212
27.0735	23.1878	23.8235	23.4488	23.4234	24.5381	By MS/MS	By matching	By MS/MS	By MS/MS	By MS/MS	By MS/MS	10	3	7	12	7	7	4.03514e+06	272997	424142	327142	321428	696029	pdi-2	WBGene00003963	C07A12.4a	-1.04855	0.355424	-0.854189	-0.38443
23.6204	23.1735	26.1368	25.4485	27.3364	25.227	By MS/MS	By matching	By MS/MS	By MS/MS	By MS/MS	By MS/MS	4	2	25	23	25	21	314537	230754	1.79963e+06	1.11681e+06	4.1334e+06	957855	ifp-1	WBGene00002067	C43C3.1	-1.08155	0.340741	-0.823855	-0.384511
20.1876	18.7815	22.8837	21.989	24.0745	22.7073			By MS/MS	By MS/MS	By MS/MS	By MS/MS	0	0	3	2	5	3	34118.7	12874.5	221109	118931	504742	195660	W04D2.6a	WBGene00012245	W04D2.6a	-1.22263	0.297632	-0.733496	-0.386071
20.5139	18.0673	22.0147	22.0429	22.793	21.7931			By MS/MS	By MS/MS	By MS/MS	By MS/MS	0	0	4	5	5	4	27223.2	4993.83	77040	78563.4	132137	66071	gld-2	WBGene00001596	ZC308.1a	-1.13944	0.322687	-0.786263	-0.386357
25.2103	22.6405	24.3058	23.9812	24.3584	24.721	By MS/MS	By matching	By MS/MS	By MS/MS	By MS/MS	By MS/MS	10	3	12	12	11	12	1.04916e+06	176708	560485	447568	581325	747408	ifa-1	WBGene00002050	F38B2.1c	-0.84394	0.553128	-1.24886	-0.387881
19.748	19.2612	18.6791	17.9751	18.7978	17.5036		By MS/MS		By MS/MS		By matching	0	1	0	1	0	1	10238.5	7306.15	4880.64	2996.05	5299.26	2160.7	dpy-28	WBGene00001087	Y39A1B.3	-0.828373	0.592627	-1.326	-0.389875
20.461	16.556	21.2327	21.5975	21.0651	20.9742			By MS/MS	By MS/MS	By MS/MS	By MS/MS	0	0	2	3	3	2	111030	7411.35	189562	244100	168769	158461	rrbs-1	WBGene00007617	C15H11.9	-1.2104	0.307596	-0.754571	-0.389936
22.2242	19.6735	19.8268	20.4059	21.0568	20.4019			By MS/MS	By MS/MS	By MS/MS	By matching	0	0	2	1	1	1	699942	119461	132847	198472	311628	197914	F33G12.2	WBGene00018014	F33G12.2	-0.875493	0.524728	-1.1932	-0.391941
22.2903	19.4921	27.2065	26.0058	27.6608	26.51	By matching		By MS/MS	By MS/MS	By MS/MS	By MS/MS	2	0	12	12	15	11	427433	61448.8	1.29058e+07	5.61482e+06	1.76833e+07	7.96381e+06	tnt-4	WBGene00006589	T08B1.2a	-1.7166	0.237978	-0.604498	-0.395556
25.0753	21.6357	23.1705	23.6849	23.1744	23.2623	By MS/MS	By matching	By MS/MS	By MS/MS	By MS/MS	By MS/MS	3	3	3	4	3	4	4.41888e+06	407288	1.18009e+06	1.68562e+06	1.18333e+06	1.25762e+06	ndk-1	WBGene00009119	F25H2.5	-0.945773	0.458499	-1.06241	-0.395685
27.584	26.0629	28.1472	27.7645	28.3255	27.7199	By MS/MS	By MS/MS	By MS/MS	By MS/MS	By MS/MS	By MS/MS	20	14	38	35	37	34	5.43755e+06	1.89451e+06	8.03461e+06	6.16217e+06	9.09137e+06	5.97458e+06	ifb-1	WBGene00002053	F10C1.2b	-0.836527	0.624221	-1.38758	-0.397803
20.9943	18.1455	18.3318	18.5931	18.705	18.4857			By MS/MS	By MS/MS	By MS/MS	By MS/MS	0	0	1	1	1	1	21988.7	3052.14	3472.85	4162.64	4498.3	3863.8	rod-1	WBGene00018900	F55G1.4	-0.935617	0.48231	-1.10962	-0.399293
18.9496	18.8018	22.0033	20.2746	22.0634	20.7231			By MS/MS	By MS/MS	By MS/MS	By MS/MS	0	0	1	1	1	1	168769	152334	1.40126e+06	422800	1.46093e+06	576966	col-158	WBGene00000731	D2023.7	-1.07227	0.381858	-0.908311	-0.400025
27.3772	21.3938	33.4567	32.9652	33.6372	33.0302	By MS/MS	By matching	By MS/MS	By MS/MS	By MS/MS	By MS/MS	20	2	38	37	38	38	8.3014e+06	131205	561380059	3.99299e+08	6.3619e+08	4.17694e+08	clik-1	WBGene00020808	T25F10.6a	-2.36066	0.208596	-0.538832	-0.4014
24.5648	19.1061	18.0871	19.2867	19.268	19.2797	By MS/MS			By matching	By matching	By matching	4	0	0	1	1	1	2.75734e+06	62701.2	30939.8	71063.2	70147.5	70718.7	lbp-6	WBGene00002258	W02D3.5	-1.41577	0.286819	-0.710488	-0.405354
20.1301	18.2763	21.907	21.4653	21.5427	20.6737			By MS/MS	By MS/MS	By MS/MS	By MS/MS	0	0	2	2	2	2	104321	28861.1	357491	263209	277727	152064	W04B5.3c	WBGene00021020	W04B5.3c	-1.05484	0.406294	-0.957852	-0.405512
24.0671	21.6507	20.4863	20.5222	21.1433	20.2209	By MS/MS	By matching	By MS/MS	By MS/MS	By MS/MS	By MS/MS	3	1	2	1	2	1	1.95288e+06	365833	163212	167322	257345	135789	cpn-3	WBGene00000779	F28H1.2	-1.10094	0.392655	-0.930254	-0.410265
22.4121	20.223	24.1884	23.514	22.8391	22.484	By matching		By MS/MS	By MS/MS	By MS/MS	By matching	1	0	4	4	3	4	429307	94140	1.47062e+06	921459	577183	451232	C18A3.3	WBGene00015941	C18A3.3	-1.07291	0.410788	-0.966918	-0.411136			+
20.6224	18.6361	27.7586	24.4387	25.5093	25.2676			By MS/MS	By MS/MS	By matching	By matching	0	0	2	2	1	1	84960.4	21441.7	1.1951e+07	1.19684e+06	2.51363e+06	2.126e+06	exoc-8	WBGene00013687	Y105E8B.2b	-1.84928	0.246739	-0.623783	-0.414208
21.3628	18.4533	21.6425	20.6683	21.5045	22.1377	By matching		By MS/MS	By matching	By MS/MS	By MS/MS	1	0	2	2	1	1	385242	51274.9	467671	238057	425027	659213	C45B2.1	WBGene00016658	C45B2.1	-1.08348	0.431707	-1.00894	-0.420953
19.9842	19.1069	18.7066	18.3679	19.0658	17.6471			By matching	By MS/MS	By MS/MS	By MS/MS	0	0	1	1	1	1	259298	141156	106952	84572.4	137189	51314.9	aqp-4	WBGene00000172	F40F9.9	-0.87825	0.706011	-1.54694	-0.42474
28.0104	24.9359	30.2996	29.5632	30.1757	29.838	By MS/MS	By MS/MS	By MS/MS	By MS/MS	By MS/MS	By MS/MS	25	10	53	52	51	50	7.72513e+06	917060	3.776e+07	2.26646e+07	3.46516e+07	2.742e+07	ifb-2	WBGene00002054	F10C1.7a	-1.38286	0.323423	-0.787802	-0.424797
21.2048	18.8646	27.6845	26.2127	27.8361	25.4969	By matching		By MS/MS	By MS/MS	By MS/MS	By MS/MS	1	0	18	17	20	17	219728	43391.6	1.961e+07	7.0698e+06	2.17827e+07	4.30481e+06	tni-1	WBGene00006584	F42E11.4	-2.05041	0.25437	-0.640476	-0.436129
21.3013	18.4467	21.7417	21.625	21.8574	21.4595	By matching		By MS/MS	By MS/MS	By MS/MS	By MS/MS	1	0	3	2	2	3	323026	44661.1	438349	404287	474938	360463	pfn-2	WBGene00003990	F35C8.6	-1.12305	0.463777	-1.07289	-0.440974
22.3881	19.8677	20.3241	21.0473	22.4958	21.2122	By MS/MS		By MS/MS	By MS/MS	By matching	By MS/MS	2	0	2	1	1	1	548899	95666.2	131270	216700	591432	242940	cey-1	WBGene00000472	F33A8.3	-1.02697	0.552023	-1.2467	-0.441944		+
24.3779	19.5731	30.018	29.1186	29.7682	28.6494	By MS/MS	By matching	By MS/MS	By MS/MS	By MS/MS	By MS/MS	4	1	10	11	11	9	2.72512e+06	97499	1.359e+08	7.28613e+07	1.14298e+08	5.26299e+07	pat-10	WBGene00003934	F54C1.7	-2.27432	0.249537	-0.629914	-0.445027
21.4967	18.4909	25.0386	24.088	25.3134	24.1245	By matching		By MS/MS	By MS/MS	By MS/MS	By MS/MS	1	0	8	7	6	6	52841.2	6578.69	615447	318447	744589	326589	tnt-3	WBGene00006588	C14F5.3b	-1.71511	0.312998	-0.765944	-0.458683
25.2736	17.712	18.5489	20.7172	19.4566	19.6333	By MS/MS	By matching	By matching	By MS/MS	By matching	By MS/MS	5	1	1	5	1	4	4.05621e+06	21471	38350.1	172380	71949.7	81320	far-1	WBGene00001385	F02A9.2a	-1.7389	0.311038	-0.761822	-0.459715
22.0945	18.4915	22.075	21.7836	22.1793	22.2334	By MS/MS		By matching	By MS/MS	By MS/MS	By MS/MS	1	0	3	3	2	2	559776	46069.4	552249	451263	593686	616337	clic-1	WBGene00020246	T05B11.3	-1.2801	0.469827	-1.0849	-0.477663
22.4664	18.758	23.2824	23.2707	23.8648	23.1914	By matching		By MS/MS	By MS/MS	By MS/MS	By MS/MS	1	0	4	4	3	4	289765	22165.9	510100	506001	763798	478926	rsr-1	WBGene00004706	F28D9.1	-1.4645	0.401259	-0.947679	-0.480896
26.3799	21.1086	22.5044	22.8725	22.0851	22.6654	By MS/MS	By matching	By matching	By MS/MS	By MS/MS	By MS/MS	7	1	3	7	4	6	4.36615e+06	113055	297480	383945	222465	332601	aldo-2	WBGene00017166	F01F1.12a	-1.44098	0.415415	-0.976237	-0.484192
24.6139	20.3015	26.3957	26.1817	26.5951	25.9777	By MS/MS	By matching	By MS/MS	By MS/MS	By MS/MS	By MS/MS	8	2	17	19	16	19	1.11635e+06	56187	3.8386e+06	3.30931e+06	4.40737e+06	2.87308e+06	C53C9.2	WBGene00016898	C53C9.2	-1.71459	0.351337	-0.845766	-0.486097
20.8662	18.6982	19.1428	18.5598	18.6036	18.0735				By matching	By MS/MS	By matching	0	0	0	1	1	1	273061	60761.7	82691.1	55202.8	56905.7	39407	mrpl-23	WBGene00020348	T08B2.8	-1.0937	0.704756	-1.54449	-0.495306
28.118	23.1181	25.2944	25.6325	24.9322	25.4441	By MS/MS	By MS/MS	By MS/MS	By MS/MS	By MS/MS	By MS/MS	12	2	11	13	13	11	1.26657e+07	395832	1.78913e+06	2.26166e+06	1.39191e+06	1.9847e+06	ahcy-1	WBGene00019322	K02F2.2	-1.38331	0.462889	-1.07113	-0.495552			+
20.396	18.5818	22.3582	21.4895	22.6654	21.2874			By MS/MS	By MS/MS	By MS/MS	By MS/MS	0	0	3	2	1	1	76655.1	21797	298689	163572	369562	142188	dnc-2	WBGene00001018	C28H8.12	-1.35366	0.503109	-1.15068	-0.505776
21.0225	17.9978	21.6131	21.4606	21.7088	20.9385	By matching		By MS/MS	By MS/MS	By MS/MS	By MS/MS	1	0	3	2	3	2	59169.5	7270.58	89099.8	80163.9	95211.3	55825	F55F8.2b	WBGene00018890	F55F8.2b	-1.3158	0.526799	-1.19726	-0.506271
24.0462	20.0802	20.9562	21.4689	21.8921	21.4078	By MS/MS	By matching	By MS/MS	By MS/MS	By MS/MS	By matching	2	1	3	3	1	2	5.77431e+06	369501	678165	967497	1.29737e+06	927436	F59B1.2	WBGene00019097	F59B1.2	-1.31255	0.571997	-1.28574	-0.520677
20.4836	18.4325	21.495	20.5788	21.3866	20.6666	By MS/MS	By matching	By matching	By matching	By MS/MS	By matching	9	2	27	25	31	27	39624.3	9561.67	79878.3	42329.8	74097.5	44983.8	pqn-22	WBGene00004112	C46G7.4j	-1.22907	0.702779	-1.54064	-0.534896
28.5164	26.5388	27.9183	27.4159	28.3144	27.7383	By MS/MS	By MS/MS	By MS/MS	By MS/MS	By MS/MS	By MS/MS	13	5	21	23	21	20	2.13311e+06	541645	1.40916e+06	994779	1.85445e+06	1.24394e+06	vab-10	WBGene00006876	ZK1151.1f	-1.01867	1.19959	-2.55224	-0.536387
27.7025	25.2701	26.4726	26.1779	26.6695	26.1681	By MS/MS	By MS/MS	By MS/MS	By MS/MS	By MS/MS	By MS/MS	27	14	34	29	37	33	983826	182261	419454	341954	480812	339649	anc-1	WBGene00000140	ZK973.6	-1.07618	1.0404	-2.21501	-0.541922
22.8055	19.3962	24.6989	23.7505	24.4945	23.7973	By matching		By MS/MS	By MS/MS	By MS/MS	By MS/MS	2	0	4	4	4	4	1.22178e+06	114997	4.53883e+06	2.35216e+06	3.93949e+06	2.42967e+06	tnc-2	WBGene00006583	ZK673.7	-1.68497	0.461268	-1.06791	-0.547455
22.5563	18.3742	25.2702	24.5149	26.2345	24.7347	By matching		By MS/MS	By MS/MS	By MS/MS	By MS/MS	1	0	11	9	12	11	324620	17882.3	2.12973e+06	1.26174e+06	4.15542e+06	1.46937e+06	gei-15	WBGene00001572	M03A8.4	-2.14574	0.382781	-0.91019	-0.556257
21.4545	18.8205	21.2052	21.3685	21.9531	20.5832	By matching		By matching	By MS/MS	By matching	By MS/MS	1	0	2	2	1	2	359213	57869.3	302212	338426	507525	196375	C32D5.8a	WBGene00016316	C32D5.8a	-1.28019	0.749156	-1.63124	-0.560308
25.8595	17.9333	27.3177	27.4312	27.5199	27.3569	By MS/MS	By MS/MS	By MS/MS	By MS/MS	By MS/MS	By MS/MS	5	1	9	10	9	10	7.60997e+06	31287.7	2.091e+07	2.26213e+07	2.40563e+07	2.14862e+07	cmd-1	WBGene00000552	T21H3.3a	-2.65855	0.344503	-0.831647	-0.566043
24.1939	20.6446	20.1351	21.1334	21.1065	18.6656	By MS/MS	By matching		By matching	By matching		2	1	0	1	1	0	3.83821e+06	327840	230304	460060	451561	83161.7	fkb-2	WBGene00001427	Y18D10A.19	-1.66401	0.506606	-1.15757	-0.56647
20.7565	18.5166	21.9802	21.1067	22.2842	21.1025	By matching		By MS/MS	By MS/MS	By MS/MS	By matching	1	0	2	2	2	2	177150	37501	413719	225810	510759	225160	F53B6.4b	WBGene00009959	F53B6.4b	-1.43173	0.661196	-1.45959	-0.5771
22.9735	19.0218	23.3347	22.9784	23.6867	23.0306	By MS/MS		By MS/MS	By MS/MS	By MS/MS	By MS/MS	1	0	3	2	3	2	1.37268e+06	88713	1.76317e+06	1.37736e+06	2.25033e+06	1.42806e+06	fipr-21	WBGene00009621	F41E7.5	-1.65468	0.544315	-1.23161	-0.581914
23.2781	18.8355	24.3559	23.6605	24.5938	24.0825	By MS/MS		By MS/MS	By MS/MS	By MS/MS	By MS/MS	2	0	4	3	4	3	1.13022e+06	51977	2.38577e+06	1.47322e+06	2.81344e+06	1.97377e+06	grsp-4	WBGene00017201	F07C4.7	-1.88315	0.471319	-1.08786	-0.582827
23.3265	19.4658	23.3573	22.7896	23.5348	23.2464	By matching		By MS/MS	By MS/MS	By MS/MS	By MS/MS	2	0	8	6	6	7	300542	20688.6	307029	207149	347229	284306	pat-12	WBGene00003936	T17H7.4a	-1.57227	0.588401	-1.31776	-0.583806
22.705	21.4876	25.2673	23.6699	26.2564	24.0051	By MS/MS	By matching	By MS/MS	By MS/MS	By MS/MS	By MS/MS	4	1	16	13	18	11	162798	70011.9	961550	317761	1.9086e+06	400858	Y43F8B.1e	WBGene00012812	Y43F8B.1e	-1.68873	0.568671	-1.27925	-0.598819
23.129	20.944	23.0332	22.5625	23.8938	22.7098	By matching	By matching	By MS/MS	By MS/MS	By MS/MS	By MS/MS	1	1	6	6	7	6	482789	106173	451796	326005	820317	361053	pat-6	WBGene00003932	T21D12.4	-1.27991	0.954313	-2.03882	-0.601525
25.8439	19.3987	24.42	23.9978	23.2442	24.2035	By MS/MS	By matching	By MS/MS	By MS/MS	By matching	By MS/MS	9	5	8	12	8	10	4.302e+06	49371.6	1.60336e+06	1.19657e+06	709712	1.37993e+06	ftt-2	WBGene00001502	F52D10.3a	-1.96936	0.493799	-1.13232	-0.607973			+
20.5452	18.5372	20.0203	19.9156	22.5062	20.0603	By matching		By MS/MS	By matching	By MS/MS	By matching	1	0	13	14	9	14	102006	25361.4	70893.2	65933.3	397146	72886.8	hrpf-2	WBGene00022253	Y73B6BL.33b	-1.51951	0.779421	-1.69058	-0.633443
20.9227	18.0246	20.6365	20.6143	20.689	19.2346			By matching	By MS/MS	By matching	By MS/MS	0	0	1	2	1	2	397540	53330.5	326020	321040	338100	123372	rsp-6	WBGene00004703	C33H5.12a	-1.45824	0.903196	-1.93587	-0.647165
25.2968	19.1801	22.4713	22.3163	22.2656	22.7345	By MS/MS		By MS/MS	By MS/MS	By MS/MS	By MS/MS	3	0	2	2	1	2	1.37397e+07	198001	1.93827e+06	1.7408e+06	1.6807e+06	2.32627e+06	R09B3.3	WBGene00011156	R09B3.3	-1.93425	0.579215	-1.29983	-0.647324
25.477	19.229	23.2445	23.4125	23.4645	23.4553	By MS/MS		By MS/MS	By MS/MS	By MS/MS	By MS/MS	7	0	5	5	6	7	3.59253e+06	47267.5	764433	858846	890385	884695	nap-1	WBGene00017075	D2096.8	-2.02975	0.575039	-1.29168	-0.660855			+
23.9183	18.8418	26.6067	25.0882	25.7782	24.7929	By MS/MS		By MS/MS	By MS/MS	By MS/MS	By MS/MS	3	0	12	11	12	10	2.26471e+06	67117.2	1.45986e+07	5.09558e+06	8.22073e+06	4.15258e+06	tni-4	WBGene00006586	W03F8.1	-2.52676	0.506159	-1.15669	-0.685784
25.6942	20.7444	21.8489	21.2894	22.7773	22.5145	By MS/MS	By matching	By MS/MS	By MS/MS	By MS/MS	By MS/MS	12	2	4	5	4	5	468016	15143.1	32562.8	22094.8	61969.9	51649.9	unc-52	WBGene00006787	ZC101.2l	-1.92405	0.688895	-1.51356	-0.6943			+
23.9853	18.7069	21.5804	21.2614	20.4263	20.179	By MS/MS	By matching	By matching	By matching	By MS/MS	By MS/MS	6	1	1	1	2	2	425821	10972.1	80407.8	64453.8	36130.7	30438.5	pcca-1	WBGene00017864	F27D9.5	-1.94825	0.691231	-1.51812	-0.699969
22.2947	18.5281	22.0851	21.5519	22.2471	21.264	By MS/MS		By MS/MS	By MS/MS	By MS/MS	By MS/MS	1	0	4	2	2	4	467727	34364.7	404463	279500	452519	228937	chch-3	WBGene00010942	M176.3	-1.76095	0.846856	-1.8236	-0.714196
25.5797	21.0906	21.8321	21.3035	22.6467	21.8456	By MS/MS	By MS/MS	By MS/MS	By matching	By MS/MS	By MS/MS	3	2	1	2	2	2	2.78606e+06	124061	207411	143789	364800	209361	crt-1	WBGene00000802	Y38A10A.5	-1.93958	0.76999	-1.67207	-0.729169			+
23.7238	18.9276	25.8044	25.3876	25.9587	23.4069	By matching		By MS/MS	By MS/MS	By MS/MS	By MS/MS	1	0	13	11	13	7	1.3854e+06	49864.4	5.86021e+06	4.3897e+06	6.52168e+06	1.1122e+06	tni-3	WBGene00006585	T20B3.2	-2.58827	0.562625	-1.26743	-0.730708
23.6694	21.1892	23.3101	22.8727	24.4848	22.6443	By MS/MS	By matching	By MS/MS	By MS/MS	By MS/MS	By MS/MS	6	1	8	8	14	11	57257.4	10262.2	44635.2	32963.1	100764	28136.1	let-805	WBGene00002915	H19M22.2b	-1.58598	1.1808	-2.51155	-0.744077
22.8274	19.5717	20.9322	21.0613	21.9214	20.0931	By MS/MS		By matching	By MS/MS	By matching	By MS/MS	1	0	1	3	1	1	744299	77925.7	200090	218810	397199	111850	Y57A10A.23	WBGene00013263	Y57A10A.23	-1.65166	1.10962	-2.35964	-0.750767
25.817	18.8055	22.0981	22.3656	23.0166	22.5391	By MS/MS		By matching	By MS/MS	By MS/MS	By MS/MS	8	0	4	5	4	6	2.18937e+06	16969.2	166277	200156	314296	225723	alh-1	WBGene00000107	F54D8.3a	-2.40716	0.659656	-1.45659	-0.763549
24.2652	20.915	22.8804	22.3643	23.9216	22.7351	By MS/MS	By matching	By MS/MS	By MS/MS	By MS/MS	By MS/MS	2	1	4	5	3	2	224034	21967.9	85790.9	59988.9	176556	77570.8	let-2	WBGene00002280	F01G12.5a	-1.68431	1.14127	-2.42677	-0.767669
22.4189	19.0133	21.8492	20.5663	22.3065	21.6881	By matching		By MS/MS	By matching	By MS/MS	By matching	2	0	2	1	2	1	934586	88193.1	629649	258768	864531	563149	grd-13	WBGene00001702	W05E7.3	-1.76896	1.04553	-2.22564	-0.770852
26.1388	22.135	25.1027	23.4955	25.1962	24.0664	By MS/MS	By MS/MS	By MS/MS	By MS/MS	By MS/MS	By MS/MS	9	3	7	5	7	8	4.92588e+06	307047	2.40201e+06	788401	2.56292e+06	1.1712e+06	Y47G6A.15	WBGene00021641	Y47G6A.15	-2.24696	1.56275	-3.39639	-1.0395
