# Supplementary material for: Evolutionary plasticity in the innate immune function of Akirin
Source: PLoS Genet. 2018 Jul 23;14(7):e1007494. doi: 10.1371/journal.pgen.1007494 (PMC6072134; doi:10.1371/journal.pgen.1007494)
Supplement: S2 Table — Data was from [34] and S1 Table. The annotations come from Wormbase (WS257). Gene identifiers were made uniform using Wormbase Converter [37]. (XLSX) [file pgen.1007494.s008.xlsx]

## Sheet: Sheets
The sheets "Mixed rep1", "Mixed rep2" and "Young Adult" compare the proteins reported by Ertl et al. 2106 to be interactors of SWSN-2.2 with the high-confidence AKIR-1 interactors
The comparison in "Combined" uses a non-redundant list of all SWSN-2.2-interactors
In "Annotated", the top 190 protein-protein interactors (PPI) of AKIR-1 (Table S1) are compared with the non-redundant list of SWSN-2.2 PPIs and with the proteins correpsonding to the Nipi genes identified by Zugasti et al. 2016. Annotations are from http://www.wormbase.org/tools/mine/simplemine.cgi (WS257).
"Ertl" gives the list of genes from each indicated functional class, from Wormbase WS263

## Sheet: Mixed rep1
GI Number	WormBase Gene ID	Public Name	Sequence Name		AKIR-1
351063867	WBGene00006589	tnt-4	T08B1.2		WBGene00017088
351060861	WBGene00002036	hum-2	F36D4.3		WBGene00010910
17542750	WBGene00020971	W03B1.1	W03B1.1		WBGene00009460
3875794	WBGene00008723	F12F6.8	F12F6.8		WBGene00020628
1335852	WBGene00000151	apn-1	T05H10.2		WBGene00020847
373219573	WBGene00000207	asb-2	F02E8.1		WBGene00016318
3875193	WBGene00000876	cyl-1	C52E4.6		WBGene00010037
2494222	WBGene00001005	dlc-1	T26A5.9		WBGene00004057
462003	WBGene00001209	egl-45	C27D11.1		WBGene00003025
604719445	WBGene00001366	exc-5	C33D9.1		WBGene00002074
351059997	WBGene00001497	fars-1	T08B2.9		WBGene00022426
37619800	WBGene00001571	gei-14	K01C8.5		WBGene00000441
465781	WBGene00002011	hsp-12.2	C14B9.1		WBGene00022310
3879326	WBGene00002038	hum-5	T02C12.1		WBGene00007227
125269	WBGene00002191	kin-3	B0205.7		WBGene00006351
3880713	WBGene00003090	lys-1	Y22F5A.4		WBGene00013301
42794020	WBGene00003210	mel-28	C38D4.3		WBGene00012544
3877856	WBGene00003795	npp-9	F59A2.1		WBGene00004873
563403577	WBGene00004130	ketn-1	F54E2.3		WBGene00020757
6456807	WBGene00004203	swsn-1	Y113G7B.23		WBGene00016015
126468490	WBGene00004310	ras-1	C44C11.1		WBGene00022800
351018121	WBGene00004458	rpn-1	T22D1.9		WBGene00006530
351064336	WBGene00004702	rsp-5	T28D9.2		WBGene00011488
351049785	WBGene00005639	srm-2	T28H11.3		WBGene00019326
3879796	WBGene00006391	taf-9	T12D8.7		WBGene00001001
1176900	WBGene00006583	tnc-2	ZK673.7		WBGene00010406
351050208	WBGene00006924	vig-1	F56D12.5		WBGene00003796
3874042	WBGene00007385	atp-5	C06H2.1		WBGene00017831
3874142	WBGene00007426	C08B6.5	C08B6.5		WBGene00019824
83764265	WBGene00007606	C15C8.4	C15C8.4		WBGene00001860
54036213	WBGene00007708	nola-3	C25A1.6		WBGene00006750
3874579	WBGene00007824	dlat-2	C30H6.7		WBGene00003036
290447471	WBGene00008032	C39E9.8	C39E9.8		WBGene00006528
22265816	WBGene00008206	set-6	C49F5.2		WBGene00020475
3876269	WBGene00009106	acs-12	F25C8.4		WBGene00012553
526478850	WBGene00009678	magu-4	F44D12.1		WBGene00012243
55977854	WBGene00009885	F49E2.1	F49E2.1		WBGene00003858
3877912	WBGene00010269	F58G1.7	F58G1.7		WBGene00004338
6226749	WBGene00010303	cri-3	F59A2.3		WBGene00020216
34555830	WBGene00010554	mlc-6	K04C1.4		WBGene00019400
74965203	WBGene00010593	gsnl-1	K06A4.3		WBGene00002138
90185925	WBGene00011195	sao-1	R10D12.14		WBGene00009595
408407577	WBGene00012230	cacn-1	W03H9.4		WBGene00013006
548931434	WBGene00013151	nsun-5	Y53F4B.4		WBGene00022037
224489533	WBGene00013558	Y75B8A.25	Y75B8A.25		WBGene00000414
465684	WBGene00015125	B0303.3	B0303.3		WBGene00015207
351018260	WBGene00015411	srz-60	C04C3.1		WBGene00020417
351021144	WBGene00015551	C06G3.5	C06G3.5		WBGene00015477
351050534	WBGene00015971	swsn-2.2	C18E3.2		WBGene00015638
3913999	WBGene00016391	lonp-1	C34B2.6		WBGene00011980
351060131	WBGene00016823	C50E3.12	C50E3.12		WBGene00000123
351057819	WBGene00017317	attf-2	F09G2.9		WBGene00016118
351065286	WBGene00017894	F28B12.1	F28B12.1		WBGene00004357
351062482	WBGene00018011	F33E11.3	F33E11.3		WBGene00002637
351062925	WBGene00018256	cutl-28	F41A4.1
21264518	WBGene00018961	mrps-16	F56D1.3
387910742	WBGene00019255	H32C10.1	H32C10.1
351064265	WBGene00019372	K03H9.3	K03H9.3
373220300	WBGene00020950	dlst-1	W02F12.5
442535383	WBGene00021048	W05H9.1	W05H9.1
351062886	WBGene00021711	wago-11	Y49F6A.1
373220604	WBGene00022182	swsn-3	Y71H2AM.17
51014204	WBGene00023451	mlc-7	K08E3.10

## Sheet: Mixed rep2
GI Number	WormBase Gene ID	Public Name	Sequence Name		AKIR-1		Hits from RNAi screen
74964045	WBGene00009082	dlat-1	F23B12.5		WBGene00017088
6456807	WBGene00004203	swsn-1	Y113G7B.23		WBGene00010910
351050534	WBGene00015971	swsn-2.2	C18E3.2		WBGene00009460
1709447	WBGene00011510	pdha-1	T05H10.6		WBGene00020628
74957925	WBGene00010794	dld-1	LLC1.3		WBGene00020847
351065218	WBGene00015326	ivd-1	C02B10.1		WBGene00016318
2494222	WBGene00001005	dlc-1	T26A5.9		WBGene00010037
373220604	WBGene00022182	swsn-3	Y71H2AM.17		WBGene00004057
74958456	WBGene00015413	pdhb-1	C04C3.3		WBGene00003025
3874579	WBGene00007824	dlat-2	C30H6.7		WBGene00002074
413006463	WBGene00010357	H03A11.2	H03A11.2		WBGene00022426
351059380	WBGene00002269	lec-6	Y55B1AR.1		WBGene00000441
58081727	WBGene00000231	atx-2	D2045.1		WBGene00022310
3875463	WBGene00004204	swsn-4	F01G4.1		WBGene00007227
242333239	WBGene00011195	sao-1	R10D12.14		WBGene00006351
90185925	WBGene00011195	sao-1	R10D12.14		WBGene00013301
3878949	WBGene00011111	snfc-5	R07E5.3		WBGene00012544
351064878	WBGene00022835	ZK973.9	ZK973.9		WBGene00004873
6580329	WBGene00006565	tfg-1	Y63D3A.5		WBGene00020757
351063064	WBGene00022774	swsn-6	ZK616.4		WBGene00016015
74965203	WBGene00010593	gsnl-1	K06A4.3		WBGene00022800
90185929	WBGene00009243	F29C6.1	F29C6.1		WBGene00006530
3879796	WBGene00006391	taf-9	T12D8.7		WBGene00011488
379657123	WBGene00219330	F18E2.15	F18E2.15		WBGene00019326
152003220	WBGene00011445	T04F8.7	T04F8.7		WBGene00001001
34555830	WBGene00010554	mlc-6	K04C1.4		WBGene00010406
30316296	WBGene00004445	rpl-31	W09C5.6		WBGene00003796
358246339	WBGene00009578	F40F8.5	F40F8.5		WBGene00017831
548930780	WBGene00013491	Y70C5B.1	Y70C5B.1		WBGene00019824
548930780	WBGene00235081	W06G6.21	W06G6.21		WBGene00001860
3873900	WBGene00007304	ttr-39	C04G2.1		WBGene00006750
351057865	WBGene00005898	srx-7	C14C6.1		WBGene00003036
412979489	WBGene00016885	fbxb-97	C52E2.6		WBGene00006528
373220213	WBGene00019389	irld-40	K04F1.10		WBGene00020475
3876694	WBGene00009415	F35E2.8	F35E2.8		WBGene00012553
3876168	WBGene00008963	F19H8.2	F19H8.2		WBGene00012243
7495440	WBGene00015472	C05D9.3	C05D9.3		WBGene00003858
351061000	WBGene00017215	F07F6.1	F07F6.1		WBGene00004338
21363098	WBGene00018866	nath-10	F55A12.8		WBGene00020216
3880299	WBGene00012085	T27D12.1	T27D12.1		WBGene00019400
351065190	WBGene00007063	2L52.1	2L52.1		WBGene00002138
597439640	WBGene00017751	F23F12.3	F23F12.3		WBGene00009595
148472895	WBGene00007749	ceh-79	C26E1.3		WBGene00013006
7452555	WBGene00017328	F10C5.2	F10C5.2		WBGene00022037
2501487	WBGene00015141	ugt-46	B0310.5		WBGene00000414
5832750	WBGene00009658	F43G6.5	F43G6.5		WBGene00015207
75017609	WBGene00000426	ced-12	Y106G6E.5		WBGene00020417
563403531	WBGene00016906	C53D5.5	C53D5.5		WBGene00015477
345107459	WBGene00012618	dct-10	Y38H6C.5		WBGene00015638
3877856	WBGene00003795	npp-9	F59A2.1		WBGene00011980
3879274	WBGene00003788	npp-2	T01G9.4		WBGene00000123
1176666	WBGene00007433	swsn-7	C08B11.3		WBGene00016118
72065571	WBGene00008779	F14B4.1	F14B4.1		WBGene00004357
351051314	WBGene00021857	iffb-1	Y54F10BM.2		WBGene00002637
74957739	WBGene00004258	pyc-1	D2023.2
27808683	WBGene00007514	catp-8	C10C6.6
2498041	WBGene00007329	C05C10.2	C05C10.2

## Sheet: Young Adult
GI Number	WormBase Gene ID	Public Name	Sequence Name		AKIR-1		Hits from RNAi screen
358247907	WBGene00003085	ccar-1	Y37A1B.1		WBGene00017088
351020822	WBGene00017046	utx-1	D2021.1		WBGene00010910
351050813	WBGene00016868	C52B9.8	C52B9.8		WBGene00009460
2618736	WBGene00003164	mdt-6	Y57E12AL.5		WBGene00020628
1176601	WBGene00007014	mdt-10	T09A5.6		WBGene00020847
5002224	WBGene00006751	unc-11	C32E8.10		WBGene00016318
49259280	WBGene00020038	R12E2.13	R12E2.13		WBGene00010037
10886	WBGene00001898	his-24	M163.3		WBGene00004057
25149830	WBGene00003827	ntl-4	C49H3.5		WBGene00003025
351058293	WBGene00016139	ntl-9	C26E6.3		WBGene00002074
17543084	WBGene00021363	taf-6.2	Y37E11AL.8		WBGene00022426
146447349	WBGene00004105	szy-20	C18E9.3		WBGene00000441
380865455	WBGene00000123	ama-1	F36A4.7		WBGene00022310
172052250	WBGene00000231	atx-2	D2045.1		WBGene00007227
74961250	WBGene00000409	cdk-8	F39H11.3		WBGene00006351
2494222	WBGene00001005	dlc-1	T26A5.9		WBGene00013301
74964629	WBGene00001081	dpy-22	F47A4.2		WBGene00012544
1706492	WBGene00001088	dpy-30	ZK863.6		WBGene00004873
75020788	WBGene00001232	eif-3.I	Y74C10AR.1		WBGene00020757
351049748	WBGene00002023	hsp-25	C09B8.6		WBGene00016015
75018624	WBGene00002295	let-19	K08F8.6		WBGene00022800				WormBase Gene ID	Public Name	Sequence Name
75019445	WBGene00002324	let-49	Y54E5B.3		WBGene00006530				WBGene00000123	ama-1	F36A4.7
351020483	WBGene00002717	let-526	C01G8.9		WBGene00011488				WBGene00003036	lin-53	K07A1.12
530311332	WBGene00002845	let-711	F57B9.2		WBGene00019326				WBGene00022310	Y77E11A.7	Y77E11A.7
1708818	WBGene00003011	lin-25	F56H9.5		WBGene00001001
90185246	WBGene00003036	lin-53	K07A1.12		WBGene00010406
3915519	WBGene00003392	mog-4	C04H5.6		WBGene00003796
56404754	WBGene00003991	pfn-3	K03E6.6		WBGene00017831
3879830	WBGene00004031	pis-1	T13F2.3		WBGene00019824
351059063	WBGene00004110	pqn-20	C37A2.2		WBGene00001860
351021182	WBGene00004125	mdt-30	F44B9.7		WBGene00006750
6456807	WBGene00004203	swsn-1	Y113G7B.23		WBGene00003036
3875463	WBGene00004204	swsn-4	F01G4.1		WBGene00006528
321161139	WBGene00004343	rgr-1	C38C10.5		WBGene00020475
75023182	WBGene00004946	sop-3	Y71F9B.10		WBGene00012553
351064846	WBGene00006385	taf-4	R119.6		WBGene00012243
351059362	WBGene00006387	taf-6.1	W09B6.2		WBGene00003858
17645991	WBGene00006390	taf-8	ZK1320.12		WBGene00004338
3879796	WBGene00006391	taf-9	T12D8.7		WBGene00020216
373219878	WBGene00006392	taf-10	K03B4.3		WBGene00019400
351060220	WBGene00006393	taf-11.1	F48D6.1		WBGene00002138
3123159	WBGene00006474	wdr-5.1	C14B1.4		WBGene00009595
464856	WBGene00006540	tbg-1	F58A4.8		WBGene00013006
6580329	WBGene00006565	tfg-1	Y63D3A.5		WBGene00022037
82465300	WBGene00006579	tlk-1	C07A9.3		WBGene00000414
351065427	WBGene00006957	wsp-1	C07G1.4		WBGene00015207
74956281	WBGene00007011	mdt-1.2	T23C6.1		WBGene00020417
74966854	WBGene00007012	mdt-4	ZK546.13		WBGene00015477
75025285	WBGene00007013	mdt-8	Y62F5A.1		WBGene00015638
75021352	WBGene00007015	mdt-11	R144.9		WBGene00011980
345107496	WBGene00007017	mdt-17	Y113G7B.18		WBGene00000123
75020962	WBGene00007018	mdt-18	C55B7.9		WBGene00016118
75023173	WBGene00007019	mdt-19	Y71H2B.6		WBGene00004357
75023412	WBGene00007020	mdt-20	Y104H12D.1		WBGene00002637
2497033	WBGene00007022	mdt-22	ZK970.3
3878446	WBGene00007025	mdt-29	K08E3.8
387912327	WBGene00007026	mdt-31	F32H2.2
306419501	WBGene00007027	ssl-1	Y111B2A.22
18958139	WBGene00007042	pbrm-1	C26C6.1
148472861	WBGene00007256	swsn-9	C01H6.7
1176666	WBGene00007433	swsn-7	C08B11.3
75007290	WBGene00007704	mdt-21	C24H11.9
54036213	WBGene00007708	nola-3	C25A1.6
3874579	WBGene00007824	dlat-2	C30H6.7
54110918	WBGene00007848	cytb-5.1	C31E10.7
242333236	WBGene00007975	gls-1	C36B1.8
3876463	WBGene00009223	mdt-28	F28F8.5
345109071	WBGene00009385	sas-5	F35B12.5
152002985	WBGene00009587	mig-38	F40F11.2
3878949	WBGene00011111	snfc-5	R07E5.3
90185925	WBGene00011195	sao-1	R10D12.14
242333239	WBGene00011195	sao-1	R10D12.14
316891988	WBGene00011729	set-16	T12D8.1
34556115	WBGene00013168	arp-1	Y53F4B.22
31043845	WBGene00013545	Y75B8A.8	Y75B8A.8
267453	WBGene00014025	asna-1	ZK637.5
403399397	WBGene00014115	gld-4	ZK858.1
6425497	WBGene00014938	mdt-9	Y62E10A.11
351049710	WBGene00015547	ain-1	C06G1.4
351050534	WBGene00015971	swsn-2.2	C18E3.2
1176673	WBGene00016192	bcl-7	C28H8.1
22096399	WBGene00016200	dpff-1	C28H8.9
351062483	WBGene00018013	phf-10	F33E11.6
351063395	WBGene00018656	F49H12.5	F49H12.5
21363098	WBGene00018866	nath-10	F55A12.8
29611964	WBGene00019941	pgam-5	R07G3.5
351061562	WBGene00019987	R09F10.3	R09F10.3
351064867	WBGene00020171	T02H6.1	T02H6.1
351020989	WBGene00020558	T19B4.5	T19B4.5
351061233	WBGene00020936	hrpf-1	W02D3.11
373220583	WBGene00021929	dcap-1	Y55F3AM.12
351059699	WBGene00021943	Y55F3BR.6	Y55F3BR.6
351064570	WBGene00022057	Y67D2.7	Y67D2.7
373220604	WBGene00022182	swsn-3	Y71H2AM.17
351059312	WBGene00022235	sqd-1	Y73B6BL.6
373220193	WBGene00022310	Y77E11A.7	Y77E11A.7
351063064	WBGene00022774	swsn-6	ZK616.4
351064878	WBGene00022835	ZK973.9	ZK973.9

## Sheet: Combined
Combined		AKIR-1
WBGene00000123		WBGene00017088
WBGene00003036		WBGene00010910
WBGene00022310		WBGene00009460
WBGene00000151		WBGene00020628
WBGene00000207		WBGene00020847
WBGene00000231		WBGene00016318
WBGene00000409		WBGene00010037
WBGene00000426		WBGene00004057
WBGene00000876		WBGene00003025
WBGene00001005		WBGene00002074
WBGene00001081		WBGene00022426
WBGene00001088		WBGene00000441
WBGene00001209		WBGene00022310
WBGene00001232		WBGene00007227
WBGene00001366		WBGene00006351
WBGene00001497		WBGene00013301
WBGene00001571		WBGene00012544
WBGene00001898		WBGene00004873
WBGene00002011		WBGene00020757
WBGene00002023		WBGene00016015
WBGene00002036		WBGene00022800
WBGene00002038		WBGene00006530
WBGene00002191		WBGene00011488
WBGene00002269		WBGene00019326
WBGene00002295		WBGene00001001
WBGene00002324		WBGene00010406
WBGene00002717		WBGene00003796
WBGene00002845		WBGene00017831
WBGene00003011		WBGene00019824
WBGene00003085		WBGene00001860
WBGene00003090		WBGene00006750
WBGene00003164		WBGene00003036
WBGene00003210		WBGene00006528
WBGene00003392		WBGene00020475
WBGene00003788		WBGene00012553
WBGene00003795		WBGene00012243
WBGene00003827		WBGene00003858
WBGene00003991		WBGene00004338
WBGene00004031		WBGene00020216
WBGene00004105		WBGene00019400
WBGene00004110		WBGene00002138
WBGene00004125		WBGene00009595
WBGene00004130		WBGene00013006
WBGene00004203		WBGene00022037
WBGene00004204		WBGene00000414
WBGene00004258		WBGene00015207
WBGene00004310		WBGene00020417
WBGene00004343		WBGene00015477
WBGene00004445		WBGene00015638
WBGene00004458		WBGene00011980
WBGene00004702		WBGene00000123
WBGene00004946		WBGene00016118
WBGene00005639		WBGene00004357
WBGene00005898		WBGene00002637
WBGene00006385
WBGene00006387
WBGene00006390
WBGene00006391
WBGene00006392
WBGene00006393
WBGene00006474
WBGene00006540
WBGene00006565
WBGene00006579
WBGene00006583
WBGene00006589
WBGene00006751
WBGene00006924
WBGene00006957
WBGene00007011
WBGene00007012
WBGene00007013
WBGene00007014
WBGene00007015
WBGene00007017
WBGene00007018
WBGene00007019
WBGene00007020
WBGene00007022
WBGene00007025
WBGene00007026
WBGene00007027
WBGene00007042
WBGene00007063
WBGene00007256
WBGene00007304
WBGene00007329
WBGene00007385
WBGene00007426
WBGene00007433
WBGene00007514
WBGene00007606
WBGene00007704
WBGene00007708
WBGene00007749
WBGene00007824
WBGene00007848
WBGene00007975
WBGene00008032
WBGene00008206
WBGene00008723
WBGene00008779
WBGene00008963
WBGene00009082
WBGene00009106
WBGene00009223
WBGene00009243
WBGene00009385
WBGene00009415
WBGene00009578
WBGene00009587
WBGene00009658
WBGene00009678
WBGene00009885
WBGene00010269
WBGene00010303
WBGene00010357
WBGene00010554
WBGene00010593
WBGene00010794
WBGene00011111
WBGene00011195
WBGene00011445
WBGene00011510
WBGene00011729
WBGene00012085
WBGene00012230
WBGene00012618
WBGene00013151
WBGene00013168
WBGene00013491
WBGene00013545
WBGene00013558
WBGene00014025
WBGene00014115
WBGene00014938
WBGene00015125
WBGene00015141
WBGene00015326
WBGene00015411
WBGene00015413
WBGene00015472
WBGene00015547
WBGene00015551
WBGene00015971
WBGene00016139
WBGene00016192
WBGene00016200
WBGene00016391
WBGene00016823
WBGene00016868
WBGene00016885
WBGene00016906
WBGene00017046
WBGene00017215
WBGene00017317
WBGene00017328
WBGene00017751
WBGene00017894
WBGene00018011
WBGene00018013
WBGene00018256
WBGene00018656
WBGene00018866
WBGene00018961
WBGene00019255
WBGene00019372
WBGene00019389
WBGene00019941
WBGene00019987
WBGene00020038
WBGene00020171
WBGene00020558
WBGene00020936
WBGene00020950
WBGene00020971
WBGene00021048
WBGene00021363
WBGene00021711
WBGene00021857
WBGene00021929
WBGene00021943
WBGene00022057
WBGene00022182
WBGene00022235
WBGene00022774
WBGene00022835
WBGene00023451
WBGene00219330
WBGene00235081

## Sheet: Annotated
							WormBase Gene ID	Public Name	Sequence Name	Other Name	Transcript	WormPep	Uniprot	TreeFam	RefSeq_mRNA	RefSeq_protein	RNAi Phenotype Observed	RNAi Phenotype Not Observed	Allele Phenotype Observed	Allele Phenotype Not Observed	Expr_pattern Tissue	Genomic Study Tissue	Expr_pattern LifeStage	Genomic Study LifeStage	Disease Info	Human Ortholog	Description Type	Description Text
							WBGene00000123	ama-1	F36A4.7	rpb-1,CELE_F36A4.7	F36A4.7,F36A4.7:wp227,F36A4.7.1,F36A4.7.2	CE46402	P16356	TF103036	NM_068122.6	NP_500523.4	antibody staining reduced,asymmetric cell division variant,cell division precocious,development variant,early exit cell cycle,embryonic arrest,embryonic lethal,fewer eggs laid,gamma ray induced apoptosis decreased,hatching variant,L1 arrest,larval arrest,lethal,maternal sterile,mitotic spindle defective early emb,pattern protein expression variant,protein aggregation variant,protein expression ab…	antibody subcellular localization variant,blastocoel variant,masculinization of germline,protein methylation variant,protein subcellular localization variant,spindle orientation defective early emb,transgene expression variant,tumorous germline	alpha amanitin resistant,early larval arrest,embryonic arrest,embryonic lethal,gastrulation variant,L1 arrest,L1 lethal,larval arrest,lethal,maternal effect lethal emb,reduced brood size,sterile	L1 arrest,morphology variant	alimentary system,epithelial system,intestine,muscular system,nervous system,Z2,Z3	AFD,ASER,germ line	embryo Ce	1-cell embryo Ce,1-day post-L4 adult hermaphrodite Ce,3-days post-L4 adult hermaphrodite Ce,4-days post-L4 adult hermaphrodite Ce,5-days post-L4 adult hermaphrodite Ce,adult Ce,adult hermaphrodite Ce,all stages Ce,dauer larva Ce,embryo Ce,L1 larva Ce,L2 larva Ce,L3 larva Ce,L4 larva Ce,oocyte-laying stage adult hermaphrodite Ce	N.A.	ENSG00000181222|ParaSite-Compara;Inparanoid_8;Panther	Concise_description	ama-1 encodes the large subunit of RNA polymerase II required for mRNA transcription; AMA-1 is essential for proper embryonic development, particularly for the early division and migration of the endodermal precursor (E) cells that initiate gastrulation; AMA-1 is expressed ubiquitously in the developing embryo until the 550-cell stage.
							WBGene00002717	let-526	C01G8.9	psa-10,psa-10,psa-10,lss-4,swsn-8,swsn-8,let-519,let-519,let-519,let-104,F48C1.h,F48C1.h,CELE_C01G8.9	C01G8.9a,C01G8.9b,C01G8.9c,C01G8.9d,C01G8.9a:wp227,C01G8.9e,C01G8.9d,C01G8.9a,C01G8.9b,C01G8.9c.1,C01G8.9c.2	CE46280,CE33359,CE47756,CE49657	J7SA49,P91019,Q86ND1,X5M5M2	TF320364	NM_001276519.1,NR_131382.1,NM_182023.3,NM_001306396.1,NM_059161.4	NP_001293325.1,NP_491562.3,NP_871823.1,NP_001263448.1	accumulated germline cell corpses,apoptosis variant,axon fasciculation variant,axon midline crossing variant,breaks in alae,cell migration variant,cord commissures fail to reach target,cytoplasmic processing body variant,division axis defective,dumpy,egg laying variant,embryonic lethal,embryonic lethal late emb,excretory canal morphology variant,exploded through vulva,germ cell compartment morpho…	embryonic lethal,germ cell development variant,gonad arm morphology variant,larval arrest,larval lethal,lethal,maternal sterile,miRNA expression variant,no gut granules,no oocytes,organism morphology variant,organism UV hypersensitive,pattern of transgene expression variant,postembryonic development variant,sister cell division timing asynchrony reduced,slow growth,sterile progeny,transgene expre…	early larval lethal,lethal,mid larval lethal,sterile	N.A.	somatic cell,tail precursor cell	germ line,intestine,neuron,NSM	1.5-fold embryo Ce,2-fold embryo Ce,3-fold embryo Ce,adult Ce,bean embryo Ce,comma embryo Ce,enclosing embryo Ce,gastrulating embryo Ce,larva Ce	1-cell embryo Ce,1-day post-L4 adult hermaphrodite Ce,3-days post-L4 adult hermaphrodite Ce,5-days post-L4 adult hermaphrodite Ce,adult Ce,adult hermaphrodite Ce,embryo Ce,L1 larva Ce,L2 larva Ce,L3 larva Ce,L4 larva Ce	autosomal dominant non-syndromic intellectual disability|Based on Sequence|DOID:0060307|ENSEMBL:ENSG00000117713|OMIM:614607	ENSG00000117713|ParaSite-Compara;Inparanoid_8;Panther,ENSG00000049618|ParaSite-Compara;Inparanoid_8;Panther	Concise_description	let-526 encodes a homolog of a component of the SWI/SNF complex; the let-526(h185) mutation results in early larval lethality.
							WBGene00003036	lin-53	K07A1.12	rba-2,CELE_K07A1.12	K07A1.12,K07A1.12	CE16234	P90916	TF106485	NM_060151.6	NP_492552.1	apoptosis increased,ectopic expression transgene,embryonic arrest,embryonic lethal,intestinal development variant,larval lethal,lethal,maternal sterile,multivulva,nuclear appearance variant,pharyngeal morphology variant,pharynx unattached,protruding vulva,rays fused,rays missing,reduced brood size,vulva morphology variant	apoptosis increased,cell fate transformation,embryonic lethal,extra gonad arms,intestinal development variant,maternal sterile,multivulva,organism morphology variant,sterile F0 48 hours post injection,Variant	cell fate specification variant,embryonic lethal,protruding vulva,sterile	larval arrest	Cell,head,hypodermis,P3.p hermaphrodite,P4.p hermaphrodite,P5.p hermaphrodite,P6.p hermaphrodite,P7.p hermaphrodite,P8.p hermaphrodite,tail	germ line	all stages Ce	1-day post-L4 adult hermaphrodite Ce,2-days post-L4 adult hermaphrodite Ce,3-days post-L4 adult hermaphrodite Ce,3-fold embryo Ce,7-10 days post-L4 adult hermaphrodite Ce,10-days post-L4 adult hermaphrodite Ce,20-days post-L4 adult hermaphrodite Ce,adult Ce,adult hermaphrodite Ce,all stages Ce,blastula embryo Ce,embryo Ce,L1 larva Ce,L2 larva Ce,L3 larva Ce,L4 larva Ce,L4-adult lethargus Ce,oocyt…	N.A.	ENSG00000102054|ParaSite-Compara;Inparanoid_8;Panther,ENSG00000162521|ParaSite-Compara;Inparanoid_8;Panther	Concise_description	lin-53 encodes a class B synMuv protein containing a 7 WD-repeat similar to the mammalian homolog RbAp48 (OMIM: 602923), an interaction between LIN-53 and LIN-9 is important for the incorporation of LIN-53 into the DRM complex; a complete loss of LIN-53 disrupts DRM complex formation and result in the degradation of other complex members; Null mutations in lin-53 causes decreases in the protein l…
							WBGene00004203	swsn-1	Y113G7B.23	psa-1,CELE_Y113G7B.23	Y113G7B.23a,Y113G7B.23b,Y113G7B.23c,Y113G7B.23a,Y113G7B.23b.1,Y113G7B.23b.2,Y113G7B.23c	CE25208,CE47143,CE47240	H8ESF4,G5EF87,H8ESF3	N.A.	NM_001269979.1,NM_001269978.1,NM_001269977.1	NP_001256908.1,NP_001256907.1,NP_001256906.1	N.A.	N.A.	N.A.	N.A.	Cell,vulval cell	germ line,NSM,OLL,PVD	all stages Ce	1-cell embryo Ce,1-day post-L4 adult hermaphrodite Ce,2-days post-L4 adult hermaphrodite Ce,3-days post-L4 adult hermaphrodite Ce,4-days post-L4 adult hermaphrodite Ce,7-10 days post-L4 adult hermaphrodite Ce,10-days post-L4 adult hermaphrodite Ce,11-15 days post-L4 adult hermaphrodite Ce,20-days post-L4 adult hermaphrodite Ce,adult Ce,adult hermaphrodite Ce,embryo Ce,L1 larva Ce,L2 larva Ce,L3 l…	N.A.	ENSG00000139613|ParaSite-Compara;Inparanoid_8;Panther,ENSG00000173473|ParaSite-Compara;Inparanoid_8;Panther	Concise_description	swsn-1 encodes an ortholog of SWI3, a component of the SWI/SNF complex that is conserved from yeast to mammals and that is involved in chromatin remodeling; swsn-1 is probably required during mitosis of the T cells for asymmetric cell division, and in addition, is required for embryonic and larval development, as well as normal levels of fertility; swsn-1 exhibits strong genetic interactions with…
							WBGene00004204	swsn-4	F01G4.1	psa-4,CELE_F01G4.1	F01G4.1,F01G4.1	CE05553	G5EF53	TF300785	NM_069681.5	NP_502082.1	N.A.	N.A.	N.A.	N.A.	body wall musculature,Cell,head,head neuron,hyp7 syncytium,hypodermis,intestine,nervous system,rectal epithelium,tail,tail neuron,ventral cord neuron,vulval cell	AFD,AWB,DA neuron,germ line,I5 neuron,intestine,neuron,OLL,PVD,retrovesicular ganglion,SAB,VA neuron	adult Ce,L1 larva Ce,L2 larva Ce,L3 larva Ce,L4 larva Ce,larva Ce	1-day post-L4 adult hermaphrodite Ce,2-days post-L4 adult hermaphrodite Ce,2-fold embryo Ce,3-days post-L4 adult hermaphrodite Ce,3-fold embryo Ce,6-days post-L4 adult hermaphrodite Ce,7-10 days post-L4 adult hermaphrodite Ce,10-days post-L4 adult hermaphrodite Ce,11-15 days post-L4 adult hermaphrodite Ce,20-days post-L4 adult hermaphrodite Ce,adult Ce,adult hermaphrodite Ce,all stages Ce,blastul…	autosomal dominant non-syndromic intellectual disability|Based on Sequence|DOID:0060307|ENSEMBL:ENSG00000127616|OMIM:614609	ENSG00000127616|ParaSite-Compara;Inparanoid_8;Panther,ENSG00000080503|ParaSite-Compara;Inparanoid_8;Panther	Concise_description	swsn-4 (phasmid socket absent) gene encodes an ortholog of SWI2/SNF2, a component of the SWI/SNF complex that is conserved from yeast to mammals and that is involved in chromatin remodeling; swsn-4 is probably required during mitosis of the T cells for asymmetric cell division.
							WBGene00004458	rpn-1	T22D1.9	CELE_T22D1.9	T22D1.9,T22D1.9	CE17253	Q9GZH5	TF105739	NM_068663.4	NP_501064.1	N.A.	N.A.	N.A.	N.A.	N.A.	AFD,AWB,germ line	N.A.	1-cell embryo Ce,1-day post-L4 adult hermaphrodite Ce,3-days post-L4 adult hermaphrodite Ce,5-days post-L4 adult hermaphrodite Ce,10-days post-L4 adult hermaphrodite Ce,20-days post-L4 adult hermaphrodite Ce,adult Ce,adult hermaphrodite Ce,adult male Ce,all stages Ce,blastula embryo Ce,embryo Ce,L1 larva Ce,L2 larva Ce,L3 larva Ce,L4 larva Ce,L4-adult lethargus Ce,oocyte-laying stage adult hermap…	N.A.	ENSG00000175166|ParaSite-Compara;Inparanoid_8;Panther	Concise_description	rpn-1 encodes a non-ATPase subunit of the 26S proteasome's 19S regulatory particle (RP) base subcomplex; rpn-1 activity is essential for embryonic, larval, and germline development; by homology, RPN-1 is predicted to function in unfolding and recognition of protein substrates and/or recycling of ubiquitin moieties during protein degradation.
							WBGene00006474	wdr-5.1	C14B1.4	swd-3.1,swd-3,tag-125,wdr-5,CELE_C14B1.4	C14B1.4,C14B1.4.1,C14B1.4.2	CE00901	Q17963	TF314125	NM_065348.7	NP_497749.1	N.A.	N.A.	N.A.	N.A.	gonadal sheath cell,gon_herm_dtc_A,gon_herm_dtc_P,head neuron,intestine,muscle cell,P3.p hermaphrodite,P4.p hermaphrodite,P5.p hermaphrodite,P6.p hermaphrodite,P7.p hermaphrodite,P8.p hermaphrodite,PDA,seam cell,spermatheca,tail neuron,ventral cord neuron,vulva,Y cell,Z1,Z4	germ line,NSM,OLL,PVD	adult Ce,embryo Ce,L1 larva Ce,L2 larva Ce,L3 larva Ce,L4 larva Ce	1-day post-L4 adult hermaphrodite Ce,2-days post-L4 adult hermaphrodite Ce,3-days post-L4 adult hermaphrodite Ce,7-10 days post-L4 adult hermaphrodite Ce,adult Ce,adult hermaphrodite Ce,all stages Ce,blastula embryo Ce,embryo Ce,L1 larva Ce,L2 larva Ce,L3 larva Ce,L4 larva Ce,L4 larva male Ce,oocyte-laying stage adult hermaphrodite Ce	N.A.	ENSG00000196363|ParaSite-Compara;Inparanoid_8;Panther,ENSG00000196981|ParaSite-Compara;Inparanoid_8;Panther,ENSG00000135541|Panther	Concise_description	wdr-5.1 encodes a WD40 repeat-containing protein that is the C. elegans ortholog of mammalian WDR5, a member of a conserved H3K4 trimethylation (H3K4me3) complex; WDR-5.1 functions to regulate H3K4 methylation levels and to negatively regulate adult worm lifespan; WDR-5.1 activity also antagonizes SynMuv transcriptional repressors; WDR-5.1 is broadly expressed beginning at the 20-cell stage of em…
							WBGene00015326	ivd-1	C02B10.1	CELE_C02B10.1	C02B10.1,C02B10.1.1,C02B10.1.2	CE16798	G5EEH6	TF105050	NM_068319.6	NP_500720.1	N.A.	N.A.	N.A.	N.A.	head,pharynx,reproductive system,spermatheca,vulval muscle	coelomocyte,DA neuron,germ line,I5 neuron,intestine,neuron,retrovesicular ganglion,SAB,VA neuron	adult Ce,larva Ce	1-cell embryo Ce,1-day post-L4 adult hermaphrodite Ce,2-days post-L4 adult hermaphrodite Ce,3-days post-L4 adult hermaphrodite Ce,7-10 days post-L4 adult hermaphrodite Ce,10-days post-L4 adult hermaphrodite Ce,11-15 days post-L4 adult hermaphrodite Ce,20-days post-L4 adult hermaphrodite Ce,adult Ce,adult hermaphrodite Ce,all stages Ce,embryo Ce,L1 larva Ce,L2 larva Ce,L3 larva Ce,L4 larva Ce,larv…	N.A.	ENSG00000128928|Inparanoid_8;Panther	Concise_description	ivd-1 encodes an isovaleryl-CoA dehydrogenase; this function has been verified by both sequence homology and direct biochemical assay.
							WBGene00022310	Y77E11A.7	Y77E11A.7	CELE_Y77E11A.7	Y77E11A.7a,Y77E11A.7b,Y77E11A.7c,Y77E11A.7d,Y77E11A.7e,Y77E11A.7f,Y77E11A.7g,Y77E11A.7h,Y77E11A.7i,Y77E11A.7j,Y77E11A.7k,Y77E11A.7l,Y77E11A.7a:wp102,Y77E11A.7b:wp124,Y77E11A.7c,Y77E11A.7b,Y77E11A.7k,Y77E11A.7i,Y77E11A.7d,Y77E11A.7l,Y77E11A.7g,Y77E11A.7j,Y77E11A.7e,Y77E11A.7h,Y77E11A.7f,Y77E11A.7a	CE34430,CE36902,CE37300,CE49078,CE49095,CE48666,CE48851,CE49018,CE48625,CE48792,CE48979,CE48535	U4PEX3,Q8MXT7,U4PC14,H2L0E1,U4PRS4,U4PBP1,U4PC20,H2L0E0,U4PRS8,U4PMH3,U4PEW5,U4PBP7	N.A.	NM_001307565.1,NM_001307562.1,NM_001307566.1,NM_171898.4,NM_171267.5,NM_001307568.1,NM_001307570.1,NM_001307563.1,NM_001307569.1,NM_001307567.1,NM_001307564.1,NM_001028414.1	NP_001294493.1,NP_001294494.1,NP_741316.2,NP_001023585.1,NP_001294492.1,NP_001294496.1,NP_001294499.1,NP_001294498.1,NP_001294495.1,NP_001294497.1,NP_001294491.1,NP_741317.2	N.A.	N.A.	N.A.	N.A.	N.A.	germ line	N.A.	1-cell embryo Ce,1-day post-L4 adult hermaphrodite Ce,3-days post-L4 adult hermaphrodite Ce,4-cell embryo Ce,7-10 days post-L4 adult hermaphrodite Ce,adult Ce,adult hermaphrodite Ce,embryo Ce,L1 larva Ce,L2 larva Ce,L3 larva Ce,L4 larva Ce	N.A.	N.A.	Automated_description	Microarray, tiling array, RNA sequencing, and proteomic studies indicate that Y77E11A.7 is affected by cyc-1, daf-12, tatn-1, emr-1, lem-2, clk-1, swsn-2.2, npr-1, hsf-1, mir-34, mafr-1, pgl-1, pgl-3, glh-4, glh-1, and sir-2.1; microarray studies indicate that Y77E11A.7 is affected by Hydrogen sulfide, Chlorpyrifos, Diazinon, and Sirolimus; RNA sequencing studies indicate that Y77E11A.7 is enrich…
							WBGene00000441	ceh-18	ZC64.3	CELE_ZC64.3	ZC64.3a,ZC64.3b,ZC64.3c,ZC64.3c,ZC64.3b,ZC64.3a	CE25674,CE31263,CE33743	P41934,Q8MPS1,H2L052	N.A.	NM_171659.4,NM_001029806.4,NM_001029807.3	NP_001024978.1,NP_001024977.1,NP_741758.1	embryonic lethal,exploded through vulva,extended life span,inhibition of oocyte maturation variant,reduced brood size,sterile,transgene expression increased,transgene expression variant	breaks in alae,embryonic lethal,exploded through vulva,gonad morphology variant,inhibition of oocyte maturation variant,larval arrest,larval lethal,lethal,level of protein expression variant,maternal sterile,miRNA expression variant,organism morphology variant,postembryonic development variant,slow growth,sterile progeny,Variant	egg round,endomitotic oocytes,gonad arm morphology variant,hypodermis disorganized,larval lethal,oogenesis variant,pheromone production variant,sterile	lethal,male gonad development variant,spermatogenesis variant	anal depressor muscle,anal sphincter muscle,body wall musculature,dorsal nerve cord,gonad,gonadal sheath cell,head muscle,head neuron,tail neuron,ventral nerve cord,vulval muscle	ALM,ASER,germ line,muscle cell,neuron,PLM	adult Ce,adult hermaphrodite Ce,fully-elongated embryo Ce,L1 larva Ce,L2 larva Ce,L3 larva Ce,L4 larva Ce	1-day post-L4 adult hermaphrodite Ce,2-days post-L4 adult hermaphrodite Ce,3-days post-L4 adult hermaphrodite Ce,10-days post-L4 adult hermaphrodite Ce,20-days post-L4 adult hermaphrodite Ce,adult Ce,adult hermaphrodite Ce,all stages Ce,embryo Ce,L1 larva Ce,L2 larva Ce,L3 larva Ce,L4 larva Ce,L4-adult lethargus Ce,larva Ce	N.A.	ENSG00000137709|Inparanoid_8;Panther,ENSG00000185668|Inparanoid_8,ENSG00000143190|Panther,ENSG00000028277|Panther,ENSG00000203952|Panther	Concise_description	ceh-18 encodes a POU-class homeodomain transcription factor; CEH-18 is required in hermaphrodites for specific aspects of gonadal sheath cell differentiation, such as normal cell shape and position, that are essential for negative regulation of oocyte meiotic maturation by the sheath cells; in this process, CEH-18 functions in parallel with the VAB-1/Ephrin receptor as part of a sperm-sensing che…
							WBGene00000938	dcp-66	C26C6.5	CELE_C26C6.5	C26C6.5a,C26C6.5b,C26C6.5:wp90,C26C6.5a:wp214,C26C6.5a:wp233,C26C6.5b:wp214,C26C6.5b:wp233,C26C6.5a,C26C6.5b.1,C26C6.5b.2	CE47783,CE47789	G5ECM2,G5ED89	TF321369	NM_059710.5,NM_182031.4	NP_871831.3,NP_492111.3	ectopic expression transgene,embryonic lethal,exploded through vulva,larval arrest,larval lethal,locomotion variant,maternal sterile,multivulva,pattern of transgene expression variant,protruding vulva,receptor mediated endocytosis defective,slow growth,sterile progeny,transgene expression reduced,transgene subcellular localization variant,vulvaless	embryonic lethal,maternal sterile,organism morphology variant,Variant	N.A.	N.A.	body wall musculature,neuron,pharynx,tail	AFD,ASER,germ line,OLL,PVD	adult Ce,larva Ce	1-day post-L4 adult hermaphrodite Ce,2-days post-L4 adult hermaphrodite Ce,4-cell embryo Ce,7-10 days post-L4 adult hermaphrodite Ce,10-days post-L4 adult hermaphrodite Ce,20-days post-L4 adult hermaphrodite Ce,adult Ce,adult hermaphrodite Ce,all stages Ce,embryo Ce,L1 larva Ce,L2 larva Ce,L3 larva Ce,L4 larva Ce	autosomal dominant non-syndromic intellectual disability|Based on Sequence|DOID:0060307|ENSEMBL:ENSG00000143614|OMIM:615074	ENSG00000167491|ParaSite-Compara;Inparanoid_8;Panther,ENSG00000143614|ParaSite-Compara;Panther	Concise_description	dcp-66 encodes an ortholog of the NuRD component p66, and is required for excretory cell differentiation and vulval development; DCP-66 is predicted, by orthology, to be a member of the transcriptionally inhibitory nucleosomal remodelling and deacetylase (NuRD) complex; DCP-66 binds the Ex-1 pgp-12 promoter element both in vivo and in vitro, is expressed in excretory cells from embryos through ad…
							WBGene00001001	dis-3	C04G2.6	tag-128,CELE_C04G2.6	C04G2.6,C04G2.6:wp191,C04G2.6.1,C04G2.6.2	CE42607	Q17632	TF105755	NM_069434.4	NP_501835.2	sick,slow growth,small,sterile progeny	embryonic lethal,life span variant,maternal sterile,organism morphology variant,Variant	N.A.	N.A.	anal depressor muscle,body wall musculature,coelomocyte,excretory cell,head neuron,hypodermis,nerve ring,nervous system,pharynx,rectal epithelium,reproductive system,spermatheca,vulva,vulval muscle	body wall muscle cell,body wall musculature,dorsal nerve cord,germ line,intestine,lateral nerve cord,nerve ring,neuron,pharynx,somatic neuron,tail neuron,ventral nerve cord,vulval muscle	adult Ce,larva Ce	1-day post-L4 adult hermaphrodite Ce,2-days post-L4 adult hermaphrodite Ce,5-days post-L4 adult hermaphrodite Ce,7-10 days post-L4 adult hermaphrodite Ce,adult Ce,adult hermaphrodite Ce,dauer larva Ce,embryo Ce,L1 larva Ce,L2 larva Ce,L3 larva Ce,L4 larva Ce,larva Ce	N.A.	ENSG00000083520|ParaSite-Compara;Inparanoid_8;Panther	Automated_description	dis-3 is an ortholog of human Dis3 (DIS3 , exosome endoribonuclease and 3'-5' exoribonuclease); dis-3 is expressed in the pharynx, anal depressor muscle, hypodermis, nervous system, reproductive system, coelomocyte, excretory cell, and the body wall musculature.
							WBGene00001834	hda-1	C53A5.3	gon-10,CELE_C53A5.3	C53A5.3,C53A5.3	CE08952	O17695	TF106171	NM_074198.7	NP_506599.1	apoptosis increased,cell polarity variant,chromosome segregation variant karyomeres early emb,cytoplasmic processing body variant,ectopic expression transgene,embryonic arrest,embryonic lethal,epithelial development variant,gonad development variant,intestinal development variant,larval arrest,male gonad development variant,male somatic gonad development variant,maternal sterile,mRNA levels incre…	cell fate transformation,extra gonad arms,germ cell development variant,gonad arm morphology variant,intestinal development variant,multivulva,no oocytes,organism UV hypersensitive,pattern of transgene expression variant,protein acetylation variant,protein methylation variant	giant oocytes,gonad morphology variant,somatic gonad morphology variant,sterile,tail morphology variant	N.A.	Anchor cell,anterior ganglion,excretory cell,germ line,hypodermis,intestine,nervous system,neuron,seam cell,tail,vulA,vulB1,vulB2,vulD,vulva	germ line,intestine	adult Ce,elongating embryo Ce,embryo Ce,enclosing embryo Ce,fully-elongated embryo Ce,gastrulating embryo Ce,L1 larva Ce,L2 larva Ce,L3 larva Ce,L4 larva Ce,larva Ce	1-cell embryo Ce,1-day post-L4 adult hermaphrodite Ce,2-days post-L4 adult hermaphrodite Ce,7-10 days post-L4 adult hermaphrodite Ce,adult Ce,adult hermaphrodite Ce,all stages Ce,embryo Ce,L1 larva Ce,L2 larva Ce,L3 larva Ce,L4 larva Ce,oocyte-laying stage adult hermaphrodite Ce	N.A.	ENSG00000196591|ParaSite-Compara;Inparanoid_8;Panther,ENSG00000116478|ParaSite-Compara;Inparanoid_8	Concise_description	The hda-1 gene encodes a histone deacetylase 1, similar to histone deacetylases RPD3 from yeast and fly; maternal and zygotic expression of hda-1 is required for embryonic viability, and zygotic expression of hda-1 is also required for gonadogenesis and vulval development.
							WBGene00002074	ima-3	F32E10.4	CELE_F32E10.4	F32E10.4,F32E10.4	CE20745	Q19969	TF101178	NM_068826.4	NP_501227.1	avoids bacterial lawn,chromosome condensation variant,cytoplasmic processing body variant,diplotene progression during oogenesis variant,diplotene region organization variant,early larval lethal,egg size defective early emb,embryonic lethal,gametogenesis variant,germ cell compartment expansion variant,germ cell compartment morphology variant,germ cell compartment multinucleate,germ cell developme…	spindle defective early emb	N.A.	lethal,meiosis variant	germ line,gonad	AFD,anal depressor muscle,AWB,body wall musculature,germ line,intestine,NSM,pharynx,vulval muscle	all stages Ce	1-cell embryo Ce,1-day post-L4 adult hermaphrodite Ce,3-days post-L4 adult hermaphrodite Ce,4-days post-L4 adult hermaphrodite Ce,10-days post-L4 adult hermaphrodite Ce,20-days post-L4 adult hermaphrodite Ce,adult Ce,adult hermaphrodite Ce,adult male Ce,all stages Ce,blastula embryo Ce,embryo Ce,L1 larva Ce,L2 larva Ce,L3 larva Ce,L4 larva Ce,larva Ce	N.A.	ENSG00000186432|ParaSite-Compara;Inparanoid_8;Panther,ENSG00000102753|ParaSite-Compara;Inparanoid_8;Panther	Concise_description	ima-3 encodes one of three C. elegans importin alpha nuclear transport factors and the importin alpha that is most similar to the alpha3-subtype; ima-3 activity is required throughout development: during oogenesis, ima-3 is essential for progression past pachytene of meiotic prophase I and for proper organization of the nuclear pore complex (NPC) as well as association of P granules with the NPC;…
							WBGene00002078	xpo-1	ZK742.1	imb-4,CELE_ZK742.1	ZK742.1a,ZK742.1b,ZK742.1a.1,ZK742.1a.2,ZK742.1a.3,ZK742.1b.1,ZK742.1b.2,ZK742.1b.3	CE23467,CE31142	Q8MPS6,Q23089	TF105695	NM_171485.4,NM_171484.5	NP_741567.1,NP_741568.1	alae morphology variant,breaks in alae,cell division variant,cytoplasmic processing body variant,embryonic lethal,endoderm absent,excess seam cells,exploded through vulva,intestinal development variant,larval arrest,larval lethal,lethal,level of protein expression variant,locomotion variant,mRNA levels increased,no gut granules,organism morphology variant,pace of P lineage defective early emb,pat…	cadmium hypersensitive,embryonic lethal,exploded through vulva,fewer seam cells,gut granule development variant,larval arrest,larval lethal,lethal,maternal sterile,miRNA expression variant,mRNA expression variant,postembryonic development variant,slow growth,sterile progeny,Variant	N.A.	N.A.	N.A.	body wall muscle cell,coelomocyte,dopaminergic neuron,germ line,hypodermis,OLL,PVD	N.A.	1-cell embryo Ce,1-day post-L4 adult hermaphrodite Ce,3-days post-L4 adult hermaphrodite Ce,3-fold embryo Ce,4-days post-L4 adult hermaphrodite Ce,5-days post-L4 adult hermaphrodite Ce,7-10 days post-L4 adult hermaphrodite Ce,11-15 days post-L4 adult hermaphrodite Ce,adult Ce,adult hermaphrodite Ce,all stages Ce,blastula embryo Ce,dauer larva Ce,embryo Ce,L1 larva Ce,L2 larva Ce,L3 larva Ce,L4 la…	N.A.	ENSG00000082898|ParaSite-Compara;Inparanoid_8;Panther	Concise_description	xpo-1 encodes exportin-1, an importin-beta-like protein orthologous to Drosophila, vertebrate, and yeast exportin-1/CRM1; XPO-1 is predicted to function as a nuclear export receptor for proteins containing leucine-rich nuclear export signals; in C. elegans, XPO-1 is essential for embryogenesis and larval development, and may also be required for normal body morphology and postembryonic growth rat…
							WBGene00002079	xpo-2	Y48G1A.5	imb-5,Y48G1A.c,Y48G1A.c,Y48G1A.d,Y48G1A.d,CELE_Y48G1A.5	Y48G1A.5a,Y48G1A.5b,Y48G1A.5a,Y48G1A.5b	CE27001,CE49337	Q965V4,V6CKP0	N.A.	NM_001306332.1,NM_058315.5	NP_490716.1,NP_001293261.1	avoids bacterial lawn,distal tip cell migration variant,embryonic lethal,larval arrest,locomotion variant,maternal sterile,pattern of transgene expression variant,pronuclear envelope defective early emb,pronuclear nuclear appearance defective early emb,protein aggregation variant,protruding vulva,receptor mediated endocytosis defective,reduced brood size,RNAi resistant,sick,slow growth,somatic tr…	organism heat response variant,transgene expression variant,unfolded protein response variant	lethal,sterile	N.A.	N.A.	AFD,AWB,germ line,gon_male_dtc anterior,gon_male_dtc posterior,Z1.p,Z4.a	N.A.	1-cell embryo Ce,1-day post-L4 adult hermaphrodite Ce,2-days post-L4 adult hermaphrodite Ce,7-10 days post-L4 adult hermaphrodite Ce,10-days post-L4 adult hermaphrodite Ce,20-days post-L4 adult hermaphrodite Ce,adult Ce,adult hermaphrodite Ce,all stages Ce,embryo Ce,L1 larva Ce,L2 larva Ce,L3 larva Ce,L4 larva Ce,oocyte-laying stage adult hermaphrodite Ce	N.A.	ENSG00000124207|ParaSite-Compara;Inparanoid_8;Panther	Concise_description	imb-5 encodes an importin-beta-like protein orthologous to mammalian CAS proteins (cellular apoptosis susceptibility) and Saccharomyces cerevisiae CSE1 (chromosome segregation 1); IMB-5 is predicted to function in nuclear transport of proteins required for mitotic progression or apoptosis as well as in re-export of importin-alpha, a nuclear import protein; in C. elegans, IMB-5 is essential for em…
							WBGene00003025	lin-40	T27C4.4	let-432,egr-1,egr-1,CELE_T27C4.4	T27C4.4a,T27C4.4b,T27C4.4d,T27C4.4e,T27C4.4c:wp246,T27C4.4b.1,T27C4.4b.2,T27C4.4a,T27C4.4d,T27C4.4e.1,T27C4.4e.2	CE21211,CE21212,CE33331,CE51633	A0A168H9W7,O61907,Q76NP4,Q86S28	TF106444	NM_071630.4,NM_001330804.1,NM_182324.3,NM_071631.5	NP_872124.1,NP_504031.1,NP_001317834.1,NP_504032.1	age associated fluorescence increased,chemical hypersensitive,developmental delay postembryonic,egg laying variant,embryonic lethal,embryonic morphology variant,exploded through vulva,extended life span,growth rate variant,larval arrest,larval lethal,lethal,locomotion variant,multivulva,organism development variant,organism hypersensitive ionizing radiation,organism morphology variable,organism m…	amphid phasmid morphology variant,cell differentiation variant,chemical hypersensitive,ectopic expression transgene,embryonic lethal,extended life span,lethal,multivulva,muscle cell development variant,organism UV hypersensitive,postembryonic development variant,sister cell division timing asynchrony reduced,slow growth,Variant	everted vulva,hermaphrodite morphology variant,late larval lethal,male morphology variant,maternal effect lethal emb,mid larval lethal,protruding vulva,sterile	N.A.	body wall musculature,head neuron,intestine,nerve ring,nervous system,pharynx,somatic cell,tail neuron	germ line,muscle cell,NSM	larva Ce	1-cell embryo Ce,1-day post-L4 adult hermaphrodite Ce,2-days post-L4 adult hermaphrodite Ce,4-days post-L4 adult hermaphrodite Ce,6-days post-L4 adult hermaphrodite Ce,7-10 days post-L4 adult hermaphrodite Ce,10-days post-L4 adult hermaphrodite Ce,11-15 days post-L4 adult hermaphrodite Ce,20-days post-L4 adult hermaphrodite Ce,adult Ce,adult hermaphrodite Ce,embryo Ce,L1 larva Ce,L2 larva Ce,L3 l…	N.A.	ENSG00000149480|ParaSite-Compara;Inparanoid_8;Panther,ENSG00000182979|ParaSite-Compara;Inparanoid_8;Panther,ENSG00000057935|ParaSite-Compara;Inparanoid_8;Panther	Concise_description	lin-40 encodes, along with egl-27, one of two C. elegans homologs of human MTA1 (metastasis-associated protein), part of a nucleosome remodeling and histone deacetylation (NURD) complex; lin-40 is an essential gene required for proper vulval cell fate specification and morphogenesis; in addition, lin-40 acts with its paralog, egl-27, in regulating posterior ventral hypodermal cell fate specificat…
							WBGene00003796	npp-10	ZK328.5	CELE_ZK328.5	ZK328.5a,ZK328.5b,ZK328.5c,ZK328.5a:wp101,ZK328.5a:wp209,ZK328.5b:wp101,ZK328.5b:wp209,ZK328.5a,ZK328.5c,ZK328.5b	CE44281,CE44292,CE44327	G5EEH9	TF343335	NM_065909.3,NM_001268005.1,NM_065908.3	NP_001254934.1,NP_498309.3,NP_498310.3	N.A.	N.A.	N.A.	N.A.	N.A.	germ line	N.A.	1-cell embryo Ce,1-day post-L4 adult hermaphrodite Ce,2-days post-L4 adult hermaphrodite Ce,4-days post-L4 adult hermaphrodite Ce,5-days post-L4 adult hermaphrodite Ce,10-days post-L4 adult hermaphrodite Ce,20-days post-L4 adult hermaphrodite Ce,adult Ce,adult hermaphrodite Ce,embryo Ce,L1 larva Ce,L2 larva Ce,L3 larva Ce,L4 larva Ce,oocyte-laying stage adult hermaphrodite Ce	N.A.	ENSG00000110713|ParaSite-Compara;Inparanoid_8;Panther	Concise_description	npp-10 is orthologous to the human gene NUCLEOPORIN, 98-KD (NUP98; OMIM:601021), which can promote leukemias (myelodysplastic syndromes, AML, or CML) when chromosomally rearranged.
							WBGene00004679	rars-1	F26F4.10	rrt-1,CELE_F26F4.10	F26F4.10a,F26F4.10b,F26F4.10c,F26F4.10:wp129,F26F4.10c,F26F4.10b.1,F26F4.10b.2,F26F4.10a.1,F26F4.10a.2	CE29495,CE37225,CE40950	Q19825,A5HU89,Q65ZK0	TF106111	NM_001129222.2,NM_001027380.5,NM_001027381.3	NP_001022551.1,NP_001122694.1,NP_001022552.1	N.A.	N.A.	N.A.	N.A.	N.A.	germ line,muscle cell	N.A.	1-day post-L4 adult hermaphrodite Ce,2-days post-L4 adult hermaphrodite Ce,3-days post-L4 adult hermaphrodite Ce,7-10 days post-L4 adult hermaphrodite Ce,adult Ce,adult hermaphrodite Ce,all stages Ce,embryo Ce,L1 larva Ce,L2 larva Ce,L3 larva Ce,L4 larva Ce,oocyte-laying stage adult hermaphrodite Ce	hypomyelinating leukodystrophy 9|Based on Sequence|DOID:0060791|ENSEMBL:ENSG00000113643|OMIM:616140	ENSG00000113643|ParaSite-Compara;Panther	Concise_description	rrt-1 encodes an arginyl-tRNA synthetase that affects embryonic viability and fertility
							WBGene00004916	snr-3	T28D9.10	CELE_T28D9.10	T28D9.10a,T28D9.10b,T28D9.10b:wp253,T28D9.10b,T28D9.10a	CE02065,CE51626	Q10013,M1ZJ32	N.A.	NM_062905.4,NM_001330951.1	NP_495306.1,NP_001317766.1	N.A.	N.A.	N.A.	N.A.	gonad	germ line	adult Ce,embryo Ce	1-day post-L4 adult hermaphrodite Ce,2-days post-L4 adult hermaphrodite Ce,7-10 days post-L4 adult hermaphrodite Ce,10-days post-L4 adult hermaphrodite Ce,20-days post-L4 adult hermaphrodite Ce,adult Ce,adult hermaphrodite Ce,all stages Ce,blastula embryo Ce,embryo Ce,L1 larva Ce,L2 larva Ce,L3 larva Ce,L4 larva Ce,oocyte-laying stage adult hermaphrodite Ce	N.A.	ENSG00000167088|ParaSite-Compara;Inparanoid_8;Panther	Concise_description	snr-3 encodes an ortholog of human small nuclear ribonucleoprotein Sm D1, a protein that forms part of a heptameric complex required for biogenesis and function of the snRNPs that catalyze mRNA splicing; in combination with the gene that encodes the human Sm D2 ortholog (snr-4), snr-3 affects embryonic viability and nuclear association and localization of P granules in embryos, based on an RNAi a…
							WBGene00006529	tba-2	C47B2.3	Alpha-tubulin,TUBA4B,mel-45,CELE_C47B2.3	C47B2.3,C47B2.3b:wp123,C47B2.3.1,C47B2.3.2,C47B2.3.3	CE17563	P34690	N.A.	NM_001025879.3	NP_001021050.1	N.A.	N.A.	N.A.	N.A.	ALA,I1L,I1R,I2L,I2R,I3 neuron,neuron,pharyngeal muscle cell,PLML,PLMR,PVT,ventral cord neuron	DA neuron,germ line,I5 neuron,muscle cell,neuron,NSM,retrovesicular ganglion,SAB,VA neuron	adult Ce,embryo Ce,L1 larva Ce,L2 larva Ce,L3 larva Ce,L4 larva Ce	1-cell embryo Ce,1-day post-L4 adult hermaphrodite Ce,2-days post-L4 adult hermaphrodite Ce,3-fold embryo Ce,10-days post-L4 adult hermaphrodite Ce,11-15 days post-L4 adult hermaphrodite Ce,20-days post-L4 adult hermaphrodite Ce,adult Ce,adult hermaphrodite Ce,adult male Ce,all stages Ce,dauer larva Ce,embryo Ce,L1 larva Ce,L2 larva Ce,L3 larva Ce,L4 larva Ce,L4-adult lethargus Ce,oocyte-laying s…	lissencephaly|Based on Sequence|DOID:0050453|ENSEMBL:ENSG00000167552|OMIM:611603,amyotrohpic lateral sclerosis type 22|Based on Sequence|DOID:0060355|ENSEMBL:ENSG00000127824|OMIM:616208	ENSG00000167553|ParaSite-Compara;Panther,ENSG00000198033|ParaSite-Compara,ENSG00000167552|ParaSite-Compara;Panther,ENSG00000123416|ParaSite-Compara;Panther,ENSG00000127824|ParaSite-Compara;Panther,ENSG00000183785|ParaSite-Compara,ENSG00000152086|ParaSite-Compara,ENSG00000075886|ParaSite-Compara	Concise_description	tba-2 encodes an alpha-tubulin.
							WBGene00006530	tba-4	F44F4.11	CELE_F44F4.11	F44F4.11,F44F4.11	CE18680	G5EDD4	N.A.	NM_063950.5	NP_496351.1	N.A.	N.A.	N.A.	N.A.	N.A.	DA neuron,germ line,I5 neuron,muscle cell,neuron,retrovesicular ganglion,SAB,VA neuron	N.A.	1-cell embryo Ce,1-day post-L4 adult hermaphrodite Ce,2-days post-L4 adult hermaphrodite Ce,3-days post-L4 adult hermaphrodite Ce,6-days post-L4 adult hermaphrodite Ce,7-10 days post-L4 adult hermaphrodite Ce,10-days post-L4 adult hermaphrodite Ce,11-15 days post-L4 adult hermaphrodite Ce,20-days post-L4 adult hermaphrodite Ce,adult Ce,adult hermaphrodite Ce,all stages Ce,blastula embryo Ce,dauer…	lissencephaly|Based on Sequence|DOID:0050453|ENSEMBL:ENSG00000167552|OMIM:611603,amyotrohpic lateral sclerosis type 22|Based on Sequence|DOID:0060355|ENSEMBL:ENSG00000127824|OMIM:616208	ENSG00000167553|ParaSite-Compara;Panther,ENSG00000198033|ParaSite-Compara,ENSG00000123416|ParaSite-Compara;Panther,ENSG00000127824|ParaSite-Compara;Panther,ENSG00000183785|ParaSite-Compara,ENSG00000167552|ParaSite-Compara;Panther,ENSG00000152086|ParaSite-Compara,ENSG00000075886|ParaSite-Compara	Concise_description	tba-4 encodes a member of the alpha tubulin family that also includes tba-1, tba-2, and tba-3, and affects embryonic viability.
							WBGene00007684	C18E9.4	C18E9.4	CELE_C18E9.4	C18E9.4,C18E9.4.1,C18E9.4.2	CE05296	Q18095	TF319656	NM_063506.5	NP_495907.1	N.A.	N.A.	N.A.	N.A.	N.A.	AFD,ASER,dopaminergic neuron,germ line,intestine,muscle cell,PLM	N.A.	1-day post-L4 adult hermaphrodite Ce,2-days post-L4 adult hermaphrodite Ce,7-10 days post-L4 adult hermaphrodite Ce,11-15 days post-L4 adult hermaphrodite Ce,adult Ce,adult hermaphrodite Ce,adult male Ce,blastula embryo Ce,embryo Ce,L1 larva Ce,L2 larva Ce,L3 larva Ce,L4 larva Ce,larva Ce,oocyte-laying stage adult hermaphrodite Ce	N.A.	ENSG00000119013|Panther	Concise_description	C18E9.4 encodes the C. elegans ortholog of the NDUFB3/B12 subunit of the mitochondrial NADH dehydrogenase (ubiquinone) complex (complex I).
							WBGene00010326	F59C6.5	F59C6.5	CELE_F59C6.5	F59C6.5,F59C6.5	CE11464	Q93831	TF105792	NM_060351.4	NP_492752.1	N.A.	N.A.	N.A.	N.A.	N.A.	germ line,hypodermis,OLL,PVD	N.A.	1-day post-L4 adult hermaphrodite Ce,2-days post-L4 adult hermaphrodite Ce,3-days post-L4 adult hermaphrodite Ce,7-10 days post-L4 adult hermaphrodite Ce,11-15 days post-L4 adult hermaphrodite Ce,adult Ce,adult hermaphrodite Ce,all stages Ce,blastula embryo Ce,embryo Ce,L1 larva Ce,L2 larva Ce,L3 larva Ce,L4 larva Ce,larva Ce,oocyte-laying stage adult hermaphrodite Ce	N.A.	ENSG00000140990|ParaSite-Compara;Inparanoid_8;Panther	Automated_description	F59C6.5 is an ortholog of human NDUFB10 (NADH:ubiquinone oxidoreductase subunit B10); proteomic, RNA sequencing, and microarray studies indicate that F59C6.5 is affected by daf-2, gld-1, let-7, lin-35, npr-1, dep-1, sir-2.1, tdp-1, nuo-6, and let-60; microarray studies indicate that F59C6.5 is affected by Estrogen, Progesterone, Fluoranthene, and Sirolimus; proteomic, tiling array, and RNA sequen…
							WBGene00011481	imp-2	T05E11.5	CELE_T05E11.5	T05E11.5,T05E11.5	CE06364	P49049	TF105854	NM_069678.6	NP_502079.1	N.A.	N.A.	N.A.	N.A.	N.A.	coelomocyte,germ line,NSM	N.A.	1-cell embryo Ce,1-day post-L4 adult hermaphrodite Ce,3-days post-L4 adult hermaphrodite Ce,10-days post-L4 adult hermaphrodite Ce,20-days post-L4 adult hermaphrodite Ce,adult Ce,adult hermaphrodite Ce,all stages Ce,embryo Ce,L1 larva Ce,L2 larva Ce,L3 larva Ce,L4 larva Ce,L4-adult lethargus Ce,oocyte-laying stage adult hermaphrodite Ce	N.A.	ENSG00000101294|ParaSite-Compara;Inparanoid_8;Panther	Automated_description	imp-2 is an ortholog of human HM13 (histocompatibility minor 13); imp-2 is predicted to have aspartic-type endopeptidase activity, based on protein domain information.
							WBGene00012354	W09C5.8	W09C5.8	CELE_W09C5.8	W09C5.8,W09C5.8	CE20171	Q9U329	TF105061	NM_060993.4	NP_493394.1	N.A.	N.A.	N.A.	N.A.	N.A.	ASER,germ line,intestine,PLM	N.A.	1-cell embryo Ce,1-day post-L4 adult hermaphrodite Ce,2-days post-L4 adult hermaphrodite Ce,7-10 days post-L4 adult hermaphrodite Ce,10-days post-L4 adult hermaphrodite Ce,11-15 days post-L4 adult hermaphrodite Ce,20-days post-L4 adult hermaphrodite Ce,adult Ce,adult hermaphrodite Ce,all stages Ce,blastula embryo Ce,embryo Ce,L1 larva Ce,L2 larva Ce,L3 larva Ce,L4 larva Ce,oocyte-laying stage adu…	N.A.	ENSG00000131143|ParaSite-Compara;Inparanoid_8;Panther,ENSG00000131055|ParaSite-Compara;Inparanoid_8;Panther	Concise_description	W09C5.8 encodes the C. elegans ortholog of the cytochrome c oxidase (COX) subunit IV (COX IV); loss of W09C5.8 activity via RNAi results in a shortened life span, reduced fertility, and defects in mitochondrial respiratory chain function.
							WBGene00012896	snrp-200	Y46G5A.4	phi-10,CELE_Y46G5A.4	Y46G5A.4,Y46G5A.4	CE21971	Q9U2G0	TF300056	NM_064309.3	NP_496710.1	N.A.	N.A.	N.A.	N.A.	excretory cell,gonad,head ganglion,intestine,pharynx	germ line,NSM	adult Ce,L1 larva Ce,L2 larva Ce,L3 larva Ce,L4 larva Ce	1-cell embryo Ce,1-day post-L4 adult hermaphrodite Ce,2-days post-L4 adult hermaphrodite Ce,3-days post-L4 adult hermaphrodite Ce,3-fold embryo Ce,7-10 days post-L4 adult hermaphrodite Ce,10-days post-L4 adult hermaphrodite Ce,20-days post-L4 adult hermaphrodite Ce,adult Ce,adult hermaphrodite Ce,all stages Ce,embryo Ce,L1 larva Ce,L2 larva Ce,L3 larva Ce,L4 larva Ce,oocyte-laying stage adult her…	retinitis pigmentosa 33|Based on Sequence|DOID:0110366|ENSEMBL:ENSG00000144028|OMIM:610359	ENSG00000144028|ParaSite-Compara;Inparanoid_8;Panther	Automated_description	snrp-200 is an ortholog of human SNRNP200 (small nuclear ribonucleoprotein U5 subunit 200); snrp-200 is predicted to have ATP binding activity and nucleic acid binding activity, based on protein domain information; snrp-200 is expressed in the pharynx, head ganglion, gonad, intestine, and the excretory cell.
							WBGene00013308	nuo-3	Y57G11C.12	CELE_Y57G11C.12	Y57G11C.12a,Y57G11C.12b,Y57G11C.12c,Y57G11C.12a.1,Y57G11C.12a.2,Y57G11C.12b.1,Y57G11C.12b.2,Y57G11C.12b.3,Y57G11C.12b.4,Y57G11C.12b.5	CE41286,CE14948	O18236,A5Z2X2	TF105625	NM_001129349.2,NM_070389.6,NR_060737.1	NP_502790.1,NP_001122821.1	N.A.	N.A.	N.A.	N.A.	body region,body wall musculature,pharynx,reproductive system,uterus	DA neuron,germ line,hypodermis,I5 neuron,intestine,neuron,retrovesicular ganglion,SAB,VA neuron	adult Ce,larva Ce	1-day post-L4 adult hermaphrodite Ce,2-days post-L4 adult hermaphrodite Ce,7-10 days post-L4 adult hermaphrodite Ce,10-days post-L4 adult hermaphrodite Ce,20-days post-L4 adult hermaphrodite Ce,adult Ce,adult hermaphrodite Ce,blastula embryo Ce,embryo Ce,L1 larva Ce,L2 larva Ce,L3 larva Ce,L4 larva Ce,larva Ce,oocyte-laying stage adult hermaphrodite Ce	N.A.	N.A.	Concise_description	The nuo-3 locus encodes two distinct, non-overlapping proteins: Y57G11C.12a (homologous to human C3orf10/BRICK1, a component of the WAVE1 complex) and Y57G11C.12b (a putative NADH-ubiquinone oxidoreductase alpha subunit, homologous to human NDUFA6 [OMIM:602138]).
							WBGene00014243	dcaf-1	ZK1251.9	CELE_ZK1251.9	ZK1251.9a,ZK1251.9b,ZK1251.9:wp16,ZK1251.9:wp17,ZK1251.9:wp92,ZK1251.9b,ZK1251.9a	CE33014,CE49898	Q21106,A0A061AJI4	N.A.	NM_001307074.1,NM_069324.5	NP_001294003.1,NP_501725.2	N.A.	N.A.	N.A.	N.A.	N.A.	AFD,AVA,AWB,body wall muscle cell,germ line,neuron	N.A.	1-day post-L4 adult hermaphrodite Ce,3-days post-L4 adult hermaphrodite Ce,adult Ce,adult hermaphrodite Ce,blastula embryo Ce,embryo Ce,L1 larva Ce,L2 larva Ce,L3 larva Ce,L4 larva Ce,larva Ce	N.A.	ENSG00000145041|ParaSite-Compara;Inparanoid_8;Panther	Automated_description	dcaf-1 is an ortholog of human VPRBP; microarray and RNA sequencing studies indicate that dcaf-1 is affected by cid-1, egl-5, prp-8, tatn-1, emr-1, lem-2, hsf-1, mir-34, pgl-1, pgl-3, glh-4, glh-1, sir-2.1, mir-243, lin-54, and alg-1; RNA sequencing and microarray studies indicate that dcaf-1 is affected by Rotenone, D-glucose, Fluoranthene, Humic substances, Paraquat, and Sirolimus; tiling array…
							WBGene00015810	C16A3.5	C16A3.5	CELE_C16A3.5	C16A3.5,C16A3.5.1,C16A3.5.2	CE04005	Q18036	TF315148	NM_065995.6	NP_498396.1	N.A.	N.A.	N.A.	N.A.	N.A.	germ line,hypodermis,intestine,neuron,NSM	N.A.	1-day post-L4 adult hermaphrodite Ce,3-days post-L4 adult hermaphrodite Ce,10-days post-L4 adult hermaphrodite Ce,11-15 days post-L4 adult hermaphrodite Ce,20-days post-L4 adult hermaphrodite Ce,adult Ce,adult hermaphrodite Ce,embryo Ce,L1 larva Ce,L2 larva Ce,L3 larva Ce,L4 larva Ce,larva Ce,oocyte-laying stage adult hermaphrodite Ce	mitochondrial complex I deficiency|Based on Sequence|DOID:0060536|ENSEMBL:ENSG00000147684|OMIM:252010	ENSG00000147684|ParaSite-Compara;Inparanoid_8;Panther	Automated_description	C16A3.5 is an ortholog of human NDUFB9 (NADH:ubiquinone oxidoreductase subunit B9); microarray, proteomic, and RNA sequencing studies indicate that C16A3.5 is affected by cyc-1, gld-1, let-7, daf-16, jmjd-1.2, mir-34, and sir-2.1; microarray and RNA sequencing studies indicate that C16A3.5 is affected by Biotin, Rotenone, D-glucose, Chlorpyrifos, Sirolimus, and Allantoin; proteomic, tiling array,…
							WBGene00016015	C23G10.8	C23G10.8	CELE_C23G10.8	C23G10.8,C23G10.8	CE25784	Q9GYR5	TF350585	NM_065947.4	NP_498348.1	N.A.	N.A.	N.A.	N.A.	body wall musculature,head neuron,intestine,nervous system,tail	germ line	adult Ce,larva Ce	1-day post-L4 adult hermaphrodite Ce,2-days post-L4 adult hermaphrodite Ce,3-days post-L4 adult hermaphrodite Ce,7-10 days post-L4 adult hermaphrodite Ce,adult Ce,adult hermaphrodite Ce,embryo Ce,L1 larva Ce,L2 larva Ce,L3 larva Ce,L4 larva Ce,oocyte-laying stage adult hermaphrodite Ce	N.A.	N.A.	Automated_description	C23G10.8 is expressed in the nervous system, tail, intestine, and the body wall musculature.
							WBGene00016405	hecd-1	C34D4.14	CELE_C34D4.14	C34D4.14a,C34D4.14b,C34D4.14c,C34D4.14d,C34D4.14e,C34D4.14f,C34D4.14g,C34D4.14h,C34D4.14:wp240,C34D4.14d.1,C34D4.14d.2,C34D4.14a.1,C34D4.14a.2,C34D4.14h,C34D4.14f,C34D4.14e,C34D4.14b.1,C34D4.14b.2,C34D4.14g,C34D4.14c	CE49267,CE49373,CE49475,CE49128,CE49371,CE49319,CE49427,CE49277	V6CLA7,V6CL74,V6CL75,V6CJX7,V6CLC0,V6CIS4,V6CLA2,V6CIS8	N.A.	NM_001306760.1,NM_001306765.1,NM_001306766.1,NM_001306762.1,NM_001306759.1,NM_001306764.1,NM_001306761.1,NM_001306763.1	NP_001293688.1,NP_001293691.1,NP_001293690.1,NP_001293692.1,NP_001293694.1,NP_001293689.1,NP_001293693.1,NP_001293695.1	N.A.	N.A.	N.A.	N.A.	N.A.	germ line,intestine	N.A.	1-cell embryo Ce,1-day post-L4 adult hermaphrodite Ce,3-days post-L4 adult hermaphrodite Ce,adult Ce,adult hermaphrodite Ce,adult male Ce,all stages Ce,embryo Ce,L1 larva Ce,L2 larva Ce,L3 larva Ce,L4 larva Ce,oocyte-laying stage adult hermaphrodite Ce	N.A.	ENSG00000092148|ParaSite-Compara;Inparanoid_8;Panther	Automated_description	hecd-1 is an ortholog of human HECTD1 (HECT domain E3 ubiquitin protein ligase 1); hecd-1 is involved in hemidesmosome assembly; hecd-1 is predicted to have metal ion binding activity and ubiquitin-protein transferase activity, based on protein domain information.
							WBGene00017088	akir-1	E01A2.6	CELE_E01A2.6	E01A2.6,E01A2.6.1,E01A2.6.2,E01A2.6.3	CE24873	Q966L3	TF317123	NM_058903.6	NP_491304.1	N.A.	N.A.	N.A.	N.A.	body wall musculature,head neuron,hypodermis,nervous system,pharyngeal neuron,seam cell	germ line,NSM,OLL,PVD	adult Ce,larva Ce	1-day post-L4 adult hermaphrodite Ce,2-days post-L4 adult hermaphrodite Ce,3-days post-L4 adult hermaphrodite Ce,4-days post-L4 adult hermaphrodite Ce,7-10 days post-L4 adult hermaphrodite Ce,10-days post-L4 adult hermaphrodite Ce,20-days post-L4 adult hermaphrodite Ce,adult Ce,adult hermaphrodite Ce,blastula embryo Ce,embryo Ce,L1 larva Ce,L2 larva Ce,L3 larva Ce,L4 larva Ce	N.A.	ENSG00000135334|Inparanoid_8;Panther,ENSG00000174574|Inparanoid_8;Panther	Automated_description	akir-1 is an ortholog of human AKIRIN2 (akirin 2) and AKIRIN1 (akirin 1); akir-1 is expressed in the hypodermis, nervous system, and the body wall musculature.
							WBGene00020181	T02H6.11	T02H6.11	phi-44,CELE_T02H6.11	T02H6.11,T02H6.11	CE21147	Q9N5E4	TF105035	NM_061394.5	NP_493795.1	N.A.	N.A.	N.A.	N.A.	N.A.	germ line,intestine	N.A.	1-day post-L4 adult hermaphrodite Ce,11-15 days post-L4 adult hermaphrodite Ce,adult Ce,adult hermaphrodite Ce,all stages Ce,embryo Ce,L1 larva Ce,L2 larva Ce,L3 larva Ce,L4 larva Ce,oocyte-laying stage adult hermaphrodite Ce	N.A.	ENSG00000156467|Inparanoid_8;Panther	Automated_description	T02H6.11 is an ortholog of human UQCRB (ubiquinol-cytochrome c reductase binding protein); proteomic, RNA sequencing, and microarray studies indicate that T02H6.11 is affected by nhr-40, gld-1, let-7, emr-1, ZK1236.1, jmjd-3.1, hsf-1, mir-34, and sir-2.1; RNA sequencing and microarray studies indicate that T02H6.11 is affected by Rotenone, Deoxyglucose, and Chlorpyrifos; microarray studies indica…
							WBGene00020417	nuo-2	T10E9.7	nduf-3,let-382,CELE_T10E9.7	T10E9.7,T10E9.7a:wp130,T10E9.7a:wp259,T10E9.7	CE33179	Q86NC2	N.A.	NM_059480.3,NM_181996.3	NP_871796.1,NP_491881.2	N.A.	N.A.	N.A.	N.A.	reproductive system,seam cell,spermatheca	germ line,muscle cell,OLL,PVD	adult Ce,larva Ce	1-day post-L4 adult hermaphrodite Ce,2-days post-L4 adult hermaphrodite Ce,6-days post-L4 adult hermaphrodite Ce,7-10 days post-L4 adult hermaphrodite Ce,10-days post-L4 adult hermaphrodite Ce,11-15 days post-L4 adult hermaphrodite Ce,20-days post-L4 adult hermaphrodite Ce,adult Ce,adult hermaphrodite Ce,all stages Ce,embryo Ce,L1 larva Ce,L2 larva Ce,L3 larva Ce,L4 larva Ce,larva Ce,oocyte-layin…	mitochondrial complex I deficiency|Based on Sequence|DOID:0060536|ENSEMBL:ENSG00000213619|OMIM:252010,Leigh disease|Based on Sequence|DOID:3652|ENSEMBL:ENSG00000213619|OMIM:256000	ENSG00000213619|ParaSite-Compara;Inparanoid_8;Panther	Concise_description	nuo-2 encodes the C. elegans ortholog of the NDUFS3 subunit of mitochondrial complex I.
							WBGene00022793	ZK686.3	ZK686.3	CELE_ZK686.3	ZK686.3,ZK686.3	CE00457	P34669	TF314850	NM_066290.4	NP_498691.1	N.A.	N.A.	N.A.	N.A.	N.A.	germ line,intestine	N.A.	1-day post-L4 adult hermaphrodite Ce,2-days post-L4 adult hermaphrodite Ce,5-days post-L4 adult hermaphrodite Ce,7-10 days post-L4 adult hermaphrodite Ce,adult Ce,adult hermaphrodite Ce,all stages Ce,blastula embryo Ce,embryo Ce,L1 larva Ce,L2 larva Ce,L3 larva Ce,L4 larva Ce,larva Ce,oocyte-laying stage adult hermaphrodite Ce	autosomal recessive non-syndromic intellectual disability|Based on Sequence|DOID:0060308|ENSEMBL:ENSG00000104723|OMIM:611093	ENSG00000104723|ParaSite-Compara;Inparanoid_8;Panther,ENSG00000102158|ParaSite-Compara;Inparanoid_8;Panther	Concise_description	ZK686.3 is orthologous to the putative tumor suppressor candidate 3 (TUSC3); TUSC3 is involved in plasma membrane magnesium ion transport; ZK686.3 is also orthologous to the S. cerevisiae dolichyl-diphosphooligosaccharide-protein glycotransferase gamma chain (34-kD) subunit, OST3.
							WBGene00000876	cyl-1	C52E4.6	CELE_C52E4.6	C52E4.6a,C52E4.6b:wp144,C52E4.6c,C52E4.6a.1,C52E4.6a.2	CE17597	G5EBX3	TF101011	NM_073606.3,NR_001507.1	NP_506007.1	adult lethal,clear,early embryonic lethal,embryonic lethal,fewer germ cells,germ cell development variant,gonad development variant,larval arrest,larval lethal,locomotion variant,male gonad development variant,male somatic gonad development variant,maternal sterile,no oocytes,nuclear appearance variant,pattern of transgene expression variant,slow embryonic development,slow growth,sperm absent,ste…	gonad arm morphology variant,maternal sterile,organism morphology variant,pattern of transgene expression variant,Variant	N.A.	lethal	N.A.	germ line,OLL,PVD	N.A.	1-day post-L4 adult hermaphrodite Ce,2-days post-L4 adult hermaphrodite Ce,3-days post-L4 adult hermaphrodite Ce,10-days post-L4 adult hermaphrodite Ce,20-days post-L4 adult hermaphrodite Ce,adult Ce,adult hermaphrodite Ce,blastula embryo Ce,embryo Ce,L1 larva Ce,L2 larva Ce,L3 larva Ce,L4 larva Ce	N.A.	ENSG00000221978|ParaSite-Compara;Inparanoid_8;Panther,ENSG00000163660|ParaSite-Compara;Inparanoid_8;Panther	Automated_description	cyl-1 is an ortholog of human CCNL2 (cyclin L2) and CCNL1 (cyclin L1); cyl-1 is predicted to have protein kinase binding activity, based on protein domain information.
							WBGene00001232	eif-3.I	Y74C10AR.1	Y74C10AR.b,Y74C10AR.b,Y74C10A_153.a,Y74C10A_153.a,CELE_Y74C10AR.1	Y74C10AR.1a,Y74C10AR.1b,Y74C10AR.1a,Y74C10AR.1b	CE30325,CE49944	Q965S8,A0A061ADR6	N.A.	NM_001306355.1,NM_058587.4	NP_490988.2,NP_001293284.1	apoptosis fails to occur,apoptosis reduced,diplotene absent during oogenesis,embryo osmotic integrity defective early emb,embryonic lethal,germ cell compartment expansion absent,germ cell compartment expansion variant,gonad small,gonad vesiculated,lysosome-related organelle morphology variant,maternal sterile,no oocytes,nuclei small,oocyte number decreased,pachytene progression during oogenesis v…	embryonic lethal,larval arrest,larval lethal,lethal,maternal sterile,postembryonic development variant,slow growth,sterile progeny,Variant	N.A.	N.A.	N.A.	cephalic sheath cell,germ line,intestine,NSM	N.A.	1-cell embryo Ce,1-day post-L4 adult hermaphrodite Ce,2-days post-L4 adult hermaphrodite Ce,3-days post-L4 adult hermaphrodite Ce,3-fold embryo Ce,7-10 days post-L4 adult hermaphrodite Ce,10-days post-L4 adult hermaphrodite Ce,20-days post-L4 adult hermaphrodite Ce,adult Ce,adult hermaphrodite Ce,all stages Ce,blastula embryo Ce,embryo Ce,L1 larva Ce,L2 larva Ce,L3 larva Ce,L4 larva Ce,oocyte-lay…	N.A.	ENSG00000084623|ParaSite-Compara;Inparanoid_8;Panther	Automated_description	eif-3.I is an ortholog of human EIF3I (eukaryotic translation initiation factor 3 subunit I); microarray, RNA sequencing, and proteomic studies indicate that eif-3.I is affected by cyc-1, aak-2, lin-35, K10D11.2, gld-1, let-7, clk-1, npr-1, jmjd-3.1, jmjd-1.2, mir-34, rde-4, slr-2, lin-54, daf-19, mir-35, gei-8, isp-1, and nuo-6; microarray studies indicate that eif-3.I is affected by Quercetin, …
							WBGene00002845	let-711	F57B9.2	ntl-1,spn-3,spn-3,CELE_F57B9.2	F57B9.2a,F57B9.2b,F57B9.2c,F57B9.2d,F57B9.2e,F57B9.2:wp194,F57B9.2:wp234,F57B9.2a,F57B9.2b,F57B9.2c,F57B9.2d,F57B9.2e	CE47929,CE51783,CE51773,CE51776,CE51767	S5ZDJ9,A0A1D3PCL9,A0A1D3PCM5,Q20937,A0A1D3PCL8	N.A.	NM_001346617.1,NM_001346616.1,NM_001346615.1,NM_066115.5,NM_001346614.1	NP_001333559.1,NP_001333558.1,NP_001333557.1,NP_001333556.1,NP_498516.3	adult lethal,cell membrane organization biogenesis variant,cytoplasmic processing body variant,diakinesis progression during oogenesis variant,diet induced life span variant,diplotene region organization variant,embryo osmotic integrity defective early emb,embryonic lethal,exploded through vulva,gene expression variant,germ cell compartment expansion variant,larval arrest,life span variant,locomo…	embryonic development variant,postembryonic development variant,Variant	maternal effect lethal emb	N.A.	germ line,gonad,hermaphrodite,male	germ line	adult Ce,embryo Ce	1-cell embryo Ce,1-day post-L4 adult hermaphrodite Ce,3-days post-L4 adult hermaphrodite Ce,5-days post-L4 adult hermaphrodite Ce,10-days post-L4 adult hermaphrodite Ce,20-days post-L4 adult hermaphrodite Ce,adult Ce,adult hermaphrodite Ce,all stages Ce,embryo Ce,L1 larva Ce,L2 larva Ce,L3 larva Ce,L4 larva Ce,oocyte-laying stage adult hermaphrodite Ce	N.A.	ENSG00000125107|ParaSite-Compara;Inparanoid_8;Panther	Concise_description	let-711 encodes the C. elegans ortholog of NOT1, the conserved core component of the multisubunit CCR4/NOT complex that plays a role in regulation of gene expression via various processes including transcriptional control, mRNA deadenylation, and protein ubiquitination; in C. elegans, let-711 activity is essential for embryonic and larval development and in particular, for proper spindle position…
							WBGene00003392	mog-4	C04H5.6	CELE_C04H5.6	C04H5.6a,C04H5.6b,C04H5.6b,C04H5.6a	CE15592,CE48983	O45244,U4PDV5	N.A.	NM_001306603.1,NM_064626.4	NP_497027.1,NP_001293532.1	cell proliferation increased,dead eggs laid,embryonic lethal,excess intestinal cells,germ cell development variant,gonad development variant,growth variant,large cytoplasmic granules early emb,larval arrest,larval lethal,lethal,male gonad development variant,male somatic gonad development variant,masculinization of germline,maternal sterile,molt defect,oocyte morphology variant,oocytes disorganiz…	germ cell development variant,gonad arm morphology variant,maternal sterile,no oocytes,organism morphology variant,pattern of transgene expression variant,Variant	germ cell morphology variant,hermaphrodite self sterile,masculinization of germline,maternal effect lethal emb,somatic gonad morphology variant,sperm excess,spermatogenesis to oogenesis switch defective,sterile,vulvaless	yolk synthesis variant	N.A.	germ line	N.A.	1-day post-L4 adult hermaphrodite Ce,2-days post-L4 adult hermaphrodite Ce,7-10 days post-L4 adult hermaphrodite Ce,10-days post-L4 adult hermaphrodite Ce,20-days post-L4 adult hermaphrodite Ce,adult hermaphrodite Ce,blastula embryo Ce,embryo Ce,L1 larva Ce,L2 larva Ce,L3 larva Ce,L4 larva Ce	N.A.	ENSG00000204560|ParaSite-Compara	Concise_description	The mog-4 gene encodes a DEAH helicase orthologous to the Drosophila CG10689 and the S. cerevisiae PRP2 proteins.
							WBGene00003827	ntl-4	C49H3.5	CELE_C49H3.5	C49H3.5a,C49H3.5c,C49H3.5d,C49H3.5e,C49H3.5b:wp241,C49H3.5b,C49H3.5c,C49H3.5a,C49H3.5d.1,C49H3.5d.2,C49H3.5e	CE27872,CE49549,CE49502,CE49611	W6SBC7,W6RTE4,Q9GYQ9,W6RRU8	TF106134	NM_001307221.1,NR_131578.1,NM_001307223.1,NM_171388.5,NM_001307222.1	NP_001294150.1,NP_001294152.1,NP_741453.1,NP_001294151.1	N.A.	N.A.	N.A.	N.A.	N.A.	AFD,ASER,DA neuron,germ line,I5 neuron,intestine,neuron,retrovesicular ganglion,SAB,VA neuron	N.A.	1-day post-L4 adult hermaphrodite Ce,2-days post-L4 adult hermaphrodite Ce,4-days post-L4 adult hermaphrodite Ce,7-10 days post-L4 adult hermaphrodite Ce,10-days post-L4 adult hermaphrodite Ce,20-days post-L4 adult hermaphrodite Ce,adult Ce,adult hermaphrodite Ce,all stages Ce,embryo Ce,L1 larva Ce,L2 larva Ce,L3 larva Ce,L4 larva Ce	N.A.	ENSG00000080802|ParaSite-Compara;Inparanoid_8;Panther	Concise_description	ntl-4 encodes two proteins by alternative splicing, one of which (NTL-4A) has an N-terminal RING finger and a RNA recognition motif ('RRM', 'RBD', or 'RNP'), and both of which have glutamine/asparagine-rich domains.
							WBGene00010794	dld-1	LLC1.3	CELE_LLC1.3	LLC1.3a,LLC1.3b,LLC1.3:wp87,LLC1.3a,LLC1.3b	CE31971,CE44593	O17953	TF300414	NM_001268882.1,NM_001268881.1	NP_001255811.1,NP_001255810.1	N.A.	N.A.	N.A.	N.A.	N.A.	germ line	N.A.	1-cell embryo Ce,1-day post-L4 adult hermaphrodite Ce,2-days post-L4 adult hermaphrodite Ce,3-days post-L4 adult hermaphrodite Ce,4-days post-L4 adult hermaphrodite Ce,6-days post-L4 adult hermaphrodite Ce,7-10 days post-L4 adult hermaphrodite Ce,10-days post-L4 adult hermaphrodite Ce,20-days post-L4 adult hermaphrodite Ce,adult Ce,adult hermaphrodite Ce,all stages Ce,blastula embryo Ce,embryo Ce…	maple syrup urine disease|Based on Sequence|DOID:9269|ENSEMBL:ENSG00000091140|OMIM:246900	ENSG00000091140|ParaSite-Compara;Inparanoid_8;Panther	Concise_description	LLC1.3 is orthologous to the human gene DIHYDROLIPOAMIDE DEHYDROGENASE (DLD; OMIM:246900), which when mutated leads to dihydrolipoamide dehydrogenase deficiency.
							WBGene00012230	cacn-1	W03H9.4	CELE_W03H9.4	W03H9.4a,W03H9.4b,W03H9.4c,W03H9.4a:wp226,W03H9.4b:wp226,W03H9.4c,W03H9.4a.1,W03H9.4a.2,W03H9.4b	CE46363,CE46257,CE45519	G5EG14	TF300906	NM_001267493.1,NM_001267491.1,NM_001267492.1	NP_001254421.1,NP_001254420.1,NP_001254422.1	N.A.	N.A.	N.A.	N.A.	Anchor cell,germ line,gonadal sheath cell,gon_herm_dtc_A,gon_herm_dtc_P,hypodermal cell,intestine,pharynx,seam cell,spermatheca,vulva	germ line,NSM	adult Ce,L1 larva Ce,L2 larva Ce,L3 larva Ce,L4 larva Ce	1-cell embryo Ce,1-day post-L4 adult hermaphrodite Ce,2-days post-L4 adult hermaphrodite Ce,7-10 days post-L4 adult hermaphrodite Ce,10-days post-L4 adult hermaphrodite Ce,20-days post-L4 adult hermaphrodite Ce,adult Ce,adult hermaphrodite Ce,embryo Ce,L1 larva Ce,L2 larva Ce,L3 larva Ce,L4 larva Ce	N.A.	ENSG00000105298|ParaSite-Compara;Inparanoid_8;Panther,ENSG00000140832|Panther	Concise_description	cacn-1 encodes an ortholog of Drosophila CACTIN and human C19orf29 that is required for normal distal tip cell migration, embryonic viability, fertility, locomotion, vulval morphogenesis, and normally rapid growth; like CACTIN, CACN-1 contains predicted coiled-coil domains, but otherwise lacks recognizable similarity to known proteins.
							WBGene00018656	F49H12.5	F49H12.5	CELE_F49H12.5	F49H12.5,F49H12.5	CE20835	Q9N5S7	TF321449	NM_075980.4	NP_508381.1	N.A.	N.A.	N.A.	N.A.	N.A.	germ line,hypodermis,intestine,OLL,PVD	N.A.	1-cell embryo Ce,1-day post-L4 adult hermaphrodite Ce,2-days post-L4 adult hermaphrodite Ce,3-days post-L4 adult hermaphrodite Ce,4-cell embryo Ce,6-days post-L4 adult hermaphrodite Ce,7-10 days post-L4 adult hermaphrodite Ce,10-days post-L4 adult hermaphrodite Ce,11-15 days post-L4 adult hermaphrodite Ce,20-days post-L4 adult hermaphrodite Ce,adult Ce,adult hermaphrodite Ce,blastula embryo Ce,da…	N.A.	ENSG00000173467|ParaSite-Compara;Panther,ENSG00000106541|ParaSite-Compara;Panther,ENSG00000117862|Inparanoid_8;Panther	Automated_description	txdc-12.2 is an ortholog of human AGR3 (anterior gradient 3, protein disulphide isomerase family member), AGR2 (anterior gradient 2, protein disulphide isomerase family member) and TXNDC12 (thioredoxin domain containing 12); microarray and RNA sequencing studies indicate that F49H12.5 is affected by Aldicarb, Methylmercury hydroxide, Cholestanol, Chlorpyrifos, Quercetin, Humic substances, single-…
							WBGene00020171	T02H6.1	T02H6.1	CELE_T02H6.1	T02H6.1a,T02H6.1b,T02H6.1c,T02H6.1a:wp185,T02H6.1b:wp185,T02H6.1b,T02H6.1a,T02H6.1c	CE41925,CE41926,CE51078	A9D0C3,A9D0C6,A0A0M9JJ62	TF105828	NM_182230.5,NM_061396.4,NM_001316860.1	NP_872030.2,NP_001303789.1,NP_493797.2	N.A.	N.A.	N.A.	N.A.	N.A.	body wall muscle cell,germ line,muscle cell	N.A.	1-cell embryo Ce,1-day post-L4 adult hermaphrodite Ce,10-days post-L4 adult hermaphrodite Ce,20-days post-L4 adult hermaphrodite Ce,adult Ce,adult hermaphrodite Ce,embryo Ce,L1 larva Ce,L2 larva Ce,L3 larva Ce,L4 larva Ce,L4 larva male Ce,larva Ce	N.A.	ENSG00000114767|ParaSite-Compara;Inparanoid_8;Panther	Automated_description	T02H6.1 is an ortholog of human RRP9 (ribosomal RNA processing 9, small subunit (SSU) processome component, (yeast)); microarray, RNA sequencing, and proteomic studies indicate that T02H6.1 is affected by rde-4, zfp-1, spe-44, tatn-1, swsn-2.2, npr-1, jmjd-3.1, jmjd-1.2, rbr-2, mir-34, sir-2.1, ain-2, slr-2, daf-2, tdp-1, and nuo-6; microarray studies indicate that T02H6.1 is affected by Chlorpyr…
							WBGene00013168	arp-1	Y53F4B.22	CELE_Y53F4B.22	Y53F4B.22a,Y53F4B.22b,Y53F4B.22:wp109,Y53F4B.22a.1,Y53F4B.22a.2,Y53F4B.22b.1,Y53F4B.22b.2	CE35675,CE48840	Q9NA98,U4PR70	N.A.	NM_001306622.1,NM_064707.4	NP_497108.2,NP_001293551.1	N.A.	N.A.	N.A.	N.A.	N.A.	germ line,intestine,NSM,PLM	N.A.	1-cell embryo Ce,1-day post-L4 adult hermaphrodite Ce,2-days post-L4 adult hermaphrodite Ce,11-15 days post-L4 adult hermaphrodite Ce,adult Ce,adult hermaphrodite Ce,all stages Ce,blastula embryo Ce,embryo Ce,L1 larva Ce,L2 larva Ce,L3 larva Ce,L4 larva Ce,oocyte-laying stage adult hermaphrodite Ce	N.A.	ENSG00000138107|ParaSite-Compara;Inparanoid_8;Panther,ENSG00000115073|ParaSite-Compara;Inparanoid_8;Panther	Automated_description	arp-1 is an ortholog of human ACTR1A (ARP1 actin-related protein 1 A, centractin alpha) and ACTR1B (ARP1 actin-related protein 1 B, centractin beta); microarray, tiling array, proteomic, and RNA sequencing studies indicate that arp-1 is affected by cyc-1, daf-12, swsn-2.2, jmjd-3.1, jmjd-1.2, hsf-1, dep-1, and slr-2; RNA sequencing and microarray studies indicate that arp-1 is enriched in the ger…
							WBGene00020950	dlst-1	W02F12.5	CELE_W02F12.5	W02F12.5,W02F12.5	CE31083	O45148	TF314164	NM_072299.5	NP_504700.2	N.A.	N.A.	N.A.	N.A.	N.A.	germ line,OLL,PLM,PVD	N.A.	1-cell embryo Ce,1-day post-L4 adult hermaphrodite Ce,2-days post-L4 adult hermaphrodite Ce,6-days post-L4 adult hermaphrodite Ce,7-10 days post-L4 adult hermaphrodite Ce,10-days post-L4 adult hermaphrodite Ce,11-15 days post-L4 adult hermaphrodite Ce,20-days post-L4 adult hermaphrodite Ce,adult Ce,adult hermaphrodite Ce,all stages Ce,blastula embryo Ce,embryo Ce,L1 larva Ce,L2 larva Ce,L3 larva …	N.A.	ENSG00000119689|ParaSite-Compara;Inparanoid_8;Panther	Automated_description	dlst-1 is an ortholog of human DLST (dihydrolipoamide S-succinyltransferase); dlst-1 is predicted to have dihydrolipoyllysine-residue succinyltransferase activity, based on protein domain information.

## Sheet: Ertl
https://wormbase.org/species/c_elegans/expression_cluster/WBPaper00038438:D.coniospora_12hr_upregulated_RNAseq		https://wormbase.org/species/c_elegans/expression_cluster/WBPaper00049018:ham-3(RNAi)_downregulated	https://wormbase.org/species/c_elegans/expression_cluster/WBPaper00049018:ham-3(RNAi)_upregulated	https://wormbase.org/species/c_elegans/expression_cluster/WBPaper00049018:swsn-2.2(RNAi)_downregulated	https://wormbase.org/species/c_elegans/expression_cluster/WBPaper00049018:swsn-2.2(RNAi)_upregulated
WBGene00018005		WBGene00012727	WBGene00022069	WBGene00004120	WBGene00020862
WBGene00015564		WBGene00016269	WBGene00006349	WBGene00012727	WBGene00019800
WBGene00018003		WBGene00017648	WBGene00012648	WBGene00015561	WBGene00009384
WBGene00015562		WBGene00016264	WBGene00000508	WBGene00006431	WBGene00001055
WBGene00043996		WBGene00017398	WBGene00022274	WBGene00015569	WBGene00001757
WBGene00015568		WBGene00006431	WBGene00001755	WBGene00002016	WBGene00011105
WBGene00008490		WBGene00015569	WBGene00010984	WBGene00002015	WBGene00001699
WBGene00008497		WBGene00077629	WBGene00001756	WBGene00011515	WBGene00008493
WBGene00008168		WBGene00001694	WBGene00018960	WBGene00219699	WBGene00008492
WBGene00015968		WBGene00001695	WBGene00002012	WBGene00001691	WBGene00008495
WBGene00008162		WBGene00008493	WBGene00011107	WBGene00002019	WBGene00008494
WBGene00009702		WBGene00008492	WBGene00044617	WBGene00002018	WBGene00001692
WBGene00005487		WBGene00001691	WBGene00008490	WBGene00010867	WBGene00001693
WBGene00018645		WBGene00021743	WBGene00001758	WBGene00009064	WBGene00017364
WBGene00011197		WBGene00015963	WBGene00001692	WBGene00044352	WBGene00017360
WBGene00013916		WBGene00017361	WBGene00016877	WBGene00000512	WBGene00008244
WBGene00012424		WBGene00015964	WBGene00020867	WBGene00004236	WBGene00006930
WBGene00005936		WBGene00004236	WBGene00007925	WBGene00018931	WBGene00012923
WBGene00010919		WBGene00009706	WBGene00017364	WBGene00004233	WBGene00018647
WBGene00011424		WBGene00016763	WBGene00012324	WBGene00011190	WBGene00019931
WBGene00008389		WBGene00011190	WBGene00010166	WBGene00018640	WBGene00004119
WBGene00022344		WBGene00012921	WBGene00010296	WBGene00012850	WBGene00012583
WBGene00008543		WBGene00020736	WBGene00006930	WBGene00015280	WBGene00012420
WBGene00009014		WBGene00020737	WBGene00012923	WBGene00020017	WBGene00000235
WBGene00003575		WBGene00018643	WBGene00015709	WBGene00194658	WBGene00016785
WBGene00013357		WBGene00012272	WBGene00009842	WBGene00016863	WBGene00017968
WBGene00021885		WBGene00012428	WBGene00012485	WBGene00015369	WBGene00194713
WBGene00003080		WBGene00012728	WBGene00018640	WBGene00138711	WBGene00017093
WBGene00015215		WBGene00016943	WBGene00009846	WBGene00016783	WBGene00015803
WBGene00012519		WBGene00017964	WBGene00020394	WBGene00001477	WBGene00021733
WBGene00012518		WBGene00016865	WBGene00001606	WBGene00077629	WBGene00017569
WBGene00010790		WBGene00001577	WBGene00000373	WBGene00008019	WBGene00015449
WBGene00011733		WBGene00016785	WBGene00007048	WBGene00015442	WBGene00020948
WBGene00045210		WBGene00005931	WBGene00006404	WBGene00017488	WBGene00016461
WBGene00003403		WBGene00001476	WBGene00022079	WBGene00003473	WBGene00013690
WBGene00019194		WBGene00045457	WBGene00004052	WBGene00021883	WBGene00000977
WBGene00007259		WBGene00011587	WBGene00001762	WBGene00019381	WBGene00017567
WBGene00021081		WBGene00011429	WBGene00007938	WBGene00000711	WBGene00019978
WBGene00007701		WBGene00003653	WBGene00003093	WBGene00019060	WBGene00013297
WBGene00007702		WBGene00019978	WBGene00018877	WBGene00011737	WBGene00003572
WBGene00021084		WBGene00010422	WBGene00013007	WBGene00017028	WBGene00003478
WBGene00008831		WBGene00018809	WBGene00020813	WBGene00003151	WBGene00017730
WBGene00012355		WBGene00008944	WBGene00009094	WBGene00010989	WBGene00017731
WBGene00044275		WBGene00000713	WBGene00017881	WBGene00010738	WBGene00000716
WBGene00007382		WBGene00000717	WBGene00021818	WBGene00003404	WBGene00000714
WBGene00044272		WBGene00013980	WBGene00044216	WBGene00006650	WBGene00012104
WBGene00022760		WBGene00018861	WBGene00015990	WBGene00021087	WBGene00009405
WBGene00044278		WBGene00000719	WBGene00021815	WBGene00000625	WBGene00012101
WBGene00006726		WBGene00044676	WBGene00022261	WBGene00007228	WBGene00012450
WBGene00016637		WBGene00011923	WBGene00019644	WBGene00014669	WBGene00012103
WBGene00016180		WBGene00011737	WBGene00012231	WBGene00006896	WBGene00013859
WBGene00016183		WBGene00007823	WBGene00006927	WBGene00001899	WBGene00001702
WBGene00001715		WBGene00017028	WBGene00000136	WBGene00001714	WBGene00020609
WBGene00001717		WBGene00000776	WBGene00006925	WBGene00019968	WBGene00017782
WBGene00016187		WBGene00017020	WBGene00009144	WBGene00011393	WBGene00013853
WBGene00002118		WBGene00007315	WBGene00006539	WBGene00013173	WBGene00003509
WBGene00002119		WBGene00006650	WBGene00016422	WBGene00003879	WBGene00018598
WBGene00007416		WBGene00014194	WBGene00020128	WBGene00018602	WBGene00002274
WBGene00017327		WBGene00013777	WBGene00000972	WBGene00018210	WBGene00002272
WBGene00017325		WBGene00018910	WBGene00001936	WBGene00021865	WBGene00007250
WBGene00013179		WBGene00000700	WBGene00194952	WBGene00008794	WBGene00007251
WBGene00018859		WBGene00016003	WBGene00011838	WBGene00012777	WBGene00008726
WBGene00044412		WBGene00018730	WBGene00008549	WBGene00002026	WBGene00008936
WBGene00001957		WBGene00018465	WBGene00006928	WBGene00020599	WBGene00044485
WBGene00044418		WBGene00007384	WBGene00015116	WBGene00003907	WBGene00044072
WBGene00016521		WBGene00007958	WBGene00009215	WBGene00003616	WBGene00018261
WBGene00016527		WBGene00010137	WBGene00004512	WBGene00003903	WBGene00219423
WBGene00021862		WBGene00010135	WBGene00004513	WBGene00019517	WBGene00019660
WBGene00016452		WBGene00007950	WBGene00017937	WBGene00018730	WBGene00015823
WBGene00044894		WBGene00001719	WBGene00017730	WBGene00017073	WBGene00019462
WBGene00017925		WBGene00015132	WBGene00000652	WBGene00007073	WBGene00206522
WBGene00017695		WBGene00020760	WBGene00001815	WBGene00016915	WBGene00077521
WBGene00009841		WBGene00019686	WBGene00017736	WBGene00044737	WBGene00016636
WBGene00013008		WBGene00002052	WBGene00014182	WBGene00004498	WBGene00021262
WBGene00013009		WBGene00011556	WBGene00013985	WBGene00020025	WBGene00021261
WBGene00020590		WBGene00006575	WBGene00007533	WBGene00001500	WBGene00012608
WBGene00017214		WBGene00016638	WBGene00044901	WBGene00004490	WBGene00002056
WBGene00020594		WBGene00018282	WBGene00000562	WBGene00010778	WBGene00016638
WBGene00020700		WBGene00012113	WBGene00021412	WBGene00045252	WBGene00002116
WBGene00019845		WBGene00007553	WBGene00008629	WBGene00008572	WBGene00008593
WBGene00017076		WBGene00011252	WBGene00009405	WBGene00022627	WBGene00077465
WBGene00001905		WBGene00011393	WBGene00013458	WBGene00002232	WBGene00022821
WBGene00000442		WBGene00013173	WBGene00009526	WBGene00008875	WBGene00017322
WBGene00017582		WBGene00003878	WBGene00012680	WBGene00009578	WBGene00008754
WBGene00021517		WBGene00003879	WBGene00003958	WBGene00000749	WBGene00008200
WBGene00015281		WBGene00018602	WBGene00008220	WBGene00000746	WBGene00185014
WBGene00003018		WBGene00009624	WBGene00018741	WBGene00000741	WBGene00023069
WBGene00010672		WBGene00016645	WBGene00020117	WBGene00012398	WBGene00023068
WBGene00017102		WBGene00015748	WBGene00011800	WBGene00000743	WBGene00023067
WBGene00017453		WBGene00021865	WBGene00011801	WBGene00000742	WBGene00000022
WBGene00017454		WBGene00019361	WBGene00006956	WBGene00005018	WBGene00019565
WBGene00011989		WBGene00012777	WBGene00002248	WBGene00018619	WBGene00019564
WBGene00010457		WBGene00000534	WBGene00009640	WBGene00007177	WBGene00009237
WBGene00020339		WBGene00006372	WBGene00007946	WBGene00015776	WBGene00044015
WBGene00020335		WBGene00006075	WBGene00021626	WBGene00011357	WBGene00021869
WBGene00009576		WBGene00045411	WBGene00008538	WBGene00007691	WBGene00019368
WBGene00011853		WBGene00045416	WBGene00009785	WBGene00000105	WBGene00009626
WBGene00011855		WBGene00003613	WBGene00008334	WBGene00019636	WBGene00015746
WBGene00010584		WBGene00008113	WBGene00010738	WBGene00016506	WBGene00044553
WBGene00011219		WBGene00020882	WBGene00015449	WBGene00001913	WBGene00009584
WBGene00008713		WBGene00015526	WBGene00011329	WBGene00019732	WBGene00021586
WBGene00000062		WBGene00021343	WBGene00002999	WBGene00021121	WBGene00016450
WBGene00009377		WBGene00007073	WBGene00011278	WBGene00019730	WBGene00044896
WBGene00018251		WBGene00007989	WBGene00005444	WBGene00001919	WBGene00021582
WBGene00018254		WBGene00001501	WBGene00013186	WBGene00005551	WBGene00016987
WBGene00018255		WBGene00021516	WBGene00020083	WBGene00011135	WBGene00017691
WBGene00005657		WBGene00016097	WBGene00017658	WBGene00021703	WBGene00017690
WBGene00018493		WBGene00011772	WBGene00003462	WBGene00015689	WBGene00004154
WBGene00018070		WBGene00045252	WBGene00009926	WBGene00017312	WBGene00009902
WBGene00012639		WBGene00045253	WBGene00000556	WBGene00016247	WBGene00018138
WBGene00005349		WBGene00008477	WBGene00003060	WBGene00008629	WBGene00012676
WBGene00012985		WBGene00023483	WBGene00012445	WBGene00019886	WBGene00019934
WBGene00012630		WBGene00017488	WBGene00000708	WBGene00009652	WBGene00011172
WBGene00019612		WBGene00008572	WBGene00012446	WBGene00020725	WBGene00021743
WBGene00009392		WBGene00022627	WBGene00018193	WBGene00017420	WBGene00045416
WBGene00015682		WBGene00007216	WBGene00219559	WBGene00012840	WBGene00022309
WBGene00015681		WBGene00003548	WBGene00022245	WBGene00020472	WBGene00001508
WBGene00010855		WBGene00003541	WBGene00017336	WBGene00020571	WBGene00020981
WBGene00008625		WBGene00000190	WBGene00044446	WBGene00016407	WBGene00017218
WBGene00015993		WBGene00007180	WBGene00018911	WBGene00022679	WBGene00020592
WBGene00008152		WBGene00000749	WBGene00022153	WBGene00017814	WBGene00010813
WBGene00011188		WBGene00000664	WBGene00015306	WBGene00012682	WBGene00017356
WBGene00016058		WBGene00000747	WBGene00003770	WBGene00011430	WBGene00015581
WBGene00018671		WBGene00000746	WBGene00019717	WBGene00004134	WBGene00015483
WBGene00015178		WBGene00000741	WBGene00007282	WBGene00011850	WBGene00019515
WBGene00012185		WBGene00012398	WBGene00020707	WBGene00020158	WBGene00018045
WBGene00015427		WBGene00000743	WBGene00009637	WBGene00017659	WBGene00022124
WBGene00015424		WBGene00012253	WBGene00009634	WBGene00004115	WBGene00022822
WBGene00012744		WBGene00011850	WBGene00020140	WBGene00050879	WBGene00017070
WBGene00009950		WBGene00011856	WBGene00009638	WBGene00022010	WBGene00020022
WBGene00005903		WBGene00194658	WBGene00021978	WBGene00017721	WBGene00016912
WBGene00021338		WBGene00016658	WBGene00004677	WBGene00001387	WBGene00000441
WBGene00011430		WBGene00012592	WBGene00019963	WBGene00015220	WBGene00021514
WBGene00003768		WBGene00000699	WBGene00004906	WBGene00001148	WBGene00019105
WBGene00003769		WBGene00008988	WBGene00000930	WBGene00008449	WBGene00011676
WBGene00011435		WBGene00007919	WBGene00015400	WBGene00012592	WBGene00012783
WBGene00003763		WBGene00000696	WBGene00018121	WBGene00013900	WBGene00008375
WBGene00003761		WBGene00000692	WBGene00015403	WBGene00001074	WBGene00010772
WBGene00003766		WBGene00010074	WBGene00021492	WBGene00003664	WBGene00022579
WBGene00003767		WBGene00007458	WBGene00016340	WBGene00021070	WBGene00008579
WBGene00003765		WBGene00007599	WBGene00001716	WBGene00008843	WBGene00017102
WBGene00008020		WBGene00007453	WBGene00004989	WBGene00018682	WBGene00013958
WBGene00022375		WBGene00007694	WBGene00044719	WBGene00021002	WBGene00010516
WBGene00022379		WBGene00008803	WBGene00011339	WBGene00010411	WBGene00003546
WBGene00003509		WBGene00138711	WBGene00019169	WBGene00015646	WBGene00003544
WBGene00022156		WBGene00018398	WBGene00008593	WBGene00012942	WBGene00003545
WBGene00012294		WBGene00019345	WBGene00011397	WBGene00012990	WBGene00010109
WBGene00044641		WBGene00019732	WBGene00012684	WBGene00004398	WBGene00007185
WBGene00044642		WBGene00019730	WBGene00009500	WBGene00002103	WBGene00000213
WBGene00013581		WBGene00010291	WBGene00001793	WBGene00007404	WBGene00019746
WBGene00015223		WBGene00007682	WBGene00011407	WBGene00007765	WBGene00019744
WBGene00015225		WBGene00015878	WBGene00018925	WBGene00000033	WBGene00019426
WBGene00011728		WBGene00015514	WBGene00018451	WBGene00001922	WBGene00018424
WBGene00045208		WBGene00011135	WBGene00022090	WBGene00001920	WBGene00003539
WBGene00011724		WBGene00020658	WBGene00010714	WBGene00001926	WBGene00010175
WBGene00007133		WBGene00021702	WBGene00018194	WBGene00001927	WBGene00007178
WBGene00007132		WBGene00005833	WBGene00008356	WBGene00001925	WBGene00000697
WBGene00007131		WBGene00007521	WBGene00008357	WBGene00004410	WBGene00000693
WBGene00007136		WBGene00015689	WBGene00019473	WBGene00001854	WBGene00007857
WBGene00022572		WBGene00010850	WBGene00000781	WBGene00021324	WBGene00007867
WBGene00022571		WBGene00007525	WBGene00008358	WBGene00012068	WBGene00007757
WBGene00013902		WBGene00007882	WBGene00019209	WBGene00022130	WBGene00017830
WBGene00022574		WBGene00011189	WBGene00008451	WBGene00022333	WBGene00021834
WBGene00013900		WBGene00009710	WBGene00007027	WBGene00008105	WBGene00013605
WBGene00006662		WBGene00021389	WBGene00077465	WBGene00009983	WBGene00008714
WBGene00021072		WBGene00009652	WBGene00016450	WBGene00010341	WBGene00018393
WBGene00007245		WBGene00016671	WBGene00021066	WBGene00017166	WBGene00016178
WBGene00007246		WBGene00011185	WBGene00000684	WBGene00013541	WBGene00012324
WBGene00021079		WBGene00043995	WBGene00009230	WBGene00013540	WBGene00019630
WBGene00008842		WBGene00021224	WBGene00001068	WBGene00020033	WBGene00005657
WBGene00012364		WBGene00004068	WBGene00008579	WBGene00012013	WBGene00019087
WBGene00012365		WBGene00012840	WBGene00000722	WBGene00020036	WBGene00020813
WBGene00021729		WBGene00012027	WBGene00013717	WBGene00017465	WBGene00020651
WBGene00022884		WBGene00015355	WBGene00012186	WBGene00008669	WBGene00020650
WBGene00007393		WBGene00044903	WBGene00009584	WBGene00017501	WBGene00019811
WBGene00022795		WBGene00011000	WBGene00009515	WBGene00008880	WBGene00009396
WBGene00044245		WBGene00008926	WBGene00013891	WBGene00000672	WBGene00014576
WBGene00019478		WBGene00017226	WBGene00013879	WBGene00018809	WBGene00021319
WBGene00022799		WBGene00017659	WBGene00044385	WBGene00000679	WBGene00001761
WBGene00016196		WBGene00014055	WBGene00016022	WBGene00017485	WBGene00015684
WBGene00019699		WBGene00017721	WBGene00008359	WBGene00018969	WBGene00008577
WBGene00016199		WBGene00044644	WBGene00010485	WBGene00000776	WBGene00001768
WBGene00002103		WBGene00020373	WBGene00018448	WBGene00008588	WBGene00007521
WBGene00002106		WBGene00044646	WBGene00020592	WBGene00010063	WBGene00008255
WBGene00002108		WBGene00009432	WBGene00015743	WBGene00010067	WBGene00006927
WBGene00013163		WBGene00015220	WBGene00012173	WBGene00005228	WBGene00006926
WBGene00020857		WBGene00015227	WBGene00019931	WBGene00007687	WBGene00016678
WBGene00020853		WBGene00006628	WBGene00044542	WBGene00007682	WBGene00004204
WBGene00001922		WBGene00010701	WBGene00045494	WBGene00020812	WBGene00015172
WBGene00016441		WBGene00010704	WBGene00023493	WBGene00195179	WBGene00021222
WBGene00017667		WBGene00012596	WBGene00014046	WBGene00021811	WBGene00006929
WBGene00017910		WBGene00019770	WBGene00013965	WBGene00019644	WBGene00015670
WBGene00020100		WBGene00013900	WBGene00015695	WBGene00010528	WBGene00012184
WBGene00017660		WBGene00021075	WBGene00017131	WBGene00044292	WBGene00020579
WBGene00000525		WBGene00007368	WBGene00007072	WBGene00009816	WBGene00020479
WBGene00017267		WBGene00007716	WBGene00009281	WBGene00016716	WBGene00001817
WBGene00013013		WBGene00013763	WBGene00001889	WBGene00021249	WBGene00016950
WBGene00044677		WBGene00013887	WBGene00010467	WBGene00017970	WBGene00012747
WBGene00044331		WBGene00022497	WBGene00015199	WBGene00001777	WBGene00001463
WBGene00020613		WBGene00018682	WBGene00010461	WBGene00021369	WBGene00009898
WBGene00019501		WBGene00013882	WBGene00022285	WBGene00001078	WBGene00009897
WBGene00020617		WBGene00018924	WBGene00014251	WBGene00011124	WBGene00011002
WBGene00017000		WBGene00012168	WBGene00003995	WBGene00015981	WBGene00010928
WBGene00017009		WBGene00007397	WBGene00001031	WBGene00009729	WBGene00009192
WBGene00000454		WBGene00000217	WBGene00008905	WBGene00019896	WBGene00003762
WBGene00020034		WBGene00009133	WBGene00006593	WBGene00000002	WBGene00003767
WBGene00020039		WBGene00044167	WBGene00013557	WBGene00004210	WBGene00003645
WBGene00017869		WBGene00021002	WBGene00011672	WBGene00006950	WBGene00022373
WBGene00016847		WBGene00006861	WBGene00000752	WBGene00008916	WBGene00015908
WBGene00001107		WBGene00008485	WBGene00020674	WBGene00044472	WBGene00017658
WBGene00016206		WBGene00001725	WBGene00003545	WBGene00044578	WBGene00000677
WBGene00017464		WBGene00012947	WBGene00020650	WBGene00044478	WBGene00018170
WBGene00021488		WBGene00009293	WBGene00021697	WBGene00017123	WBGene00000876
WBGene00014160		WBGene00077773	WBGene00019586	WBGene00020563	WBGene00010793
WBGene00010446		WBGene00002103	WBGene00004257	WBGene00022649	WBGene00002999
WBGene00008420		WBGene00014734	WBGene00019225	WBGene00013509	WBGene00020372
WBGene00017488		WBGene00007765	WBGene00004259	WBGene00015340	WBGene00009431
WBGene00020325		WBGene00008211	WBGene00021291	WBGene00007890	WBGene00009432
WBGene00017484		WBGene00009349	WBGene00006929	WBGene00003778	WBGene00219849
WBGene00020326		WBGene00000133	WBGene00019997	WBGene00020962	WBGene00012445
WBGene00018803		WBGene00009595	WBGene00004314	WBGene00010830	WBGene00022257
WBGene00005000		WBGene00015884	WBGene00019450	WBGene00014215	WBGene00012446
WBGene00010597		WBGene00016535	WBGene00020938	WBGene00020455	WBGene00007817
WBGene00010596		WBGene00004809	WBGene00219436	WBGene00016805	WBGene00007810
WBGene00010069		WBGene00004410	WBGene00004204	WBGene00001898	WBGene00019717
WBGene00020927		WBGene00015464	WBGene00010673	WBGene00004104	WBGene00007812
WBGene00005228		WBGene00021213	WBGene00016052	WBGene00022415	WBGene00013867
WBGene00008709		WBGene00000522	WBGene00019508	WBGene00003514	WBGene00003163
WBGene00008703		WBGene00000729	WBGene00044535	WBGene00003516	WBGene00017032
WBGene00018240		WBGene00009914	WBGene00009193	WBGene00023416	WBGene00020383
WBGene00000272		WBGene00010801	WBGene00014667	WBGene00010019	WBGene00020382
WBGene00009144		WBGene00022333	WBGene00003729	WBGene00020366	WBGene00007496
WBGene00009497		WBGene00017262	WBGene00002080	WBGene00020040	WBGene00022706
WBGene00009148		WBGene00006418	WBGene00015664	WBGene00001522	WBGene00009433
WBGene00008337		WBGene00020618	WBGene00018707	WBGene00003589	WBGene00021797
WBGene00018484		WBGene00008260	WBGene00014188	WBGene00010717	WBGene00019280
WBGene00009811		WBGene00009983	WBGene00023420	WBGene00010716	WBGene00044492
WBGene00005355		WBGene00007064	WBGene00019835	WBGene00017438	WBGene00000631
WBGene00012620		WBGene00015268	WBGene00019834	WBGene00020912	WBGene00014063
WBGene00005106		WBGene00007177	WBGene00077757	WBGene00011304	WBGene00019674
WBGene00011536		WBGene00000985	WBGene00013543	WBGene00008850	WBGene00011866
WBGene00011537		WBGene00001512	WBGene00021529	WBGene00009691	WBGene00007390
WBGene00014170		WBGene00016845	WBGene00000213	WBGene00009692	WBGene00018451
WBGene00015980		WBGene00007990	WBGene00012257	WBGene00000606	WBGene00021005
WBGene00008144		WBGene00016847	WBGene00010871	WBGene00009104	WBGene00008485
WBGene00009724		WBGene00044728	WBGene00019746	WBGene00044623	WBGene00014117
WBGene00005735		WBGene00009963	WBGene00019232	WBGene00009102	WBGene00016627
WBGene00015340		WBGene00010745	WBGene00011910	WBGene00206502	WBGene00018343
WBGene00018111		WBGene00012535	WBGene00000116	WBGene00010152	WBGene00016620
WBGene00004998		WBGene00003987	WBGene00019234	WBGene00016598	WBGene00020756
WBGene00004999		WBGene00011446	WBGene00018898	WBGene00003858	WBGene00014300
WBGene00007251		WBGene00017465	WBGene00017466	WBGene00013155	WBGene00045276
WBGene00004991		WBGene00050945	WBGene00010163	WBGene00020825	WBGene00008287
WBGene00003778		WBGene00003731	WBGene00044448	WBGene00044530	WBGene00007945
WBGene00010934		WBGene00017501	WBGene00010072	WBGene00019348	WBGene00000136
WBGene00010931		WBGene00008886	WBGene00016816	WBGene00004130	WBGene00003633
WBGene00008038		WBGene00022743	WBGene00021464	WBGene00004426	WBGene00000133
WBGene00003771		WBGene00007619		WBGene00011052	WBGene00019598
WBGene00003770		WBGene00000671		WBGene00007506	WBGene00044547
WBGene00003775		WBGene00000672		WBGene00007950	WBGene00009224
WBGene00008524		WBGene00008967		WBGene00008277	WBGene00019213
WBGene00009033		WBGene00000679		WBGene00044445	WBGene00016103
WBGene00013806		WBGene00017485		WBGene00017012	WBGene00044542
WBGene00013802		WBGene00022848		WBGene00022517	WBGene00016534
WBGene00013371		WBGene00008588		WBGene00020007	WBGene00001580
WBGene00012288		WBGene00012085		WBGene00001564	WBGene00018146
WBGene00023417		WBGene00007926		WBGene00006224	WBGene00015544
WBGene00012282		WBGene00010594		WBGene00003092	WBGene00015011
WBGene00044655		WBGene00044759		WBGene00008390	WBGene00004149
WBGene00044654		WBGene00007660		WBGene00017470	WBGene00011166
WBGene00015549		WBGene00015947		WBGene00050899	WBGene00013231
WBGene00022568		WBGene00013837		WBGene00003707	WBGene00022337
WBGene00022563		WBGene00013836		WBGene00022076	WBGene00018337
WBGene00013712		WBGene00044578		WBGene00003247	WBGene00020580
WBGene00008853		WBGene00005228		WBGene00012130	WBGene00009987
WBGene00012373		WBGene00007440		WBGene00000646	WBGene00009980
WBGene00008858		WBGene00002253		WBGene00000641	WBGene00015944
WBGene00022891		WBGene00007725		WBGene00017499	WBGene00020611
WBGene00012178		WBGene00000073		WBGene00194895	WBGene00044333
WBGene00013485		WBGene00002258		WBGene00012131	WBGene00017001
WBGene00044256		WBGene00009796		WBGene00011935	WBGene00023420
WBGene00012176		WBGene00020812		WBGene00219316	WBGene00016966
WBGene00044253		WBGene00000176		WBGene00010057	WBGene00017982
WBGene00044250		WBGene00016066		WBGene00013846	WBGene00000597
WBGene00019193		WBGene00021811		WBGene00219661	WBGene00016841
WBGene00007658		WBGene00016061		WBGene00011231	WBGene00010745
WBGene00007659		WBGene00006627		WBGene00011894	WBGene00010661
WBGene00006705		WBGene00044292		WBGene00019782	WBGene00016754
WBGene00044788		WBGene00005649		WBGene00007064	WBGene00017467
WBGene00007657		WBGene00015605		WBGene00015339	WBGene00012880
WBGene00001730		WBGene00018487		WBGene00014183	WBGene00004024
WBGene00007470		WBGene00016714		WBGene00014184	WBGene00016756
WBGene00021199		WBGene00016717		WBGene00008739	WBGene00008560
WBGene00013153		WBGene00016716		WBGene00044109	WBGene00022743
WBGene00007380		WBGene00019865		WBGene00018577	WBGene00008883
WBGene00019999		WBGene00016719		WBGene00014914	WBGene00000188
WBGene00013398		WBGene00012624		WBGene00007944	WBGene00000670
WBGene00044431		WBGene00011124		WBGene00007942	WBGene00000675
WBGene00019991		WBGene00015693		WBGene00009805	WBGene00009469
WBGene00016299		WBGene00013119		WBGene00009806	WBGene00007196
WBGene00001938		WBGene00008229		WBGene00007425	WBGene00017487
WBGene00016052		WBGene00009729		WBGene00013101	WBGene00044207
WBGene00021666		WBGene00003957		WBGene00017333	WBGene00019009
WBGene00006676		WBGene00011699		WBGene00020702	WBGene00007660
WBGene00001937		WBGene00017303		WBGene00021796	WBGene00007841
WBGene00001936		WBGene00015597		WBGene00020704	WBGene00007102
WBGene00017677		WBGene00015163		WBGene00019376	WBGene00007103
WBGene00020134		WBGene00019540		WBGene00018997	WBGene00011226
WBGene00017906		WBGene00006950		WBGene00045183	WBGene00011227
WBGene00020137		WBGene00020865		WBGene00004000	WBGene00016544
WBGene00021441		WBGene00015167		WBGene00004001	WBGene00001606
WBGene00021336		WBGene00044472		WBGene00044724	WBGene00010231
WBGene00021447		WBGene00006954		WBGene00021157	WBGene00007048
WBGene00021333		WBGene00021625		WBGene00007882	WBGene00007726
WBGene00021682		WBGene00015601		WBGene00011339	WBGene00004334
WBGene00017278		WBGene00044478		WBGene00015035	WBGene00007684
WBGene00013027		WBGene00003375		WBGene00011799	WBGene00022505
WBGene00020620		WBGene00017944		WBGene00008519	WBGene00018249
WBGene00019534		WBGene00022644		WBGene00022258	WBGene00019311
WBGene00020009		WBGene00022645		WBGene00001881	WBGene00012231
WBGene00016870		WBGene00022649		WBGene00001882	WBGene00194815
WBGene00202128		WBGene00017945		WBGene00018724	WBGene00015843
WBGene00044921		WBGene00015340		WBGene00000729	WBGene00021136
WBGene00001440		WBGene00018111		WBGene00000683	WBGene00011838
WBGene00001442		WBGene00007890		WBGene00000685	WBGene00004513
WBGene00018725		WBGene00004999		WBGene00015248	WBGene00015509
WBGene00017475		WBGene00021768		WBGene00001532	WBGene00045265
WBGene00017474		WBGene00011156		WBGene00045269	WBGene00006555
WBGene00016475		WBGene00045473		WBGene00000831	WBGene00001770
WBGene00001712		WBGene00001786		WBGene00000610	WBGene00015692
WBGene00015129		WBGene00000666		WBGene00000753	WBGene00015695
WBGene00010126		WBGene00008521		WBGene00019021	WBGene00018645
WBGene00000644		WBGene00015933		WBGene00012140	WBGene00009084
WBGene00017706		WBGene00016896		WBGene00007900	WBGene00008228
WBGene00000642		WBGene00018189		WBGene00003529	WBGene00003957
WBGene00019681		WBGene00003104		WBGene00022033	WBGene00003956
WBGene00018874		WBGene00022142		WBGene00019404	WBGene00003958
WBGene00005038		WBGene00007153		WBGene00010005	WBGene00017305
WBGene00010723		WBGene00010018		WBGene00077697	WBGene00019604
WBGene00014005		WBGene00023417		WBGene00011209	WBGene00020867
WBGene00014009		WBGene00007097		WBGene00021601	WBGene00019605
WBGene00011894		WBGene00000730		WBGene00011362	WBGene00006956
WBGene00015755		WBGene00020049		WBGene00003844	WBGene00017537
WBGene00011234		WBGene00007480		WBGene00012319	WBGene00006797
WBGene00010545		WBGene00015231		WBGene00004300	WBGene00018119
WBGene00044783		WBGene00015339		WBGene00021931	WBGene00022645
WBGene00008739		WBGene00020040		WBGene00007348	WBGene00020561
WBGene00018272		WBGene00009429		WBGene00006603	WBGene00021565
WBGene00018273		WBGene00013579			WBGene00016434
WBGene00009157		WBGene00020817			WBGene00011011
WBGene00009156		WBGene00045272			WBGene00011400
WBGene00009155		WBGene00001158			WBGene00012758
WBGene00009153		WBGene00012878			WBGene00009883
WBGene00009152		WBGene00017438			WBGene00022245
WBGene00018476		WBGene00020444			WBGene00001786
WBGene00005104		WBGene00011300			WBGene00001787
WBGene00018470		WBGene00045399			WBGene00008464
WBGene00012831		WBGene00008851			WBGene00003772
WBGene00014173		WBGene00008850			WBGene00022363
WBGene00018479		WBGene00020219			WBGene00016892
WBGene00009805		WBGene00008915			WBGene00013966
WBGene00018295		WBGene00022891			WBGene00009035
WBGene00009808		WBGene00013481			WBGene00003458
WBGene00012969		WBGene00009102			WBGene00020105
WBGene00008602		WBGene00022821			WBGene00017751
WBGene00005743		WBGene00000594			WBGene00017757
WBGene00018619		WBGene00012176			WBGene00007153
WBGene00018120		WBGene00007659			WBGene00002989
WBGene00009969		WBGene00011977			WBGene00000731
WBGene00018125		WBGene00007875			WBGene00013576
WBGene00018127		WBGene00007872			WBGene00018840
WBGene00007883		WBGene00007873			WBGene00013573
WBGene00009935		WBGene00012383			WBGene00044807
WBGene00013272		WBGene00010887			WBGene00009429
WBGene00004987		WBGene00008900			WBGene00015333
WBGene00008516		WBGene00002130			WBGene00044801
WBGene00022314		WBGene00002131			WBGene00001156
WBGene00011099		WBGene00008673			WBGene00219559
WBGene00018729		WBGene00010125			WBGene00022092
WBGene00018727		WBGene00019584			WBGene00007807
WBGene00018724		WBGene00018621			WBGene00017471
WBGene00008287		WBGene00009355			WBGene00000781
WBGene00015532		WBGene00016506			WBGene00007020
WBGene00013363		WBGene00016500			WBGene00000783
WBGene00022428		WBGene00001806			WBGene00010658
WBGene00013564		WBGene00044538			WBGene00010476
WBGene00013563		WBGene00017396			WBGene00045394
WBGene00020849		WBGene00019348			WBGene00044178
WBGene00013568		WBGene00001185			WBGene00000608
WBGene00001952		WBGene00004131			WBGene00017881
WBGene00013969		WBGene00021339			WBGene00020218
WBGene00022224		WBGene00016866			WBGene00018937
WBGene00022553		WBGene00021335			WBGene00009515
WBGene00022229		WBGene00015574			WBGene00018932
WBGene00021052		WBGene00219686			WBGene00021996
WBGene00007264		WBGene00016684			WBGene00016023
WBGene00022040		WBGene00007506			WBGene00219216
WBGene00012383		WBGene00219688			WBGene00016027
WBGene00012140		WBGene00006191			WBGene00013484
WBGene00012145		WBGene00022325			WBGene00018448
WBGene00003528		WBGene00022324			WBGene00219218
WBGene00003529		WBGene00017270			WBGene00045305
WBGene00007864		WBGene00022329			WBGene00014046
WBGene00007866		WBGene00008277			WBGene00007875
WBGene00007861		WBGene00017375			WBGene00007872
WBGene00002120		WBGene00044445			WBGene00007873
WBGene00013148		WBGene00012825			WBGene00001732
WBGene00007467		WBGene00012824			WBGene00077685
WBGene00012938		WBGene00020413			WBGene00016614
WBGene00013637		WBGene00013923			WBGene00004387
WBGene00016281		WBGene00017019			WBGene00015794
WBGene00013385		WBGene00020007			WBGene00010881
WBGene00019230		WBGene00003029			WBGene00003995
WBGene00044137		WBGene00044638			WBGene00011374
WBGene00044135		WBGene00017970			WBGene00018786
WBGene00016516		WBGene00021437			WBGene00009350
WBGene00016518		WBGene00006224			WBGene00013391
WBGene00044687		WBGene00011453			WBGene00016057
WBGene00017390		WBGene00007903			WBGene00019100
WBGene00017396		WBGene00010617			WBGene00002181
WBGene00016268		WBGene00002988			WBGene00007384
WBGene00021302		WBGene00010123			WBGene00008290
WBGene00017399		WBGene00010124			WBGene00019619
WBGene00016262		WBGene00009982			WBGene00021104
WBGene00002013		WBGene00013328			WBGene00011672
WBGene00017243		WBGene00000644			WBGene00007300
WBGene00021941		WBGene00000646			WBGene00015476
WBGene00017808		WBGene00000641			WBGene00004811
WBGene00020548		WBGene00000642			WBGene00012716
WBGene00020546		WBGene00022078			WBGene00008486
WBGene00020017		WBGene00022856			WBGene00008061
WBGene00020016		WBGene00017499			WBGene00015683
WBGene00016866		WBGene00017498			WBGene00017490
WBGene00017197		WBGene00012501			WBGene00009852
WBGene00021548		WBGene00018400			WBGene00019532
WBGene00016869		WBGene00007419			WBGene00009857
WBGene00001477		WBGene00007934			WBGene00006454
WBGene00010601		WBGene00010723			WBGene00020559
WBGene00020943		WBGene00014009			WBGene00017153
WBGene00001878		WBGene00008301			WBGene00012007
WBGene00001879		WBGene00021157			WBGene00021533
WBGene00020946		WBGene00011894			WBGene00021531
WBGene00016463		WBGene00010221			WBGene00006220
WBGene00020126		WBGene00019780			WBGene00009971
WBGene00001877		WBGene00011561			WBGene00011753
WBGene00016466		WBGene00011335			WBGene00015205
WBGene00020121		WBGene00003891			WBGene00022858
WBGene00000658		WBGene00023423			WBGene00022354
WBGene00020302		WBGene00008739			WBGene00003096
WBGene00018865		WBGene00018271			WBGene00050896
WBGene00005446		WBGene00020728			WBGene00000903
WBGene00044612		WBGene00000240			WBGene00010124
WBGene00010041		WBGene00019654			WBGene00013447
WBGene00017024		WBGene00010539			WBGene00044210
WBGene00018590		WBGene00000742			WBGene00000761
WBGene00005597		WBGene00005534			WBGene00003090
WBGene00016109		WBGene00009805			WBGene00003091
WBGene00008728		WBGene00009804			WBGene00003093
WBGene00018261		WBGene00009806			WBGene00020314
WBGene00018267		WBGene00012961			WBGene00019399
WBGene00018269		WBGene00006541			WBGene00194892
WBGene00005113		WBGene00019579			WBGene00009824
WBGene00005111		WBGene00017333			WBGene00007932
WBGene00010135		WBGene00008233			WBGene00007282
WBGene00014107		WBGene00020033			WBGene00007284
WBGene00014104		WBGene00010717			WBGene00011398
WBGene00012603		WBGene00012910			WBGene00003523
WBGene00011558		WBGene00021796			WBGene00194794
WBGene00018283		WBGene00018997			WBGene00013048
WBGene00005685		WBGene00018619			WBGene00022104
WBGene00008617		WBGene00021872			WBGene00016084
WBGene00008616		WBGene00012013			WBGene00015756
WBGene00011390		WBGene00017524			WBGene00001948
WBGene00018601		WBGene00022383			WBGene00015759
WBGene00018600		WBGene00020579			WBGene00011330
WBGene00009235		WBGene00017839			WBGene00022830
WBGene00015748		WBGene00020039			WBGene00013194
WBGene00018608		WBGene00021156			WBGene00019273
WBGene00015742		WBGene00022096			WBGene00008820
WBGene00018136		WBGene00045461			WBGene00013741
WBGene00009908		WBGene00001796			WBGene00009526
WBGene00018130		WBGene00010822			WBGene00044468
WBGene00003688		WBGene00008125			WBGene00011397
WBGene00012770		WBGene00018729			WBGene00009251
WBGene00004973		WBGene00021487			WBGene00006925
WBGene00022303		WBGene00018724			WBGene00001251
WBGene00022302		WBGene00001496			WBGene00011800
WBGene00013832		WBGene00020179			WBGene00011803
WBGene00018042		WBGene00008698			WBGene00044261
WBGene00018731		WBGene00017069			WBGene00013694
WBGene00018730		WBGene00000682			WBGene00021026
WBGene00008295		WBGene00000728			WBGene00011484
WBGene00004236		WBGene00000685			WBGene00011487
WBGene00013824		WBGene00012819			WBGene00019554
WBGene00012808		WBGene00000723			WBGene00021379
WBGene00013828		WBGene00000727			WBGene00006543
WBGene00023431		WBGene00000725			WBGene00002043
WBGene00023432		WBGene00015248			WBGene00007541
WBGene00007989		WBGene00019111			WBGene00009778
WBGene00045255		WBGene00015320			WBGene00077712
WBGene00016094		WBGene00001122			WBGene00008604
WBGene00008477		WBGene00045268			WBGene00013266
WBGene00013951		WBGene00011462			WBGene00008233
WBGene00022544		WBGene00011460			WBGene00019572
WBGene00012398		WBGene00010647			WBGene00018612
WBGene00012155		WBGene00008460			WBGene00016655
WBGene00016938		WBGene00020456			WBGene00009324
WBGene00012152		WBGene00020455			WBGene00016559
WBGene00019421		WBGene00010468			WBGene00021879
WBGene00003530		WBGene00010504			WBGene00011713
WBGene00007855		WBGene00008865			WBGene00020516
WBGene00008980		WBGene00013704			WBGene00018121
WBGene00007324		WBGene00000611			WBGene00015403
WBGene00007322		WBGene00002269			WBGene00017681
WBGene00013608		WBGene00000754			WBGene00001403
WBGene00001910		WBGene00018946			WBGene00138720
WBGene00016077		WBGene00000753			WBGene00011417
WBGene00021047		WBGene00000751			WBGene00001795
WBGene00006612		WBGene00045412			WBGene00044535
WBGene00021042		WBGene00018823			WBGene00018217
WBGene00017386		WBGene00019021			WBGene00022313
WBGene00016252		WBGene00012140			WBGene00050913
WBGene00009931		WBGene00012144			WBGene00050914
WBGene00013041		WBGene00011849			WBGene00018194
WBGene00013046		WBGene00007648			WBGene00020171
WBGene00013044		WBGene00012886			WBGene00020674
WBGene00017254		WBGene00003528			WBGene00020295
WBGene00016386		WBGene00014136			WBGene00017747
WBGene00016679		WBGene00014135			WBGene00000722
WBGene00019556		WBGene00014035			WBGene00000721
WBGene00016670		WBGene00015660			WBGene00000720
WBGene00016675		WBGene00077697			WBGene00010369
WBGene00020574		WBGene00001479			WBGene00012464
WBGene00044906		WBGene00005240			WBGene00020445
WBGene00021553		WBGene00007344			WBGene00001243
WBGene00019644		WBGene00008647			WBGene00019058
WBGene00044901		WBGene00013636			WBGene00019116
WBGene00044900		WBGene00077593			WBGene00001244
WBGene00044908		WBGene00018380			WBGene00010760
WBGene00020979		WBGene00004786			WBGene00219547
WBGene00010633		WBGene00004300			WBGene00010646
WBGene00020151		WBGene00020834			WBGene00016816
WBGene00017650		WBGene00016164			WBGene00017449
WBGene00017722		WBGene00015865			WBGene00017446
WBGene00020373		WBGene00016517			WBGene00000083
WBGene00016928		WBGene00018540			WBGene00014140
WBGene00044292		WBGene00021111			WBGene00020229
WBGene00016926		WBGene00000735			WBGene00000752
WBGene00016924					WBGene00044636
WBGene00016923					WBGene00005141
WBGene00005565					WBGene00013496
WBGene00020202					WBGene00012778
WBGene00009130					WBGene00006608
WBGene00001310					WBGene00007649
WBGene00011549					WBGene00014134
WBGene00009021					WBGene00003524
WBGene00005308					WBGene00003526
WBGene00011545					WBGene00010000
WBGene00015535					WBGene00010679
WBGene00015537					WBGene00015665
WBGene00000134					WBGene00077693
WBGene00009595					WBGene00011202
WBGene00009226					WBGene00077757
WBGene00015884					WBGene00001995
WBGene00015882					WBGene00005444
WBGene00018142					WBGene00009160
WBGene00015395					WBGene00021589
WBGene00015397					WBGene00018384
WBGene00018148					WBGene00019232
WBGene00011167					WBGene00016161
WBGene00011163					WBGene00013380
WBGene00003443					WBGene00000116
WBGene00005780					WBGene00019234
WBGene00022336					WBGene00019622
WBGene00008067					WBGene00044527
WBGene00022332					WBGene00015713
WBGene00022339					WBGene00018892
WBGene00004097					WBGene00044684
WBGene00009828					WBGene00006604
WBGene00009827
WBGene00018706
WBGene00022685
WBGene00007069
WBGene00007999
WBGene00007992
WBGene00015062
WBGene00007997
WBGene00004899
WBGene00022207
WBGene00012490
WBGene00008886
WBGene00007200
WBGene00007203
WBGene00013728
WBGene00022842
WBGene00022843
WBGene00022594
WBGene00022597
WBGene00019439
WBGene00044206
WBGene00044753
WBGene00007662
WBGene00007844
WBGene00022443
WBGene00013834
WBGene00013833
WBGene00022111
WBGene00020711
WBGene00007449
WBGene00006134
WBGene00006138
WBGene00002257
WBGene00002252
WBGene00007682
WBGene00012237
WBGene00016064
WBGene00016063
WBGene00044115
WBGene00019090
WBGene00021030
WBGene00019267
WBGene00006628
WBGene00006629
WBGene00021491
WBGene00020789
WBGene00006554
WBGene00016718
WBGene00001676
WBGene00019899
WBGene00044376
WBGene00016397
WBGene00016669
WBGene00006954
WBGene00044579
WBGene00019549
WBGene00016660
WBGene00016662
WBGene00020566
WBGene00017821
WBGene00017823
WBGene00016805
WBGene00044977
WBGene00001782
WBGene00001780
WBGene00016481
WBGene00001891
WBGene00004764
WBGene00017750
WBGene00010391
WBGene00021400
WBGene00010396
WBGene00020364
WBGene00001252
WBGene00016932
WBGene00010717
WBGene00010715
WBGene00000781
WBGene00000784
WBGene00010087
WBGene00020210
WBGene00005179
WBGene00009455
WBGene00014254
WBGene00010884
WBGene00008678
WBGene00021521
WBGene00011373
WBGene00018624
WBGene00009210
WBGene00011134
WBGene00009213
WBGene00009214
WBGene00009215
WBGene00015892
WBGene00015897
WBGene00019755
WBGene00044451
WBGene00010973
WBGene00005791
WBGene00009078
WBGene00011288
WBGene00009073
WBGene00018715
WBGene00004222
WBGene00012959
WBGene00009852
WBGene00008279
WBGene00023450
WBGene00012823
WBGene00007057
WBGene00022691
WBGene00008096
WBGene00013535
WBGene00015070
WBGene00011596
WBGene00022213
WBGene00012483
WBGene00022070
WBGene00013288
WBGene00022079
WBGene00022581
WBGene00013995
WBGene00013996
WBGene00008623
WBGene00044213
WBGene00044212
WBGene00044741
WBGene00012139
WBGene00011623
WBGene00008307
WBGene00045180
WBGene00008255
WBGene00013844
WBGene00008302
WBGene00021156
WBGene00007300
WBGene00021158
WBGene00013194
WBGene00009099
WBGene00021600
WBGene00021809
WBGene00015175
WBGene00012221
WBGene00016017
WBGene00016933
WBGene00007232
WBGene00018774
WBGene00016232
WBGene00016230
WBGene00016234
WBGene00019970
WBGene00006016
WBGene00007543
WBGene00013069
WBGene00001668
WBGene00003807
WBGene00019579
WBGene00044362
WBGene00013264
WBGene00019570
WBGene00019571
WBGene00044364
WBGene00021976
WBGene00021971
WBGene00021794
WBGene00044566
WBGene00016659
WBGene00021578
WBGene00000932
WBGene00017836
WBGene00017291
WBGene00016349
WBGene00017838
WBGene00020995
WBGene00020170
WBGene00020173
WBGene00017743
WBGene00000687
WBGene00020357
WBGene00020351
WBGene00016904
WBGene00001530
WBGene00001532
WBGene00019233
WBGene00005541
WBGene00010501
WBGene00010508
WBGene00018949
WBGene00000756
WBGene00000755
WBGene00018946
WBGene00009446
WBGene00009117
WBGene00019621
WBGene00018432
WBGene00010167
WBGene00015660
WBGene00011561
WBGene00014245
WBGene00014246
WBGene00008640
WBGene00044528
WBGene00010182
WBGene00018384
WBGene00018381
WBGene00018389
WBGene00015867
WBGene00015864
WBGene00015712
WBGene00018541
WBGene00044139
WBGene00018896
WBGene00018549
WBGene00004124
WBGene00011104
WBGene00009067
WBGene00009848
WBGene00008790
WBGene00008243
WBGene00018098
WBGene00009662
WBGene00022661
WBGene00013521
WBGene00012589
WBGene00015905
WBGene00011749
WBGene00015041
WBGene00015044
WBGene00015045
WBGene00015046
WBGene00008427
WBGene00011581
WBGene00008421
WBGene00015448
WBGene00018169
WBGene00015918
WBGene00018167
WBGene00022005
WBGene00022008
WBGene00003473
WBGene00003470
WBGene00019382
WBGene00012108
WBGene00013980
WBGene00003469
WBGene00019388
WBGene00044772
WBGene00022465
WBGene00013856
WBGene00007311
WBGene00021169
WBGene00007319
WBGene00008937
WBGene00044178
WBGene00019702
WBGene00021016
WBGene00021017
WBGene00007958
WBGene00007950
WBGene00020764
WBGene00001892
WBGene00006572
WBGene00013079
WBGene00017361
WBGene00005702
WBGene00044394
WBGene00044395
WBGene00044392
WBGene00044391
WBGene00019563
WBGene00019562
WBGene00003879
WBGene00044649
WBGene00044006
WBGene00044002
WBGene00021907
WBGene00021904
WBGene00019364
WBGene00019939
WBGene00021587
WBGene00000434
WBGene00016350
WBGene00020691
WBGene00020986
WBGene00017190
WBGene00043297
WBGene00020983
WBGene00019242
WBGene00020163
WBGene00017359
WBGene00010372
WBGene00006208
WBGene00020180
WBGene00010775
WBGene00005082
WBGene00010515
WBGene00014099
WBGene00020236
WBGene00008773
WBGene00000743
WBGene00020238
WBGene00009476
WBGene00018425
WBGene00010174
WBGene00017961
WBGene00022575
WBGene00017771
WBGene00010202
WBGene00008650
WBGene00008655
WBGene00007249
WBGene00010196
WBGene00018397
WBGene00018394
WBGene00015700
WBGene00005559
WBGene00044917
WBGene00005423
WBGene00005420
WBGene00018375
WBGene00011137
WBGene00011130
WBGene00009219
WBGene00009091
WBGene00008257
WBGene00018085
WBGene00018084
WBGene00018080
WBGene00009659
WBGene00023501
WBGene00009652
WBGene00022674
WBGene00012846
WBGene00012024
WBGene00011008
WBGene00011009
WBGene00013887
WBGene00011001
WBGene00009895
WBGene00011004
WBGene00003640
WBGene00018173
WBGene00004443
WBGene00015907
WBGene00015455
WBGene00022013
WBGene00007142
WBGene00022871
WBGene00022870
WBGene00012118
WBGene00001875
WBGene00044767
WBGene00044764
WBGene00044761
WBGene00019171
WBGene00013865
WBGene00013867
WBGene00012598
WBGene00012596
WBGene00022479
WBGene00023477
WBGene00012593
WBGene00013649
WBGene00007497
WBGene00007499
WBGene00010422
WBGene00044490
WBGene00019286
WBGene00019284
WBGene00044161
WBGene00044166
WBGene00021002
WBGene00007768
WBGene00007765
WBGene00013089
WBGene00003861
WBGene00044387
WBGene00044381
WBGene00016100
WBGene00019603
WBGene00044541
WBGene00016107
WBGene00021176
WBGene00019352
WBGene00044018
WBGene00006146
WBGene00019828
WBGene00016361
WBGene00021598
WBGene00016699
WBGene00016692
WBGene00016693
WBGene00017341
WBGene00017340
WBGene00009997
WBGene00010694
WBGene00000598
WBGene00006214
WBGene00006211
WBGene00000487
WBGene00010746
WBGene00021180
WBGene00017509
WBGene00017507
WBGene00017506
WBGene00017502
WBGene00020248
WBGene00020249
WBGene00018411
WBGene00023458
WBGene00017764
WBGene00009268
WBGene00009261
WBGene00004328
WBGene00011831
WBGene00018566
WBGene00011832
WBGene00005523
WBGene00011838
WBGene00005524
WBGene00005989
WBGene00009487
WBGene00015598
WBGene00004218
WBGene00015592
WBGene00008226
WBGene00015597
WBGene00009860
WBGene00009864
WBGene00015602
WBGene00015601
WBGene00015605
WBGene00013503
WBGene00022643
WBGene00006140
WBGene00022243
WBGene00010832
WBGene00010831
WBGene00004453
WBGene00004452
WBGene00004107
WBGene00015936
WBGene00022809
WBGene00003452
WBGene00007158
WBGene00003456
WBGene00017865
WBGene00012475
WBGene00001857
WBGene00007800
WBGene00007806
WBGene00007804
WBGene00013871
WBGene00012876
WBGene00012871
WBGene00022353
WBGene00013655
WBGene00044154
WBGene00012271
WBGene00044153
WBGene00012279
WBGene00044159
WBGene00007973
WBGene00007970
WBGene00022023
WBGene00019903
WBGene00019906
WBGene00019909
WBGene00016596
WBGene00006681
WBGene00003854
WBGene00044536
WBGene00044537
WBGene00044534
WBGene00006173
WBGene00021100
WBGene00008899
WBGene00016379
WBGene00016684
WBGene00006195
WBGene00006191
WBGene00044448
WBGene00020748
WBGene00017378
WBGene00017379
WBGene00044442
WBGene00044443
WBGene00044441
WBGene00017407
WBGene00010686
WBGene00017156
WBGene00020418
WBGene00019014
WBGene00006449
WBGene00020250
WBGene00000760
WBGene00009410
WBGene00009411
WBGene00011934
WBGene00018402
WBGene00010352
WBGene00005196
WBGene00005191
WBGene00014180
WBGene00009250
WBGene00009521
WBGene00018573
WBGene00010538
WBGene00011483
WBGene00011249
WBGene00015589
WBGene00021529
WBGene00018752
WBGene00018750
WBGene00000012
WBGene00009630
WBGene00012915
WBGene00018992
WBGene00022383
WBGene00012040
WBGene00011790
WBGene00016845
WBGene00015033
WBGene00015035
WBGene00017982
WBGene00012682
WBGene00022255
WBGene00015625
WBGene00010825
WBGene00003662
WBGene00008125
WBGene00008693
WBGene00018190
WBGene00009745
WBGene00009624
WBGene00022818
WBGene00007164
WBGene00003442
WBGene00003449
WBGene00003448
WBGene00019119
WBGene00019112
WBGene00019113
WBGene00044705
WBGene00015320
WBGene00044707
WBGene00011465
WBGene00045144
WBGene00023493
WBGene00022652
WBGene00022726
WBGene00022728
WBGene00044143
WBGene00044634
WBGene00019750
WBGene00019021
WBGene00012269
WBGene00008180
WBGene00021601
WBGene00002085
WBGene00002087
WBGene00001623
WBGene00001990
WBGene00021608
WBGene00016168
WBGene00020865
WBGene00021285
WBGene00012313
WBGene00012312
WBGene00044520
WBGene00019623
WBGene00007345
WBGene00007346
WBGene00016761
WBGene00016302
WBGene00016300
WBGene00005892
WBGene00021739
WBGene00017364
WBGene00013130
WBGene00016766
WBGene00020888
WBGene00044458
WBGene00019934
WBGene00019937
WBGene00020736
WBGene00020737
WBGene00017414
WBGene00000372
WBGene00016419
WBGene00016414
WBGene00017148
WBGene00006233
WBGene00016789
WBGene00013691
WBGene00010031
WBGene00018805
WBGene00020060
WBGene00017890
WBGene00011921
WBGene00017485
WBGene00011926
WBGene00010322
WBGene00044084
WBGene00010251
WBGene00005616
WBGene00011321
WBGene00011325
WBGene00018696
WBGene00005291
WBGene00015822
WBGene00008297
WBGene00018327
WBGene00015139
WBGene00018329
WBGene00008597
WBGene00008591
WBGene00011252
WBGene00009339
WBGene00009620
WBGene00009623
WBGene00018213
WBGene00015006
WBGene00015000
WBGene00018031
WBGene00012412
WBGene00015953
WBGene00019575
WBGene00003432
WBGene00003431
WBGene00003434
WBGene00003435
WBGene00019109
WBGene00004498
WBGene00044732
WBGene00011673
WBGene00004497
WBGene00011677
WBGene00004490
WBGene00011675
WBGene00012783
WBGene00008374
WBGene00004491
WBGene00023484
WBGene00023486
WBGene00023482
WBGene00008577
WBGene00008572
WBGene00008570
WBGene00022755
WBGene00013305
WBGene00044607
WBGene00007919
WBGene00013782
WBGene00013786
WBGene00007595
WBGene00001960
WBGene00001618
WBGene00044196
WBGene00008804
WBGene00007758
WBGene00012321
WBGene00012322
WBGene00044517
WBGene00044510
WBGene00019630
WBGene00044289
WBGene00044280
WBGene00044990
WBGene00019816
WBGene00020656
WBGene00020653
WBGene00021259
WBGene00021254
WBGene00021701
WBGene00010125
WBGene00021703
WBGene00001762
WBGene00001763
WBGene00001766
WBGene00006534
WBGene00044461
WBGene00044462
WBGene00002094
WBGene00002090
WBGene00017420
WBGene00001545
WBGene00016403
WBGene00017950
WBGene00017952
WBGene00000560
WBGene00006244
WBGene00018246
WBGene00021417
WBGene00000969
WBGene00017552
WBGene00015846
WBGene00014057
WBGene00017040
WBGene00001387
WBGene00001388
WBGene00020385
WBGene00010335
WBGene00020380
WBGene00011313
WBGene00018683
WBGene00000631
WBGene00018687
WBGene00009503
WBGene00015837
WBGene00015836
WBGene00005512
WBGene00005269
WBGene00018337
WBGene00018338
WBGene00001882
WBGene00009612
WBGene00020672
WBGene00018200
WBGene00005609
WBGene00015019
WBGene00015018
WBGene00012067
WBGene00012069
WBGene00011042
WBGene00012662
WBGene00012668
WBGene00008102
WBGene00009984
WBGene00009985
WBGene00015944
WBGene00015947
WBGene00009760
WBGene00009767
WBGene00022527
WBGene00003425
WBGene00003426
WBGene00003429
WBGene00022838
WBGene00022528
WBGene00011685
WBGene00044725
WBGene00015300
WBGene00009964
WBGene00009963
WBGene00015309
WBGene00011448
WBGene00012792
WBGene00012799
WBGene00012798
WBGene00011445
WBGene00011446
WBGene00003734
WBGene00012886
WBGene00022744
WBGene00003551
WBGene00008960
WBGene00013335
WBGene00044618
WBGene00012537
WBGene00012246
WBGene00044811
WBGene00019798
WBGene00016090
WBGene00044183
WBGene00044182
WBGene00044181
WBGene00044180
WBGene00007599
WBGene00001608
WBGene00007722
WBGene00007726
WBGene00007727
WBGene00007729
WBGene00016146
WBGene00016147
WBGene00012333
WBGene00019641
WBGene00044505
WBGene00044504
WBGene00045052
WBGene00044299
WBGene00021135
WBGene00021134
WBGene00044293
WBGene00019485
WBGene00044290
WBGene00044297
WBGene00019861
WBGene00021710
WBGene00021717
WBGene00002177
WBGene00017303
WBGene00017305
WBGene00020715
WBGene00044474
WBGene00044472
WBGene00020860
WBGene00044470
WBGene00044479
WBGene00020869
WBGene00017127
WBGene00001550
WBGene00000555
WBGene00000556
WBGene00000557
WBGene00000558
WBGene00016899
WBGene00017233
WBGene00000953
WBGene00016324
WBGene00017239
WBGene00016322
WBGene00008301
WBGene00010019
WBGene00017056
WBGene00017052
WBGene00020049
WBGene00001391
WBGene00020040
WBGene00020047
WBGene00011155
WBGene00001158
WBGene00010654
WBGene00020918
WBGene00020913
WBGene00021121
WBGene00011999
WBGene00010479
WBGene00044690
WBGene00016078
WBGene00009517
WBGene00019085
WBGene00005072
WBGene00008036
WBGene00014046
WBGene00014042
WBGene00005258
WBGene00015798
WBGene00005256
WBGene00009688
WBGene00008777
WBGene00021310
WBGene00009604
WBGene00005670
WBGene00009197
WBGene00014226
WBGene00009194
WBGene00015578
WBGene00043981
WBGene00043986
WBGene00005813
WBGene00006407
WBGene00006611
WBGene00005497
WBGene00009775
WBGene00009773
WBGene00015152
WBGene00018650
WBGene00009778
WBGene00013374
WBGene00009979
WBGene00011450
WBGene00008398
WBGene00022357
WBGene00014130
WBGene00022601
WBGene00008550
WBGene00008553
WBGene00008556
WBGene00008955
WBGene00007608
WBGene00003099
WBGene00044669
WBGene00003092
WBGene00015205
WBGene00044666
WBGene00003095
WBGene00007119
WBGene00016080
WBGene00001944
WBGene00021099
WBGene00021096
WBGene00013748
WBGene00005242
WBGene00019655
WBGene00019306
WBGene00044262
WBGene00044261
WBGene00045048
WBGene00022772
WBGene00019874
WBGene00000859
WBGene00001704
WBGene00044460
WBGene00043279
WBGene00017334
WBGene00020722
WBGene00013101
WBGene00020874
WBGene00044401
WBGene00021873
WBGene00017938
WBGene00006262
WBGene00021472
WBGene00021475
WBGene00006065
WBGene00006060
WBGene00020678
WBGene00044313
WBGene00000727
WBGene00000725
WBGene00017841
WBGene00001122
WBGene00043059
WBGene00010484
WBGene00010647
WBGene00020900
WBGene00011992
WBGene00010466
WBGene00000611
WBGene00009560
WBGene00009561
WBGene00011847
WBGene00018821
WBGene00010009
WBGene00010008
WBGene00014032
WBGene00010005
WBGene00007853
WBGene00018540
WBGene00005719
WBGene00015785
WBGene00008768
WBGene00009362
WBGene00018225
WBGene00009166
WBGene00010269
WBGene00009161
WBGene00015869
WBGene00004454
