# Supplementary material for: Evolutionary plasticity in the innate immune function of Akirin
Source: PLoS Genet. 2018 Jul 23;14(7):e1007494. doi: 10.1371/journal.pgen.1007494 (PMC6072134; doi:10.1371/journal.pgen.1007494)
Supplement: S3 Table — The numerical data underlying the different figures is presented in individual sheets, arranged by category (Biosort, survival and qRT-PCR). (XLSX) [file pgen.1007494.s009.xlsx]

## Sheet: 1A Infected
sta-1 Control	sta-1 Dc	dcar-1 Control	dcar-1 Dc	akir-1 control	akir-1 Dc
2.37037	87.108	6.10169	9.93377	1.49	15.0997
3.9627	40.9639	4.01338	18.2469	34.38	6.68317
3.08008	90	3.36134	16.092	1.4	6.83962
3.0086	45.2282	3.13015	10.559	1.74	6.0274
3.21932	58.3144	3.32907	26.1111	2.17	3.75
3.28358	34.1991	3.19361	25	1.67	4.57143
2.98507	88.5475	3.10345	8.82852	1.79	5.59006
3.28152	48.6667	2.9703	6.30975	1.2	12.7413
2.73141	39.5509	3.96975	36.087	2.17	7.55396
3.44828	51.2111	3.83693	9.47368	9.8	4.21456
2.91859	43.6105	3.58306	6.28931	2.68	8.06045
2.45023	29.78	3.64583	7.10227	1.14	39.6825
3.01508	54.3158	3.36907	25	1.16	3.79747
2.9661	36.6093	3.55412	6.78571	1.04	18.1495
2.18579	26.3969	3.00429	7.50408	0.94	5.95611
2.81457	49.4005	4.38472	8.28402	2.22	12.1324
3.125	66.5414	2.92208	7.95632	1.6	2.72904
3.61217	31.7881	3.17221	16.9355	1.41	3.92157
2.21402	5.71429	2.64901	11.1111	2.17	3.58209
3.58566	54.5	3.18182	6.45161	1.51	9.11392
2.91595	16.2963	2.86678	25	2.14	2.6738
3.01587	66.3073	3.50877	20	1.29	3.53982
3.97614	24.207	2.54237	1.87902	1.95	6.81818
3.03951	49.2593	3.14685	8.04598	8.02	4.95726
2.65152	49.3225	3.0303	21.3018	2.02	9.05263
3.86643	77.0073	3.58306	12.8358	1.99	4.47761
2.31023	17.4699	3.09091	11.3821	1.77	7.76256
3.19716	83.5165	3.28849	5.26316	1.95	26.9231
2.18341	19.1829	3.47648	16.317	1.95	4.83092
2.80374	75.969	5.42986	9.90874	1.49	3.52
2.12389	26.3736	3.04659	15.3132	1.56	3.72771
2.35546	15.6522	4.05594	19.3694	1.99	5.34351
2.48869	21.4815	3.65079	6	2.45	60.8365
2.46046	89.404	5.69514	6.01093	6.88	3.65297
3.37838	36.4486	3.23575	33.4495	1.62	12.6437
3.07942	46.5839	2.7933	16.0321	1.56	3.22581
4.54545	111.828	3.46021	8.74704	1.96	2.00472
2.63975	92.268	3.48837	6.6787	6.32	2.34192
1.32159	33.5329	3.78007	11.2936	1.54	3.62319
2.47525	72.9805	3.52564	24.4068	1.43	8.72483
3.5	52.2727	3.72414	3.07414	1.52	10.6589
2.90456	81.7746	3.27586	6.84474	1.58	0.913242
2.45098	27.2464	3.25581	8.24524	1.85	33.8205
3.94737	44.1406	3.79747	3.48331	1.75	3.86598
5.78035	34.6667	3.77953	11.1324	2.26	2.15716
3.11475	43.5662	2.93686	46.3736	1.38	6.05187
1.91781	118.505	3.36134	7.04846	5.96	2.63158
4.54545	38.8626	3.35878	21.8954	1.42	4.363
2.87648	34.6895	3.44168	48.0916	1.35	3.08642
3.45912	49.6259	4.18605	23.3273	1.6	2.1645
4.88656	27.809	3.22108	11.5987	1.46	5.16129
2.55474	39.4886	2.77778	6.44531	1.51	11.5632
2.6087	58.5859	2.91545	4.60705	1.49	2.92398
2.89389	95.3678	2.6465	9.72887	0.99	3.60721
4.22343	46.131	3.35277	4.44104	1.52	5.19836
3.95634	7.94824	3.29489	12.7764	2.1	2.86533
3.0837	21.7241	4.98866	9.09091	1.17	10.9333
3.07918	50.1062	3.20366	9.58466	0.94	3.84615
3.07942	95.2978	3.38983	15.3989	1.08	3.09278
2.0202	80.0915	2.849	13.215	2.19	5.04202
2.9734	19.0813	2.71248	10.6007	1.95	1.09689
2.30548	60	2.75862	8.53175	9.94	5.17711
3.18584	67.3228	3.5524	16.9231	1.67	13.7255
3.2	106.122	3.25203	11.1693	2.72	13.9276
3.43699	91.9255	15.2308	11.399	2.44	4.81541
2.85714	7.4266	3.21678	8.98502	1.65	4.17755
3.16901	20.1365	3.08087	14.3813	1.51	34.8341
2.89655	42.6621	3.65449	12.4046	2.66	53.861
1.96078	36.7041	2.95082	8.88889	2.3	10.7034
3.48837	18.0223	3.45821	24.5902	1.32	3.42466
2.92599	50.9317	3.85965	6.03589	4.88	16.1804
2.84757	39.7849	3.18471	12.1094	2.07	5.5336
3.27869	49.345	3.16742	8.86076	1.72	4
1.48368	37.1648	4.23729	15.5678	1.34	13.5198
2.4077	28.5714	3.82514	5.64263	2	32.2059
2.4055	16.8807	2.8169	17.0178	2.02	5
2.96053	52.6214	3.25733	6.23188	1.83	2.48963
3.15236	65.7143	2.77264	2.78638	1.07	4.91329
2.94599	46.6454	4.29553	5.83039	1.77	9.06149
8.47458	54.7264	3.2491	6.43642	3.29	4.52261
3.17726	18.3246	2.76565	11.6858	1.48	6.43564
3.18584	26.7552	4.00641	8.11744	1.36	3.50877
3.09654	23.9583	3.05206	5.29801	1.77	4.96183
3.01109	99.3266	3.38983	15.0649	2.43	3.80952
2.60417	12.5285	5.51724	7.37705	1.46	5.42169
3.28638	22.1453	6.30372	41.7671	1.08	4.40613
2.58993	27.1523	2.12314	14.7314	1.06	15.0538
3.45238	18.6851	2.55009	3.81232	2.02	7.32601
4.45344	66.1224	2.71565	14.7314	2.17	2.61941
2.98742	46.6368	3.06452	5.92105	2.17	4.54545
2.79823	3.27869	3.44828	11.9403	1.21	5.16432
3.05233	82.9091	3.67776	7.14286	1.55	7.53323
3.18021	13.834	2.99213	5.57276	1.11	3.8835
5.03597	53.2468	4.63122	8.47458	3.21	5.34591
2.9595	83.2877	2.37389	8.85827	2.04	10.9817
3.41727	47.4206	3.20405	8.12604	1.96	2.14797
3.0303	63.8796	3.56506	13.125	5.44	39.0947
3.003	45.4167	3.03688	7.15503	1.86	5.62701
2.55183	79.8742	3.43879	22.2222	2.04	7.58824
2.48566	35.8904	3.21543	21.9355	2.11	3.34507
3.11005	52.1226	2.87879	19.4986	1.62	2.8169
2.67296	48.4507	3.38028	12.6789	1.71	3.7931
11.226	55.2381	2.94599	7.96296	2.29	3.51759
2.83465	66.9753	3.3101	16.6667	1.69	6.79785
4.72175	17.6822	3.22061	15.2091	1.39	13.7931
5.11182	19.9391	4.05405	7.29927	2.13	3.97351
3.07692	38.9685	4.26288	10.9123	1.9	4.64602
2.62009	58.0475	3.09524	4.83271	1.53	16.3043
2.75387	106.991	2.82318	14.2857	1.1	1.83486
2.52708	73.4756	5.57029	7.78342	1.49	4.6875
3.18584	44.4	3.09811	16.9492	1.68	5.24476
1.33038	83.3648	3.44828	8.75274	1.54	4.2042
2.68542	61.4618	3.10559	9.11854	2.25	9.61538
4.16667	20.4918	3.67347	4.375	1.69	10.9562
3.08219	54.3893	3.21593	7.8727	1.53	7.60095
4.28816	13.8889	3.43214	15.2623	1.05	0.452489
2.07373	3.2368	3.27381	5.38922	1.03	10.061
3.20513	108.176	3.60721	8.58676	1.66	63.0952
3.50195	29.7424	2.88754	16.8937	0.81	2.46914
1.43369	43.9703	3.48101	15.7518	1.69	10.5263
2.91262	9.70696	2.51572	9.97506	2.1	6.50888
2.34604	62.8378	2.98507	5.39153	2.4	2.43902
3.31588	17.0103	2.89256	3.34928	1.59	3.90625
2.70833	67.3203	6.3893	12.2066	2.48	3.7037
4.41176	24.0204	3.07467	21.7759	1.93	4.92424
2.97723	45.3988	3.92749	3.37621	2.18	3.06748
4.2654	14.7668	3.40357	12.1269	1.75	10.8456
3.28947	81.0753	3.71517	11.879	1.64	7.31707
3.17195	77.1429	3.17965	16.5884	1.32	11.976
3.05164	35.865	3.06122	23.4273	2.08	38.6667
3.07692	20.2857	2.90909	11.3122	1.59	4.22794
2.99824	36.5055	3.01205	5.85443	1.61	4.23729
2.88136	40.1288	3.71747	15.1832	2.62	5.78358
4.0678	105.556	2.8065	3.08123	1.17	4.79042
3.47594	29.5181	3.23741	4.09357	1.42	6.25
2.55682	23.0469	2.91545	7.16332	1.97	2.42215
2.80505	51.0563	3.31675	7.36607	1.13	6.59794
4.0493	9.6124	6.59794	30.3125	1.68	12.9518
4.04412	50.3987	3.52761	30.9434	2.23	2.8169
5.9761	15.8863	2.95775	14.881	1.6	4.34783
2.35756	20.5556	3.28467	6.96203	1.99	5.10806
3.06644	78.8945	3.26087	16.8634	1.5	1.58479
2.88462	77.5424	3.15934	38.6609	4.11	4.20712
2.69058	16.1736	2.38501	5.85586	2.1	4.95413
3.2567	32.2485	2.75591	13.0719	1.77	2.45902
2.64901	68.5714	2.46085	37.2093	1.51	2.38095
1.76	14.5138	3.52	8.03571	1.3	3.89105
3.38542	2.46212	3.82294	5.38194	1.4	10.6826
2.89634	80.7322	3.34395	25.817	0.88	17.4825
2.98507	11.0708	4.52174	5.9322	1.25	8.24176
3.74787	27.5261	2.87009	7.6087	0.78	9.02896
3.54267	39.0291	2.93103	3.68852	1.57	37.2781
1.93299	16.5725	3.11042	11.775	1.66	8.25243
2.88	14.6774	3.83693	6.55106	3.33	10.2041
3.75671	24.1007	2.8169	13.1261	2.64	5.07812
2.92398	26.5525	3.07692	9.96885	1.57	2.89017
4.38931	61.6162	3.95683	17.3252	2.01	1.66074
2.61194	39.8287	2.80899	29.8625	4.45	2.53165
2.63158	135.849	2.5	10.7084	2.2	3.28467
3.07467	65.3509	3.9604	4.37601	1.28	3.7464
3.59937	38.7097	2.88184	24.3433	13.66	15.9396
3.40357	42.8094	3.40357	15.7518	1.67	3.7234
2.86624	46.53	3.40357	21.25	1.58	8.57947
2.5641	88.0319	3.34646	22.2222	1.24	7.5
2.33766		2.93454	14.4876	2.1	7.58017
2.82776		3.09278	14.0845	2.32	11.9658
2.64706		3.21593	8.81543	1.7	2.39362
2.94118		3.58209	6.94915	1.39	2.97872
3.08442		3.7448	7.04846	2.64	6.79406
1.48515		4.54545	27.7132	3.32
3.05603		2.65152	9.60854	1.54
2.58303		2.36318	28.4884	1.83
3.60206		4.72441	10.3064	37.5
1.38614		3.1746	5.86371	6.9
2.98686		3.20122	6.85185	1.55
3.98089		3.57782	6.52819	2.33
3.11174		6.29371	7.86325	1.03
2.8125		7.12209	10	1.44
2.71565		4.02985	6.62651	27.07
2.7027			30.0268	24.63
3.59712			24.3781	1.61
3.5982			5.59006	2.65
4.27553			11.5385	2.23
3.56164			5.14096
3.06947
2.83019
2.45098
2.95567
3.40136

## Sheet: 1A Wound
sta-1 Control	sta-1 Wound	dcar-1 Control	dcar-1 Wound	akir-1 control	akir-1 Wound
2.07156	37.9487	4.28571	6.34146	1.9697	0.919497
5.63107	44.2731	6.01626	9.44882	1.92878	1.73077
3.96975	39.779	2.94985	10.7345	1.9685	1.79856
2.50368	74.8731	3.46457	5.85106	2.34949	16.5179
3.16602	91.0995	7.07902	12.5253	3.92157	26.8595
1.34529	42.1053	3.06452	10.3734	2.32945	17.4497
4.82866	64.4578	3.84615	20.0997	3.24859	20
2.9595	56.3043	6.59091	19.5777	4.55696	7.51634
2.42057	28.5714	4.48549	5.77849	1.16959	9.58084
1.90114	39.9614	3.15091	13.4615	1.57068	26.2032
3.74251	36.1364	2.89193	14.7343	1.80723	14.8936
3.67965	80.678	2.45098	8.25688	1.42405	23.3546
3.69231	45.614	2.91262	8.97616	3.16901	21.8274
7.79817	33.7931	2.85036	7.17949	2.72232	11.3712
5.7971	50.2212	3.8864	15.7647	2.99728	12.8405
4.78723	30.6548	2.90909	27.3902	2.46305	6.91145
5.6338	60.274	3.15615	11.5326	2.45902	10.4796
2.89116	58.0808	4.04192	20	2.40964	2.76923
4.83516	59.7143	4.8	17.0088	3.38983	1.63043
7.40741	50.7042	8.26833	11.306	3.88802	12.7622
1.98238	44.2	3.40136	8.14941	1.5625	11.9181
9.80392		2.80146	10.9453	2.20083	21.2254
6.33803		11.5385	10.424	3.53403	17.6829
		2.82051	8.54271	2.48566	15.4135
		4.47154	19.0705	6.63717	18.7611
		3.41753	9.65092	1.76211	19.5652
		7.48792	17.3575	1.95783	25.9953
		5.86371	9.39597	3.26087	13.8672
		3.79939	2.44361	2.97483	3.9801
		3.04348		2.88889	28
				1.94805	3.20965
				1.42857	3.74603
				2.57235	28.9086
				2.35911	29.6
				3.08943	2.59259
				1.84957	14.17
					29.1071
					32.3944
					1.22549
					39.2793
					15.3846
					25
					19.1268
					45.8484
					13.0952
					16.2482
					23.7288
					23.3333
					6.14657
					13.0268
					22.7027
					21.9424
					13.1627
					29.8755
					32.3684
					13.3459
					26.0143
					28.6908
					20.4167
					15.879
					20.0521
					15.6584
					2.89017
					2.23214
					19.8198
					22.9541
					14.5
					18.1435

## Sheet: 1A DHCA
sta-1 Control	sta-1 DHCA	dcar-1 Control	dcar-1 DHCA	akir-1 control	akir-1 DHCA
3.31858	15.2344	8.27179	1.91898	3.08789	7.17054
4.37828	13.8318	1.98171	3.11203	2.8169	7.25275
2.5641	18.5263	5.07132	3.11203	3.65449	8.52713
2.41636	11.0749	5.94059	1.78306	2.54042	7.93388
2.51046	13.3005	3.10786	2.8133	1.65414	2.9549
3.83387	7.27273	3.52349	2.88462	1.53846	11.6667
3.11526	8.88099	3.01954	2.97806	4.77759	9.23423
3	5.02577	2.83912	4.7041	4.3956	6.46438
2.9595	6.34921	3.57143	2.89436	3.11891	5.17007
2.89855	4.83871	7.09677	4.94012	4.4	12.8134
3.04569	10.1933	1.60858	3.47682	2.118	0.623053
3.64964	15.625	3.07414	3.82775	3.5503	4.67938
2.02703	16.8182	3.3101	3.11526	7.54717	2.15827
5.02092	5.36779	10.355	2.44499	2.30496	4.02477
2.49307	14.5228	4.23453	4.01338	2.56024	7.25
4.27553	7.88644	2.67857	4.77759	2.73723	8.04598
3.88693	18.6667	10	3.22581	2.21239	6.79468
2.96443	4.71204	2.0202	5.03282	3.5533	1.51261
6.10687	23.0476	2.60417	5.24017	2.8169	3.55487
3.11203	6.82171	2.47295	5.80808	3.30275	5.24862
2.29008	15.0735	7.78589	3.05344	1.65289	1.71429
2.53968	10.1796	4.06654	3.92857	1.93548	8.13609
2.49584	20.9622	1.82119	3.94089	1.87793	3.22581
2.83554	14.3725	4.36242	6.09756	2.6178	3.7037
2.14008	5.21415	1.91304	5.96546	5.71429	8.63787
3.74593	16.1491	4.19162	8.26211	3.38164	9.01503
3.60065	13.2743	2.57235	8.81764	5.21542	7.68095
3.94737	9.27835	6.26911	2.51046	6.28684	4.48505
3.35052	11.026	4.03226	8.97959	4.14365	1.38889
2.36593	12.0991	5.02431	1.99115	3.2967	5.12821
2.26904	9.02439	2.38994	2.47788	5.76923	4.77707
5.09383	16.5595	5.41796	22.4329	2.04082	4.34783
6.4	16.6134	6.82261	2.03762	3.76812	14.4279
3.20856	13.7795	5.52585	2.50368	5.7072	3.74532
1.34866	11.9005	3.15186	2.72436	15.4676	3.65079
4.86815	19.1919	3.22581	3.75204	2.61866	2.52101
4.15225	13.522	2.38095	6.74847	4.22535	2.09059
5.88235	16.0813	2.95567	3.82353	2.58824	3.48584
3.26797	10.8062	4.62963	5.66038	2.24719	2.65957
4.47284	25.7403	2.26757	3.94089	3.2	6.88935
2.52294	8.24324	2.118	4.89237	3.34076	6.90738
6.88705	7.80031	7.85441	3.7037	4.16667	3.16265
4.90368	14.0684	6.08	14.1434	1.79211	8.06723
2.38663	11.5591	2.87474	2.1645	2.46479	3.48525
5.48204	29.4737	5.22193	3.33333	3	11.2648
1.88088	13.877	4.80769	3.1746	2.53731	7.28643
2.7027	4.9217	7.48092	2.53906	1.96078	4.79042
7.21154	10.4651	2.69122	2.41935	5.26316	5.66372
1.81818	6.83962	3.17881	3.52941	3.94737	2.93255
2.47117	9.73913	2.26131	1.47783	1.28824	15.3595
2.64766	22.4189	2.31884	1.31004	2.91005	7.11111
6.74157	7.53623	5.12821	0.754717	2.98913	4.66472
3.08285	12.6911	4.22535	2.5974	3.76344	3.32594
6.36943	19.0476	2.25443	2.14067	1.78306	3.31384
2.66667	15.683	8.01394	2.16763	2.10158	2.96167
2.24719	15.2542	2.61941	2.54111	1.26582	8.29268
1.42857	6.97248	5.85683	2.59939	4.81586	5.16351
1.87207	15.2015	2.60047	2.75862	3.1348	6.41975
2.83019	13.9937	4.60317	2.3988	1.41093	12.0805
3.25342	9.73783	2.7735	4.60432	1.11465	3.2967
1.79153	13.8462	2.24913	3.33333	2.80066	1.82556
2.48092	15.625	2.9595	2.9654	2.96684	6.6787
2.80066	30.109	3.42368	1.35135	3.78378	5.06667
2.57143	9.1716	3.71094	6.46688	10.3107	4.08163
3.84615	8.61538	2.19092	4.40252	2.12314	5.2459
3.15126	17.2	3.89972	2.5974	1.64609	2.18978
2.04429	7.62082	6.75676	1.8732	1.84332	3.13015
2.78689	8.67508	4.69697	3.64742	2.90237	4.18251
2.36769	7.89474	5.30822	8.53081	2.90698	13.3588
4.5977	12.3737	7.79014	3.61446	2.31023	4.63679
3.71429	8.78735	2.58856	7.84314	4.98282	7.24638
1.93322	20.6504	4.15282	5.26316	1.84758	3.79009
2.9654	8.69565	6.8038	4.46841	2.13523	9.2219
3.4188	8.23293	5.75397	2.5641	2.26876	4.60405
3.20233	8.05785	4.26471	1.47651	2.20264	6.61323
1.70015	2	7.14286	3.89972	2.87081	13.3758
2.03443	8.4063	3.2	2.9361	1.58172	5.15604
2.1611	11.3597	2.28898	2.21914	1.30112	2.80778
4.7619	11.9171	4.93066	2.67738	3.05206	7.39437
1.90931	14.5516	3.33333	0.682594	1.69492	4.17957
2.54083	17.6796	5.22727	2.11268	1.84502	7.40203
4.91573	18.3746	2.6455	2.53165	1.90311	3.15789
3.58491	10.2326	1.84922	2.74223	3.11526	7.76471
4.10334	11.2652	2.55255	4.81928	5.23883	3.82653
2.38806	6.09756	3.20946	4.91803	2.80374	3.36134
1.78253	13.9098	4.39189	3.63636	3.0303	3.8633
2.32558		3.22581	1.81818	3.41463	5.67108
1.9774		10.3986	7.73026	1.63934	3.10458
2.54902		3.46667	3.40357	2.6465	6.89655
2.12766		2.28426	6.00858	4.26829	6.85619
2.09302		4.45205	5.36398	3.68421	2.17391
3.83212		3.02594	1.82119	1.16618	6.32184
2.12443		3.39463	8.4058	2.45232	2.71186
1.88953		4.75162	2.24404	2.28137	2.24215
5.32787		2.23214	5.01792	3.21932
2.59319		2.58303	4.41989	2.03735
1.84874		10.2374	3.83436	1.58451
		3.56125	2.48139	3.90516
		4.68384	6.52632	3.60721
		2.56046	2.65487	4.02299
		2.99401	7.14286	2.25989
		4.4586	2.5641	3.87722
		5.76541	5.66572	1.99336
		7.03518	4.24144	2.23642
		5.6213	2.86738
		2.30088	2.19436
		8.55856	3.42466
		1.27505	9.54198
		4.47761	1.52905
		2.589	2.73973
		5.98425	3.79538
		7.38636
		3.55412
		2.06349

## Sheet: 1A High salt
sta-1 Control	sta-1 Osmotic	dcar-1 Control	dcar-1 Osmotic	akir-1 control	akir-1 Osmotic
3.78151	13.587	2.56881	17.6776	1.06525	13.9823
3.1401	14.5492	1.72043	20.198	0.589971	11.8896
2.67296	26.7544	2.08644	11.093	0.849257	30.3602
2.10526	13.2296	1.56794	11.022	1.566	7.01107
2.36364	12.709	2.34375	18.3121	1.05708	3.9627
2.57511	19.9623	2.87081	10.9677	1.47059	65.9574
2.67559	20.5934	2.17391	10.4918	1.59574	29.5385
2.60492	20.6019	2.40964	2.54777	1.07066	24.0271
1.95312	17.2348	2.27618	22.4525	0.653595	19.1275
2.44361	19.4203	1.18343	14.611	0.613497	19.1892
2.49042	22.0339	1.6	15.2174	0.995025	18.9873
3.68421	16.4234	2.00927	8.51393	1.0989	7.07071
3.58423	12.7572	2.079	15.0877	3.59281	27.6051
2.68817	14.5482	2.26586	17.4419	2.12014	16.8712
1.87793	22.3404	4.39276	12.3894	1.27932	17.0968
2.43902	10.6607	3.34855	19.3548	0.649351	24.8447
3.09859	20.4819	1.75747	19.7605	1.98413	14.1818
2.49169	18.9066	2.32172	17.1212	2.20994	18.6667
2.15686	11.9816	2.00617	9.66851	2.04678	5.21472
1.99387	23.3463	2.86225	15	1.13852	17.8054
1.90972	16.6987	2.16049	12.5673	2.41287	39.759
1.49254	32.9377	2.31125	17.2662	0.874636	8.59539
2.09059	10.6529	2.46479	12.9771	2.92398	16.4336
2.22672	18.1677	1.85497	8.25397	0.671141	10.7143
1.76211	21.8667	2.30906	19.6296	1.5544	10.1796
2.47813	27.5281	1.78174	10.3279	2.04082	19.8925
4.81928	24.8756	2.77778	25.3695	1.18765	3.94265
2.38908	36.0465	2.90698	12.5574	1.57895	24.9267
3.44288	23.8462	4.42804	25.7545	2.7027	18.0723
2.87081	17.3401	3.29949	29.6512	1.5625	9.67742
0.819672	14.8936	3.06122	15.082	2.94906	9.72851
1.88679	15.3365	1.89329	16.3609	2.43056	6.07029
2.41821	10.2975	2.23881	16.4114	1.76471	23.1429
2.14395	21.6549	1.34409	17.7419	2.37718	16.6078
1.63934	22.4044	1.6692	22.5539	0.35461	27.1277
1.92678	2.05761	2.18579	17.75	2.16802	18.0645
3.77907	18.4369	3.18949	22.2222	0.884956	9.31264
1.45985	21.4976	3.9801	10.3806	2.51046	16.4859
3.51648	19.2733	2.62172	22.2707	0.934579	52.451
2.92398	12.1406	2.90909	12.6853	1.67866	34.0659
1.86916	28.8184	3.77358	27.3196	1.10375	15.1767
2.20751	9.79955	1.97183	14.2169	2.84238	29.9435
2.3622	13.6236	1.78042	19.8988	2.08333	30.0885
1.3468	12.7907	2.00334	13.8889	3.14961	35.3591
2.8777	23.0303	3.11355	15.8929	3.46821	17.3633
1.64271	23.0942	2.01465	32.4251	1.2848	14.3275
1.79211	13.8889	1.96078	16.3399	2.85714	25
2.29555	16.5468	1.49573	15.4905	1.32979	29.2373
1.76471	17.6568	1.51803	16.7925	2.55591	59.1065
2.52708	18.6352	2.37581	16.6963	2.45098	13.4146
2.19561	13.0621	1.8705	16.2075	1.49254	14.6199
2.00501	11.9718	2.47453	16.1491	1.34228	28.9941
1.76	27.5058	1.89504	13.3971	1.17994	12.1387
2.02952	17.4184	3.14961	17.9487	0.623053	11.5385
1.70213	18.1185	2.19298	9.06149	1.64319	6.47482
1.81159	14.0351	2.27273	23.8298	3	9.39759
1.47601	15.6306	2.66344	15.2482	1.2987	7.18954
2.53456	13.7652	2.09924	13.9665	0.638978	23.8095
2.19595	18.5567	1.76125	2.85714	0.806452	16.0622
1.93906	12.967	2.80172	4.05405	1.59151	19.5266
1.8622	8.5758	2.25564	20	4.29448	10.7407
1.85811	19.5489	2.35641	10.6346	1.64319	34.7339
2.27964	16.7587	2.23285	22.7603	0.595238	107.824
3.07018	26.5789	1.91638	35.3591	1.2	19.4139
2.15054	26.8156	1.90311	12.523	0.795756	30.7292
1.9544	30.4124	1.4553	12.2995	1.14943	4.80769
2.52525	17.9298	2.24359	12.3656	1.15163	6.2201
3.30969	8.12183	1.92308	8.4507	1.45773	5.49451
2.08	16.5877	1.81818	21.9608	1.41988	25.7143
2.10697	24.0918	1.10701	15.1832	1.89189	4.62185
1.90311	23.221	3.60111	9.15254	1.4553	29.3515
1.9305	17.2414	2.08668	13.522	1.04822	22.7045
3.79147	14.966	2.05607	11.8812	0.515464	4.22535
2.39316	15.7119	1.93237	11.4094	1.75439	33.8936
2.45184	13.9576	5.32544	16.3606	2.49377	3.15534
2.31214	30.3965	2.30769	17.5325	2.64228	9.44625
2.63975	18.4061	3.42466	12.9784	2.589	26.3254
1.62791	33.1034	1.55945	36.2944	1.80995	14.8148
1.66163	5.92105	2.57649	13.6802	1.76817	12.3404
2.55639	14.7404	5.94059	16.323	0.771208	8.72093
3.2	21.9388	4.8913	12.1597	2	16.4384
3.4749	10.989	2.45902	14.7651	2.58065	15.0826
3.16901	17.6147	2.89017	14.1321	1.23203	10.7969
2.61194	30.5195	4.35897	19.1824	2.57143	21.1806
3.78151	13.0252	2.47593	16.9811	0.763359	5.12821
0.537634		1.74129	12.806	0.911854	10.9649
1.71429		1.88034	32.5664	0.755668	7.05128
1.97044		2.64386	17.7134	2.25352	27.1959
2.44328		1.9084	50.2326	1.27796	28.2738
2.61905		1.63488	28.3784	0.502513	11.4833
2.32945		1.46199	32.3096	1.18203	14.386
1.83206		2.66876	17.053	1.89036	22.619
2.62726		3.51852	13.7592	1.07527	76.8627
2.35849		1.72414	20.7343	1.21457	12.6543
2.26171		3.07971	15.3704	2.65957	13.4146
1.1236		2.26629	7.14286	1.27389	11.1111
		2.47934	12.9784	1.12994	16.5884
		2.24299	16.7247	1.03806	3.31858
		3.08008	16.9884	1.83727	0.931099
		2.43243	16.9456	0.526316	68.9815
			2.48175	1.94553	25
			17.2099	3.25581	18.6414
			10.052	1.99336	19.7619
			16.3724	1.52439	12.2807
			17.4497	2.29446	3.43511
			17.1799	1.54639	32.1839
			17.3469	0.847458	23.9923
			12.9707	0.704225	26.4151
			18.4466	1.31004	10.9649
			11.5772	0.921659	20
			16.8203	0.869565	9.07258
			14.6712	2.05761	8.60656
			20.4969	1.38249	27.0035
			12.8799	0.905797
			14.0033	2.12121
			1.26984	1.72911
			9.48767	1.08108
			14.7641	1.49254
			34.6626	1.16505
			17.8282	1.25261
			14.2003	1.54143
			24.0741	0.983607
			22.9299	1.31148
			15.4412	1.40625
			13.2512	1.32075
			14.1524	1.21655
			14.4635	1.09489
			21.8837	1.14943
			19.697	2.97398
			20.0704
			16.9967
			29.5154
			10.859
			17.1687
			17.234
			16.4384
			15.257
			16.0558
			15.1568
			16.8122
			17.8808
			20.5379
			11.4228
			17.2174
			9.6475
			22.2222
			15.8845
			15.4217
			9.40171
			0.884956

## Sheet: 2B
sta-1 Control	sta-1 Dc	dcar-1 Control	dcar-1 Dc	akir-1 control	akir-1 Dc
6.2249	162.621	5.90909	5.06912	4.14313	58.6806
4.39189	30.6061	6.71642	5.33333	21.5517	13.0326
4.72175	82.5191	3.71134	12.234	5.16129	8.44444
8.03571	97.546	14.2132	21.4634	4.44444	8.66142
4.29185	82.8729	4.58716	38.0531	4.98339	22.449
4.12844	37.6866	3.05499	21.1712	3.2381	30.2789
5.89888	154.839	9.94764	12.069	4.18006	13.0435
3.7296	64.2857	2.8169	21.5054	7.57098	20.3774
8.03571	161.345	4.55531	6.98925	7.38636	14.1553
7.69231	76.0736	4.83005	21.49	2.74725	35.6401
6.94981	40.0901	5.26316	44.0559	2.96296	48.9655
4.60829	60.1471	6.20155	86.1224	7.51295	24.2138
7.49064	141.176	10	8.5044	7.98969	21.4602
12.2727	128.743	6.85841	16.5816	3.3389	29.4964
5.52585	130.605	6.57143	44.8819	13.3333	23.8532
5.2356	81.2207	8.35443	11.4823	6.59722	28.9773
4.52675	16.0991	3.83632	9.31034	6.40244	8.47458
7.5	85.9204	3.93939	6.45756	5.02431	63.141
5.06329	143.716	6.25	27.6243	4.22222	15.1351
6.45161	44.7712	5.57851	80.6931	7.8341	25.1816
7.11009	83.9869	6.30631	69.3333	6.04651	14.7541
7.54717	33.9869	6.16438	20.9302	3.49206	61.5385
16.6023	85.5643	10.0877	8.72818	5.90717	27.5542
16.7059	96.9529	6.1828	30.814	3.19767	13.2653
3.94737	95.7576	6.85279	11.8644	4.11215	14.9871
4.33071	35.1111	5.41586	25.1152	7.38462	44.7876
13.6095	117.284	4.8913	20.3571	3.84615	55.9242
10.1299	156.79	3.69458	86.8263	7.38523	15.9292
16.4557	68.2906	10.596	30.5556	7.90816	33.4532
8.01527	61.4365	4.20712	18.6709	3.68732	53.2738
5.43478	48.8038	4.63415	5.51181	4.8913	16.5975
9.77273	116.518	5.70265	34.1897	3.57143	15.493
6.56566	160.87	5.84071	37.1237	5.5	9.02778
7.54717	154.321	5.23466	14.8362	4.39932	12.3862
5.65693	39.0385	5.77558	26.5432	2.43506	57.3529
7.18563	50.237	4.98392	19.7248	5.33981	12.7273
6.75676	11.2069	19.2771	14.2857	4.6131	45.3925
13.242	108	6.91244	17.1548	3.5124	22.6629
6.21359	23.3083	6.51163	31.9048	6.20155	39.6594
7.64526	53.3537	17.3077	11.7978	5.23691	23.4742
5.4717	70.7581	3.0888	35.4086	2.62346	24.6429
4.64548	9.84127	7.23684	10.7937	4.59559	19.8157
17.3228	112.919	10.4478	12.4682	4.88889	17.8309
6.17021	110.174	4.11255	9.63855	3.74532	20
12.0879	61.157	5.41958	9.78261	5.86081	13.2701
5.21739	20.915	7.36196	12.8676	6.41399	52.907
8.61244	813.725	14.8148	24.0826	4.87106	8.79828
7.8481	18.5542	7.92079	6.69975	5.7377	18.2243
6.33803	55.0209	6.70732	72.5962	4.38095	36.0324
5.42986		8.75332	13.2132	11.1111	33.8078
3.81356		4.80167	10.582	7.23404	17.2
3.61842		5.81162	40.625	11.7117	7.4813
10.3976		10.8527	29.2247	6.60377	16.3793
11.7162		7.09382	12.8205	5.11364	16.1765
5.96491		9.67742	50.8834	6.84597	34.8837
3.25203		6.15114	21.124	5	11.0599
3.11111		6.58683	38.5507	4.27807	21.1726
12.5714		8.58369	19.9346	9.04255	17.7778
8.91892		7.34463	7.94872	7.35294	25.5385
7.00935		6.52819	7.28929	5.44218	29.8153
9.80392		4.58333	54.3011	5.09165	60.9244
6.66667		10.101	8.85167	3.61446	84.6154
10		4.09556	14.2857	11.2994	41.958
8.19672		4.78723	36.4621	3.71747	31.9066
6.31769		7.28745	24.7748	4.36893	22.439
15.2047		5.9501	13.1498	2.85036	9.375
7.30337		7.19178	16.3569	4.84171	15.1869
12.8834		9.82906	21.9409	5.64972	7.21868
3.58852		8.92857	50.4399	4.59082	21.0375
7.37705		13.5036	20.4545	4.91803	57.3248
7.45614		7.6555	25.0936	9.55414	64
4.35459		6.50407	81.7204	3.96975	49.6774
10.1852		3.48837	18.8073	3.80762	43.9462
5.86081		7.24638	19.9571	4.72973	65.0685
7.11462		4.24528	20.5656	5.9081	33.8164
4.02299		17.2557	22.2707	5.49451	45.4248
6.27306		5.34351	12.3762	12.6984	13.0337
8.33333		6.68605	1.36054	6.02637	14.7132
4.62633		5.59441	13.6126	7.04225	22.3881
6.07477		16.6667	5.96026	6.28019	9.54447
4.74632		5.5102	17.6471	5.96491	34.3612
8.05085		4.60993	4.33526	3.31754	28.1095
7.53138		3.53461	12.459	4.66926	12.7737
36.9427		9.76562	10.1911	6.71875	4.59016
8.55457		3.79061	44.3325	7.47331	18.1518
4.6589		9.02256	17.3077	4.24929	13.5135
4.35897		9.73783	28.3333	6.85714	68.0982
10.1983		3.96396	30.6667	2.89855	10.628
4.01146		5.61404	19.5349	4.42804	28.6364
6.47059		3.80435	14.7117	5.86797	34.1772
5.13347		5.33643	6.32184	3.79009	4.16667
13.7778		4.89865	20.7746	10.177	35.2227
6.57143		8	15.9204	5.24535	63.2353
7.6555		5.74713	11.4754	7.07965	15.4971
7.05521		11.4173	25	4.62725
8.30189		11.9122	15.304	5.87084
42.4731		4.06852	45.4128	6.31313
13.5747		5.84795	10.2845	6.76533
9.06344		5.02092	40.1961	3.62173
6.72646		7.73333	21.6216	4.24779
4.48505		19.7101	11.4973	5.5102
2.94985		7.24638	6.75991	10.0865
3.33333		7.02341		4.61538
6.29371		8.01782		2.94906
8.46774		2.68949		4.55285
14.2077		7.47126		4.80349
6.68842		10		5.71429
6.74157		7.18563		3.5461
6.29067		5.25164		7.52688
10.0457		8.76623		4.60405
6.36605		4.2735		4.66926
5.41667		5.40541		10.1227
10.4019		7.84753		6.09418
4.38871		5.53279		4.2735
4.96183		5.64334		3.94191
8.26446		6.62393		13.1068
4.44444		7.77202		5.02959
6.98795		7.09046		9.7166
7.17703		6.13027		6.82493
13.8965		5.16129		3.30396
5.30452		28.2051		9.00901
18.1818		11.4983		10
5.12821		6.07735		8.22785
9.32642		10.6383		2.64901
25.2525		6.17978		6.04396
8.02752		4.28894		5.54324
5.20231		4.10678		3.52734
8.3612		8.51064		3.35306
12.3404		4.91071		4.43038
5.36232		8.06452		4.36893
3.9801		5.15021
5.65217		11.1111
14.6465		11.9342
9.5		12.0332
4.24929		4.51745
		9.20635
		15.4472
		5.66038
		5.44218
		4.6875
		4.77816
		16.5746
		4.77064
		4.53515
		4.63215
		6.44295
		6.91824
		5.37037
		10.8696
		15.5313
		14.7541
		10.0877
		3.66972
		3.16206
		8.86076

## Sheet: 4A
sta-1 ctl	sta-1 Dc	dcar-1 ctl	dcar-1 Dc	akir-1 ctl	akir-1 Dc	chd-3 ctl	chd-3 Dc	let-418 ctl	let-418 Dc	hda-1 ctl	hda-1 Dc	lin-53 ctl	lin-53 Dc	lin-40 ctl	lin-40 Dc	dcp-66 ctl	dcp-66 Dc	mep-1 ctl	mep-1 Dc	rda-1 ctl	rda-1 Dc	hda-2 ctl	hda-2 Dc	egl-27 ctl	egl-27 Dc
27.907	1085.71	170.082	364.943	22.5989	128.107	56.338	698.864	28.1385	144.016	47.1976	73.2601	17.2786	88.0503	106.383	246.753	139.86	208.609	42.6716	602.649	42.5926	329.412	49.4297	413.333	85.6574	723.077
27.3973	1133.99	109.244	357.778	17.9949	320.588	92.7602	815.341	28.0374	52.5624	97.2763	72.9614	31.0881	71.4286	78.1759	112.5	133.574	235.16	32.4963	247.475	133.929	1094.42	139.037	645.963	68.0062	284.483
46.0526	232.143	45.977	324.324	15.5039	141.667	47.0588	601.14	29.1971	75.7946	78.6517	33.1126	39.7351	101.644	88.5246	83.1721	111.702	332.061	52.7578	154.676	47.1311	463.636	86.8167	453.629	61.1111	527.711
31.9489	237.143	50.5837	226.221	22.9446	114.173	41.9847	184.168	36.5297	37.6812	66.9856	45.4545	19.1388	232.955	87.1369	330.189	73.3229	115.917	61.157	387.025	87.4786	1060.47	159.509	539.604	47.7569	457.831
43.8247	893.782	85.4871	416.244	33.3333	197.08	56.4374	658.59	25.7069	56.2852	63.2603	130.693	10.7527	143.333	80.1688	224.432	162.571	123.878	36.1905	98.6159	44.6247	391.685	177.57	761.062	90.6149	294.54
37.8378	1008.23	62.1622	64.1026	14.3541	144.068	58.0524	750	23.3333	149.296	40.3226	54.8148	31.25	59.4679	69.5187	71.066	72.4638	89.8438	42.5258	280.142	58.2524	234.783	39.916	408.696	52.0231	505.017
37.2093	326.36	22.9885	144.954	58.6081	260.87	122.034	109.091	19.3798	119.485	72.1477	153.086	25.974	23.622	91.4634	207.595	96.3855	209.424	58.5366	181.818	35.0263	985.955	33.557	925.439	53.6913	875
35.4906	602.247	54.0915	252.336	37.234	165.049	103.07	428.571	27.7778	88.1913	76.9231	54.7074	22.6804	257.496	53.0822	165.68	69.5364	83.3333	38.864	37.6569	39.7237	940.952	11.9048	248.21	70.8955	748.503
46.2428	287.105	90.6433	389.961	21.2121	148.148	70.7547	495.268	26.8199	100.45	74.2574	139.073	28.4464	42.7046	64.0809	112.457	71.6846	122.222	23.1317	178.404	74.4986	88.2353	71.0383	747.368	42.4144	477.528
73.2394	721.154	52.9412	118.227	15.1844	167.553	75.3623	284.615	15.873	486.076	29.5652	78.7402	16.6271	68.4411	30.303	75.1566	40.0729	132.118	34.3214	88.1671	32.0285	157.895	45.098	739.286	84.5771	469.218
23.5294	327.751	83.3333	278.772	35.0877	136.082	38.4615	500	78.125	123.348	27.6382	114.625	12.766	95.7944	87.8378	178.977	43.6681	205.937	27.9232	306.507	65.2174	603.67	98.5915	517.677	124.646	768.75
26.3158	725.532	59.9002	59.3692	16.0772	116.901	70.1031	311.765	34.6535	131.994	41.0256	136.778	36.0825	89.153	57.1956	456.044	63.6943	456.14	88.2353	181.159	47.4138	1106.38	154.804	235.11	69.0846	144.543
39.604	158.672	52.9197	406.25	39.039	226.891	65.2174	200.893	21.148	78.7879	129.73	62.7306	16.5563	71.8563	81.5308	72.2656	83.9695	156.051	55.2017	98.9011	66.9856	557.037	81.862	535.242	36.5079	142.077
21.9436	1135.65	78.7172	392.5	15.6951	463.054	44	359.023	19.9637	73.0769	146.259	49.3506	19.0476	52.2876	87.5421	95.6938	163.498	179.487	66.9291	54.3478	37.037	220.566	29.9401	843.882	125.874	560
70.3625	564.033	56.4972	144.309	41.958	175.966	70.3259	123.116	32.4324	103.832	75.1174	121.896	22.2222	69.0691	61.1111	114.362	111.111	143.969	42.6929	200.752	62.7907	1220.13	34.9345	363.184	43.8449	971.047
64.4531	678.049	48.6224	288.421	29.9252	150.376	87.8553	681.363	32.538	103.95	51.3308	120.253	13.587	36.9718	45.5927	114.224	57.7933	318.182	32	224.242	57.3248	784.257	166.667	157.627	40.6504	188.291
40.6852	266.881	255.556	256.716	13.2743	173.575	94.4206	168.091	24.5902	68.0556	115.756	120.729	15.5211	178.201	75.3968	192.308	154.86	126.476	44.9251	534.783	51.2397	1115.94	60.9756	301.923	56.9106	94.6882
43.2432	301.394	63.172	257.028	43.7788	256.881	22.7273	722.798	19.4932	33.7079	137.652	69.0691	24.8344	104.167	51.495	100.539	182.927	141.649	46.5116	137.097	63.981	408.081	23.1579	69.6517	105.431	1122.28
57.0776	635.135	54.6318	150.649	69.9088	154.206	46.9799	1244.68	20.8333	208.494	68.1818	56.3003	16.8067	63.4328	59.4796	245.58	109.215	111.111	23.6486	100.162	92.1053	704.724	20.4082	1197.86	39.8773	196.203
43.1034	1024.92	49.47	81.8363	22.508	149.22	49.2308	851.927	39.604	158.371	40	220.49	17.6471	88.4354	55.7851	75	134.1	149.051	37.8378	129.794	38.1356	794.05	26.5487	644.377	722.222	805.195
86.5385	383.838	18.2371	107.468	41.4013	104.072	71.6418	703.947	31.9149	91.5751	25.7009	145.78	18.315	91.9118	52.3883	235.714	85.3659	176.577	37.4593	310.263	113.569	654.179	129.63	585.48	52.3077	639.81
36.4372	200	31.6742	221.766	33.6788	51.2821	76.4526	208.955	32.5581	64.4628	44.316	61.5764	37.694	63.3245	357.143	145.329	55.5556	243.243	60.6061	95.8549	88.6076	954.545	39.1459	85.3175	46.4	574.545
32.8947	489.607	36.8852	153.153	38.9908	200	41.4747	963.753	22.1402	69.0537	59.9455	112.994	26.0465	136.364	86.5385	345.455	92.7152	289.157	38.7324	355.556	39.4737	282.895	49.8339	452.941	46.9897	731.638
81.9209	419.048	39.6601	112.5	85.1064	91.9811	62.7871	711.538	29.4118	245.779	89.2019	46.8227	18.6916	125.806	59.322	178.808	139.2	110.843	43.222	298.805	80.4598	648.415	93.75	173.494	86.1678	1593.41
46.5116	722.353	129.545	232.143	72.7273	100.642	39.2523	992.188	27.5735	206.388	122.642	30.9278	47.3934	166.667	56.4663	101.549	195.335	233.533	26.8817	77.551	49.47	506.702	28.5714	646.9	49.1071	1142.08
56.1404	745.69	120	196.891	33.123	80.5369	129.676	106.178	476.608	33.8733	292.225	55.7769	21.978	65.1629	161.85	313.225	151.394	162.338	65.2742	83.8323	28.8	1238.37	125.725	82.1355	42.2535	774.51
64.2857	428.571	60.1504	300	41.3043	135.714	86.7925	435	35.503	56.2963	95.5056	39.8671	13.4228	68.1818	79.8319	125.285	132.812	93.617	29.4118	115.385	108.553	452.769	35.0195	80.7692	86.9565	151.741
82.8025	481.432	72.3514	88.4615	42.6357	290.859	81.4607	95.7447	32.8947	70.1546	46.6926	55.0964	26.0417	36.9427	46.9361	192.053	82.3799	218.989	32.3034	109.333	59.2	1386.45	27.7078	233.503	170.678	460.504
55.2995	994.382	103.87	47.5113	53.3333	303.03	83.871	141.049	21.0526	267.176	154.167	81.5217	20.4678	50.5051	194.313	118.598	109.726	196.429	43.4783	140.87	33.9233	285.149	44.7761	277.108	50	486.188
68.6275	426.752	27.7778	136.095	50.4202	203.31	36.9276	296.912	19.5312	47.1204	144.737	61.0583	12.5628	105.74	102.564	78.9946	136.531	207.547	71.0383	114.826	73.8916	326.409	103.586	1220.13	75.9076	315.485
35.3357	225.743	43.3884	241.379	63.981	252.336	42.8769	95.0704	22.7273	69.3069	57.4713	65.4206	27.2109	36.8189	104.308	210.896	119.617	229.05	37.6766	90.2062	57.187	978.022	18.5185	828.496	99.5671	132.626
32.4675	257.79	50.0759	196.581	18.6335	163.683	44.1176	92.5926	10.8932	429.952	530.726	58.651	16.6205	230.64	47.4576	134.058	64.1822	157.068	28.9634	71.618	54.2636	1037.17	55.5556	630.094	21.8341	434.18
43.8356	641.944	36.5854	340.58	26.8908	28.9256	105.556	397.993	53.0786	263.736	133.603	57.2626	24.9221	78.8436	57.3066	118.644	83.3333	152.809	30.0546	47.0247	143.187	336.562	63.7363	666.667	57.6497	383.966
34.6232	793.177	37.6569	514.139	24.2826	112.903	40.293	432.916	17.5439	708.861	47.9042	67.9305	18.5874	102.426	62.6186	147.687	181.319	84.4595	54.9451	80.8241	36.7816	776.536	132.42	536.424	92.0398	1326.53
44.6429	621.528	68.8576	104.762	25.1451	161.826	46.5116	545.977	23.0263	59.8592	129.562	59.5533	28.3976	92.4025	52.8109	99.0291	115.646	245.487	48.0349	67.7686	110.024	1097.83	43.3276	425.926	40.1003	201.149
35.6347	1120.17	47.4632	98.9209	20.2703	78.6325	25.9259	776.398	44.8549	201.258	66.8058	65.7051	26.9841	58.3658	232.955	89.7436	128.713	258.475	39.9334	220	138.158	647.059	215.58	397.059	58.1395	786.517
42.6621	129.45	36.7776	402.622	32.967	224.49	160.099	503.69	82.9694	96.4467	136.15	424.87	21.4286	93.1264	99.4152	132.554	172.84	91.0816	70.7071	434.65	53.3333	618.28	32.634	157.556	26.3158	833.333
28.2132	717.489	77.6119	250	23.2019	146.953	113.111	794.02	18.7668	44.0771	92.803	278.481	34.2857	57.3152	43.4783	342.967	114.228	142.645	45.5342	236.446	167.164	1274.29	31.8021	1015.81	70.5128	689.119
32.7456	518.152	140.417	428.152	44.8718	311.377	29.4118	705.696	10	112.857	93.4579	113.208	43.7158	56.6038	76.3889	282.297	25.2809	179.704	40.9357	176.224	62.5	783.595	82.2511	113.3	37.4593	624.39
38.61	618.644	46.1957	229.064	74.1758	93.4579	60.2606	433.962	22.4719	52.506	103.865	80.9717	23.0415	71.1679	55.3936	167.849	73.8832	222.441	27.1967	80.9524	127.854	658.041	30.5677	558.887	33.1754	403.636
48.1283	356.89	38.3912	291.176	23.4114	385.151	66.2252	608.434	28.8809	78.9022	179.226	254.545	14.5349	92.2747	105.67	76.5391	30.0885	266.204	136.792	33.0579	113.703	1013.22	84.1683	404.04	47.619	191.964
53.6082	448.276	38.1944	200.622	40.4624	686.833	116.279	648.515	38.674	142.857	285.714	80.5195	17.316	136.419	69.5652	190.476	79.566	439.189	27.8552	141.414	57.7367	585.903	83.5866	457.692	84.9057	607.774
40.8163	419.903	49.1228	138.989	63.3147	332.308	55.3571	40.6504	20.4678	205.955	50.5051	154.472	13.9211	110.535	127.273	335.907	77.4908	106.707	72.1925	110.497	61.8182	301.075	101.781	190.763	84.2105	1164.32
69.5652	584.211	49.0046	155.34	32.0856	215.47	49.6894	53.86	21.3904	165.323	16.6359	151.292	18.8679	102.273	154.95	230.769	147.41	197.802	56.2914	68.3507	67.0554	132.428	47.2441	147.727	39.2157	302.663
33.9506	411.765	38.7597	40.5405	81.0811	117.506	52.4412	295.739	45	158.96	38.2883	75.2823	23.2172	49.3562	70.7692	144.928	57.3614	249.37	43.771	401.254	26.8714	979.92	148.936	55.1471	34.3249	679.592
41.0448	204.255	82.7586	46.729	18.1818	227.778	37.6238	62.069	52.0833	19.8864	38.3275	211.18	18.5185	108.911	56.7261	119.593	152.174	135.135	48.7395	156.749	44.7761	539.683	91.8164	180.082	466.667	1251.21
25.4545	413.408	32.8185	202.429	42.4242	161.473	63.9535	337.945	34.4828	200	104.326	92.9705	16.7015	71.1974	38.7858	97.8887	104.693	166.154	24.6575	519.481	83.691	1086.74	113.96	254.545	237.154	852.713
20.1465	767.677	32.6923	274.194	27.5591	132.029	61.4934	303.03	22.6244	432	124.031	47.9042	15.444	76.8262	158.203	192.308	67.1463	133.663	63.3947	494.29	82.4295	1278.87	96.9267	1296.51	188.571	938.462
36.6492	875	69.9301	298.701	25	118.033	91.3706	141.88	28.6807	40.7876	71.4286	82.8331	25.8621	109.848	82.9694	105.691	144.772	106.667	50	298.729	50.5618	336.864	25.2708	569.307	46.0526	470.81
60.3865	617.647	37.3514	194.444	79.4393	328.257	54.7945	939.49	22.5443	219.2	135.714	240.26	24.2826	70.7965	41.7335	108.365	80.6452	238.683	44.2857	151.286	158.416	106.509	86.8307	783.641	59.727	982.456
42.4528	652.83	81.4941	495.495	34.358	187.831	91.0596	992.62	24.4648	151.463	46.3415	91.2548	25.8398	102.842	97.6562	111.111	123.81	111.386	33.1675	521.739	33.4572	1054.14	56.3991	415.094	44.5682	502.66
56.6038	719.647	52.381	449.102	32.6633	77.6398	55.336	753.769	28.3019	98.4456	157.076	60.3622	32.7869	127.883	89.1089	187.192	121.429	116.992	116.992	158.038	157.233	1581.52	53.1178	880.435	76.4192	743.396
37.2671	761.006	41.4747	62.7119	33.3333	180.124	52.4109	1129.03	25.8303	82.1256	132.075	84.5987	11.7925	159.802	100.318	127.66	66.1157	97.8261	19.8198	658.009	42.2265	1073.58	69.4143	394.191	55.2923	134.181
36.9004	282.828	35.2645	218.097	108.225	92.1053	78.0952	354.223	44.665	557.756	35.533	314.861	28.133	82.7251	65.8363	311.475	114.809	241.164	64.0777	471.326	66.1896	72.8745	38.7597	100	47.4934	641.791
29.1262	620.896	27.248	331.742	26.5152	213.404	71.6612	597.015	34.4828	178.899	65.5738	181.556	21.7391	106.742	64.5995	179.372	130.435	166.071	30.6644	22.1519	76.1523	1115	308.204	549.425	74.5033	270.053
76.7327	801.829	46.3918	540.123	36.4465	135.628	27.1248	359.833	24.5614	257.143	155.378	145.078	17.316	144.279	39.3586	126.685	72.0721	123.874	18.1406	59.1398	111.969	679.803	43.4028	728.814	53.6913	770.588
65.9898	134.058	44.9173	181.452	30.3605	463.035	99.5935	797.688	28.4553	157.895	94.5946	53.2787	17.5159	80.4598	65.0995	211.382	82.2581	186.441	26.1682	96.8661	91.3043	950.739	81.8363	1280.16	44.5633	576.159
31.0559	573.77	29.6846	171.512	29.3399	52.6316	50.9554	387.707	675.325	119.403	136.187	88.4774	18.8356	54.3657	81.3953	100.855	44.6097	207.317	33.2168	172.867	92.7273	161.71	74.4186	151.659	110.294	949.761
32.567	692.81	31.0559	184.397	14.0845	217.188	33.9426	323.81	17.2414	73.7564	56.9106	227.586	21.875	171.492	134.387	110.818	96.0145	171.134	30.4659	439.147	49.7738	1234.38	58.0046	317.391	56.2613	1537.85
34.642	309.091	58.1395	542.714	22.8426	164.122	87.5	215.01	26.738	142.105	71.9794	110.727	19.802	96.063	76.3889	141.066	62.2951	67.474	31.5091	144.044	56.9476	955.285	80.6452	503.521	62.5	610.338
39.548	324.786	33.1633	201.717	29.703	212.938	46.4684	320.611	26.4901	21.1361	38.7597	388.646	21.7391	200	72.0412	143.921	131.25	151.596	33.2779	155.932	65	726.236	48.2375	408.654	29.4906	1607.64
120.588	873.913	32.8767	320.513	15.4242	73.8916	47.0779	418.251	15.0754	94.6328	65.8363	102.5	21.6606	210.744	76.0331	90.2439	88.6076	234.94	48.2529	329.114	85.1393	1074.44	30.086	594.36	34.4828	412.162
46.9667	706.199	54.6448	94.3953	45.614	101.351	86.3636	275.362	20.8333	151.242	71.066	87.3786	11.8203	124.795	151.351	150.413	144.578	101.415	34.8837	604	36.7647	768.533	178.022	1314.41	52.1173	838.71
64.2857	734.597	79.8403	287.234	45.4545	890.282	40.4624	404.13	22.7273	177.65	109.589	208.904	14.7493	24.0964	35.461	181.347	96.423	389.635	36.8098	386.986	22.7743	752.294	87.1143	778.443	70.5009	1490.97
32.8228	170.868	67.1875	483.636	31.6206	135.714	71.3043	391.489	14.7929	115.625	60.2219	195.918	17.3228	36.8852	76.4331	177.066	53.8793	124.343	43.0108	444.241	74.5192	466.667	70.7692	140.221	25.0696	134.483
39.2857	614.754	142.373	146.032	40.3846	846.847	22.293	1022.29	27.2315	123.047	80.1688	196.203	11.8694	89.6921	50.8021	80.402	70.922	117.949	37.8549	552.707	33.4347	986.928	36.6492	277.533	78.5855	1323.64
83.7004	242.063	37.9507	132.321	39.7351	244.726	33.4302	915.361	35.9712	116.071	121.281	114.907	20	207.317	61.6197	70.4225	64.7619	117.794	39.7351	66.6667	49.1803	866.667	137.143	246.269	153.169	249.587
98.1818	427.746	94.3775	76.9231	27.6596	262.195	39.823	778.667	18.3908	65.5462	65.4362	160.804	22.4719	106.796	55.4529	147.436	45.1807	145.062	43.3145	86.2944	105.556	887.805	69.4789	686.93	71.1864	1007.18
28.7356	519.337	29.5082	27.1903	66.092	90.5588	40.5405	622.34	29.9685	68.0851	99.2556	68.1481	28.2776	54.7445	152.542	84.3882	199.074	126.238	62.3853	108.176	58.9744	426.23	32.0856	856.115	22.1519	1375
81.3953	619.565	43.8356	457.831	40	98.5915	82.2943	275.862	20.5607	236.559	18.8679	62.5	12.0482	38.9105	323.529	89.2857	67.1642	78.7402	42.2265	75.2394	53.8302	28.7958	91.7266	513.158	111.554	365.979
40.107	904.215	31.8091	113.475	22.0994	260.638	45.1613	70.8155	85.4871	385.199	57.0342	169.329	26.7062	124.78	61.5142	111.57	31.7919	145.455	70.5645	71.8232	62.2837	760	84.9515	899.408	15.1515	621.701
34.3249	400	34.0502	118.497	18.5185	85	127.66	1091.37	21.3777	72.9614	83.9286	213.115	15.5945	64.8649	67.1506	69.1824	93.1373	72.3684	51.0367	56.3674	75.1174	771.894	46.875	217.391	45.2489	935.323
22.4439	110.86	43.0108	352.052	26.4085	199.413	70.7547	367.521	15.748	50.9804	65.1163	133.574	20.155	202.985	48.4765	104.235	79.1897	87.2642	65.5391	68.7679	44	661.85	30.6748	81.761	68.6567	877.637
70.2703	812.121	32.0833	83.3333	25	233.553	59.2334	383.387	16.0966	90.1639	139.594	64.5161	19.4175	92.6756	66.2651	131.579	93.8511	95.6113	40.724	92.8962	51.0204	1123.24	32.3887	444.828	156.986	71.4286
69.5364	319.588	58.6319	362.5	27.8373	214.724	53.9007	149.201	23.2558	138.889	192.727	31.5236	18.018	37.9597	39.801	133.333	43.29	268	34.3284	76.2813	51.6252	1423.77	77.6471	340.984	26.7261	631.579
45.098	655.28	64.3777	323.144	106.667	350.44	109.541	687.5	40.3458	91.5254	81.0811	109.589	34.4168	123.775	42.3077	64.9351	99.4764	157.699	69.1244	34.2385	67.4847	1094.4	21.1268	293.427	45.2174	830.275
34.8837	108.647	74.0157	66.1765	28.754	227.811	44.4444	612.745	19.6078	27.2727	114.286	65.1558	20	128.205	42.6829	276.029	194.712	247.772	58.5366	154.217	36.8189	568.093	105.785	449.219	169.657	1324.18
35.7143	373.089	36.3349	89.8438	29.0135	161.85	66.7752	1160.98	19.2771	46.7836	202.401	60.8365	26.6458	130.607	56.231	80.402	118.263	106.599	22.0183	524.904	97.561	1137.12	46.4286	475.285	29.3103	416.667
37.694	130.435	89.7155	509.532	30.6513	152.941	40.7725	109.339	48.9914	61.4407	54.5455	52.7132	20.2361	104.072	79.6646	69.8529	104.587	120	40.9357	368.195	35.8056	224.688	105.263	554.18	40	1102.56
105.431	373.391	36.6972	138.568	68.306	367.041	81.9672	856.187	53.4188	141.914	144.621	59.0717	14.245	101.523	63.2911	248.815	192.399	156.14	29.7872	64.5161	68.75	1338.71	48.0226	281.609	26.3736	1151.77
94.8081	670.833	35.7143	521.739	40.636	108.738	53.4826	492.693	31.5457	36.452	48.4848	76.2332	17.4292	75	84.8708	44.4965	154.45	215.321	49.4905	121.457	55.2764	82.8729	95.5882	357.873	38.0228	971.119
29.5858	632.479	38.2775	582.011	38.5321	205.329	44.3038	927.835	24.7191	104.478	37.6569	111.853	24.1546	111.853	122.951	78.7037	67.7966	392.07	47.0163	439.506	42.9594	1135.77	32.7869	866.029	44.5269	130.293
37.037	116.279	37.5335	204.082	27.1318	515.588	65.0685	1108.79	27.0758	549.383	49.4505	96.5418	19.5695	51.2821	181.507	106.918	88.5529	273.453	35.1852	411.881	52.2193	1013.76	382.406	535.354	36.4807	170.94
34.413	1000	47.619	466.667	27.4725	137.736	79.4702	473.469	15.6556	302.73	42.4242	282.486	21.8254	65.1558	74.0741	158.763	17.1821	148.211	34.8485	278.523	54.1455	627.358	44.843	963.934	46.4135	348.601
44.9898	167.224	65.1652	529.865	62.5	516	64.632	653.67	28.3688	104.235	298.643	131.653	12.0482	83.7989	72.2892	107.914	78.125	147.679	40.5405	206.154	47.2028	472.941	94.5017	346.831	50	568.182
27.933	944.625	35.2113	307.918	17.9641	264.368	48.4988	884.793	24.6305	92.6594	69.869	157.205	19.5035	78.4844	57.5	56.9307	155.738	186.62	30.2267	537.102	62.6506	471.349	21.9512	103.672	175	1171.96
27.027	274.621	39.0764	97.561	40.0844	344.538	77.8443	445	13.1579	320.293	68.1115	163.424	18.7793	68.0062	73.6648	74.6004	98.2143	145.706	32.9949	128.284	99.2218	518.201	12.3839	134.576	30.4762	145.422
63.1313	562.162	60.7595	504.823	24.6914	281.25	44.2478	755.952	14.7679	106.762	39.267	111.111	33.0189	85.8257	86.233	139.731	106.195	194.853	56.1983	547.368	47.0588	282.738	23.3236	1008.81	36.6379	107.843
96.9163	968.023	65.3951	285.845	65.5738	115.741	42.1053	420.37	58.9354	36.4026	50	60.4027	13.5501	89.3997	96.9977	99.1561	75.1073	97.035	57.047	75.1445	81.8713	701.349	95.8231	521.053	33.8645	472.885
23.9808	548.556	44.0835	588.85	20.6422	225.753	76.0234	586.345	34.6535	338.129	46.6867	64.1026	18.1818	93.4959	173.54	174.157	112.948	109.914	53.6585	22.0083	43.29	711.823	44.9102	814.465	60.2837	160.256
31.0734	221.007	44.843	211.618	34.6939	208.333	50.9383	507.865	21.9124	125.698	46.0526	75.5886	13.1579	119.298	89.5238	206.573	90.1288	93.4066	26.2697	49.0368	92.1053	994.475	33.0709	1565.66	52.3013	264.151
82.5336	620	41.2371	170.564	62.1118	151.741	48.913	1002.83	53.2544	73.107	27.7136	132.653	25.2294	118.893	204.152	187.32	108.28	198.864	38.4615	99.0991	43.9815	995.238	90.4159	1013.39	35.9408	763.314
40.5405	444.056	70.0758	593.75	28.7356	122.977	52.7183	615.854	25.8752	170.323	66.9456	215.223	11.7647	96.0758	65.6109	126.685	71.7489	156.364	56.2061	169.091	81.25	1057.65	88.4354	552.98	41.841	374.359
75.2941	274.834	58.1818	347.339	21.4286	128.866	41.0023	1044.82	23.9521	249.438	53.5055	144.828	47.619	124.346	53.8922	256.757	47.532	196.078	275.66	379.141	33.2594	715.517	28	403.587	49.8812	258.503
34.642	1406.11	61.1285	390.476	17.094	165.179	47.546	67.1506	64.1026	103.175	48.8722	82.3353	20.1511	55.5556	45.1389	130.693	70.0637	93.19	52.0674	243.243	61.1111	1472.32	61.9718	393.053	99.8217	693.878
29.8742	1214.57	42.8994	223.656	50.8475	72.2022	26.5655	503.03	24.5399	87.5	91.8367	116.232	17.1674	61.144	137.592	230.769	75.2688	168.033	32.6087	84.2266	57.9399	1298.04	39.916	501.109	38.0165	555.336
46.2428	551.136	56.1798	153.247	26.3653	140.481	42.7184	79.2541	37.5	66.4207	60.2679	68.6275	16.129	54.8697	114.883	86.0215	100	256.209	74.928	246.772	38.8548	1352.94	66.6667	353.535	39.356	729.805
49.6795	357.934	51.5464	266.242	35.5872	242.857	60.8	1275.36	18	57.5221	68.4411	130.59	26.7176	100	50.9031	106.83	191.693	154.255	88.0503	149.206	86.7347	395.664	64.1711	108.731	86.9565	838.983
28.0374	423.881	115.385	425.743	47.836	63.2603	32.2061	398.907	57.9151	68.8406	61.7761	32.7103	17.3267	83.7379	79.7872	251.852	132.979	148.026	67.7083	54.8862	29.0698	929.435	56.1798	804.878	51.7711	397.59
112.948	782.143	33.1565	130.112	45.2261	133.201	67.1835	825.784	41.9847	545.732	67.0391	85.8726	21.6606	46.2287	75.6303	52.6316	103.448	351.515	38.6965	137.331	91.3793	560.302	28.3019	150.769	67.9612	696.181
24.8963	236.776	43.3483	460.465	34.3915	845.865	51.0949	266.169	15.9453	77.7778	68.5921	351.613	37.6344	442.159	73.6544	78.7746	184.959	169.369	49.2611	339.779	97.1074	181.237	22.2222	630.841	43.0464	1134.45
33.5689	430.636	37.3444	213.292	48.7239	234.899	46.2107	795.213	49.505	48.7106	43.4783	73.3652	15.4639	103.922	46.0993	128.44	94.7581	77.7989	87.5912	346.457	29.5276	833.846	128.492	491.304	49.6084	226.601
34.6667	256.303	45.1977	88.4146	43.2277	470.588	75.1295	430.769	26.3158	158.974	49.2611	114.6	21.8978	139.048	54.6529	215.827	84.4278	131.579	163.462	369.697	66.8693	1224.38	162.903	391.667	111.842	197.885
26.253	447.005	54.3478	458.621	31.1005	513.228	48.5437	813.636	25	95.8333	41.6667	89.1813	19.9203	89.4569	49.1071	98.3607	143.911	179.537	42.9338	98.2659	52	1029.59	155.556	664.207	78.4844	689.362
37.6176	251.208	70.3518	295.775	51.6796	176.678	42.6065	846.416	45.4545	214.876	58.011	109.589	26.936	81.6641	58.8235	100.346	91.1458	129.33	60.7029	230.864	61.1111	1143.54	90.0563	822.695	103.614	671.875
61.9658	398.585	85.9031	111.34	45.4545	83.1793	61.657	637.188	41.3223	203.008	67.1378	108.844	16.9492	98.6159	39.4089	110.54	77.9896	115.607	54.1353	264.317	25.1799	617.414	21.0773	421.978	130.178	1196.92
31.068	229.437	38.3189	196.262	15.5211	443.439	37.3665	120.623	32.7869	107.865	49.9139	358.255	84.3882	88.0361	79.6178	60	54.0541	101.045	21.5517	325.431	54.0541	1181.4	22.1729	181.644	53.9683	351.402
90.5263	218.509	50.6757	318.801	35.1288	207.983	58.0986	230.769	29.8507	540.881	88.4521	105.263	23.569	52.1739	81.5047	96.1924	83.6013	180.887	27.8638	570.501	32.5815	684.507	64.7668	165.501	50	483.945
51.6129	225.962	39.4089	157.191	15.873	220.503	48.2625	1240.91	30.8008	176.271	38.2707	221.311	19.1304	39.6601	65.8436	209.677	70.9382	278.689	61.157	67.6884	49.1071	1440.35	36.1664	951.923	90.3846	1302.63
100	250.597	86.6197	239.496	30	217.822	54.3294	398.417	16.3488	143.068	64	46.225	17.0358	71.7949	105.392	93.19	127.303	137.168	40.493	256.614	50.6993	1060.34	21.8688	95.7792	121.387	1272.15
25.8216	440.585	62.7803	131.818	28.9575	44.9438	33.0435	279.683	23.0548	64.1562	38.1526	98.5915	34.0909	123.675	58.6146	77.551	104.95	157.549	29.5139	224.359	79.3358	886.861	46.0526	303.03	232.236	1441.44
139.073	386.916	82.9493	480.916	33.2168	113.879	21.5264	1299.44	30.7263	105.505	170	104.651	12.987	75.3086	58.9971	49.5186	75.4717	191.398	54.1872	137.809	37.9464	568.254	47.8548	149.047	68.2657	945.274
40.5405	1090.16	82.7068	266.272	35.4906	201.401	48.5437	335.294	43.9024	518.519	36.2903	81.9672	9.86842	112.883	250.737	130.326	83.9552	81.6024	28.2486	103.785	52.8376	1469.09	45.7038	595.122	54.6875	579.909
53.4351	1043.64	31.5985	327.922	30.137	466.454	34.4168	90.5172	25.8065	30.3738	49.9002	48.1928	15.2207	250	65.0558	258.706	61.2245	119.097	56.6038	247.444	87.4786	1286.93	22.5	107.034	30.3605	636.508
29.703	356.299	32	247.619	30.6859	427.509	55.5556	114.907	45.6942	76.4192	101.124	39.604	21.645	107.256	76.2987	43.1965	84.9673	274.194	45.082	396.442	36.0502	681.373	62.7706	671.679	78.2209	509.74
38.1356	555.97	46.5116	271.341	23.166	103.55	96.1538	807.808	17.199	190.476	128.571	92.9487	13.0719	158.954	81.2808	107.266	66.1376	101.329	31.4136	203.015	31.4465	951.542	55.5556	1176.47	105.802	579.137
35.2423	569.405	63.7255	313.793	31.0559	109.557	59.322	147.668	27.3224	73.0117	48.7805	59.5238	17.762	76.087	55.2486	61.5385	65.4867	201.55	35.3982	746.77	53.7815	837.134	43.8449	574.074	141.791	627.002
30.0546	689.655	73.5632	277.574	26.1438	416.37	107.438	504.587	24.8963	71.7949	62.0438	67.8392	20.7039	78.5047	44.5344	150.769	58.0913	238.579	45.4545	664.311	32.5203	1093.66	43.3604	521.866	46.4646	1304.81
41.9708	688.202	38.0349	87.5	23.622	447.368	49.9139	80.5369	32.8947	607.547	45.5927	75.8929	53.9683	121.25	57.0652	85.7143	92.6829	153.226	40.404	231.092	84.4595	709.135	37.5335	836.364	38.9344	727.891
33.67	127.604	83.0435	564	19.1781	78.0142	61.4754	103.261	9.34579	325.472	90.3614	151.847	13.0548	105.96	68.3625	122.53	151.852	179.389	32.634	608.084	136.771	712.963	111.538	172.881	67.0103	1126.26
48.0591	732.558	45.9966	95.723	21.5385	118.447	54.8446	160.465	24.6637	322.727	92.9368	70.0637	13.2743	108.619	77.1277	103.672	103.846	64.1892	33.9506	240.506	102.421	990.291	41.3223	421.053	40.3458	478.178
38.2022	376.543	39.9002	136.106	30.6859	61.9195	92.1053	320.106	27.3038	212.679	63.0473	285.018	33.7423	71.7949	49.9266	155.556	151.408	369.515	66.0793	253.385	51.7529	1108.88	147.139	171.587	57.7689	65.6425
47.4632	1096	30.303	70.3934	17.7778	116.972	36.7647	373.55	89.0909	111.111	184.049	61.8557	19.6464	48.0405	73.6842	215.686	102.703	99.4624	41.5385	345.277	80.895	1035.29	384.793	504.367	97.9827	302.536
55.6622	475.41	39.8482	92.6276	63.3147	460.177	46.4	385.714	13.0435	34.076	140.078	86.1813	14.8515	151.515	89.4161	361.224	81.1287	103.757	39.0335	85.4342	255.452	1176.47	132.768	234.469	274.809	1028.12
36.6795	175.926	32.8103	329.412	16.4948	100.346	103.825	1209.84	391.736	589.202	37.6712	189.831	16.791	100.13	276.699	174.603	109.453	136.986	26.3566	134.766	81.3253	793.103	74.4337	279.57	96.2099	709.343
18.3486	123.732	33.7838	90.312	18.9076	224.401	37.4593	550.239	21.164	454.545	52.9412	57.8818	22.6244	155.323	43.1373	131.274	121.212	132.438	52.2599	159.265	76.9231	651.327	131.016	576.687	34.9127	223.647
33.7079	425.926	106.796	276.423	18.3486	141.026	69.9153	625.874	65.4206	287.834	84.6906	132.404	14.3737	78.5071	81.5348	92.0245	77.6439	81.59	35.7143	209.302	71.4286	338.552	64.2857	515.625	51.6432	159.329
40.0943	373.585	42.6099	527.301	27.1739	318.408	38.8889	659.026	94.5055	76.2332	115.789	77.9817	25.8065	90.4908	37.3563	78.0488	44.3686	232.323	21.0526	563.981	68.0412	864.078	66.8524	225.389	59.5065	235.725
30.5344	727.811	28.5714	397.119	42.1687	557.756	47.7137	104.121	29.9539	138.112	79.7872	49.7132	17.4419	40.9836	61.1111	82.8402	74.9064	226.415	75.2688	125.664	71.6912	191.304	109.756	135.135	40.2299	342.105
36.9004	382.353	31.6832	160.763	38.4615	168.539	47.0348	234.94	28.2486	109.677	198.165	59.8504	43.2802	68.5544	75	254.098	59.4059	207.668	47.2973	448.43	85.9259	775.785	43.5606	202.703	40.8163	191.111
31.0881	298.097	71.6724	101.142	46.1216	585.882	34.188	163.855	47.3373	94.1423	57.1956	53.8117	20.1005	113.924	68.4932	588.732	100.592	115.304	32.6895	237.143	54.4554	1051.98	29.9145	1464.65	112.583	531.773
99.3103	238.014	51.0204	78.3848	17.2043	235.537	60.9524	263.889	23.8727	218.475	39.2157	72.7273	27.088	35.0649	48.1928	149.02	80.9969	67.7419	47.0016	411.376	44.6194	900.943	32.7273	503.861	52.0833	577.519
28.7356	594.595	65.2174	219.941	31.4465	542.029	87.5912	479.245	24.3902	70.5128	44.0771	68.7758	40.4624	78.2313	65.1466	137.984	45.5844	145.422	47.4006	66.838	83.3333	1468.75	96.2838	1075.68	75.5034	806.723
63.9535	320.248	41.3476	491.892	17.8571	410.423	43.1472	239.554	27.5527	49.6454	49.0566	50.2513		56.1404	75.7946	276.86	81.7052	167.857	32.3194	283.193	38.3275	1440.23	394.649	157.534	39.8406	192.446
36.036	268.657	76.1905	368.59	68.0628	193.237	88.4521	150	35.7143	40	41.6667	75.2688		44.8878	74.3494	54.6218	132.383	81.3309	38.5233	591.216	64.6552	787.724	47.7658	101.695	239.832	177.033
55.9211	375.246	33.7079	479.876	30.6122	75.8294	80.6142	745.856	97.1731	102.459	89.6226	37.9747		59.5668	156.425	153.846	29.1262	203.822	27.2232	52.7578	142.857	1324.86	25.5319	306.977	146.691	322.526
36.7965	598.566	33.1126	160.804	44.2308	94.697	41.4201	56.6038	40.9836	125.786	58.3554	73.9191		81.2582	66.9145	111.111	148.649	148.148	46.9897	484	35.7143	702.439	31.746	437.87	57.4018	844.203
35.524	387.342	35.3846	64.133	25.5864	180.328	38.5965	621.302	29.5567	129.179	54.3933	68.2853		141.414	52.8053	102.041	66.6667	172.023	41.791	276.827	52.7578	1172.97	60.7375	780.374	35.0318	784.314
16.129	518.644	44.1826	39.1304	27.7264	202.02	38.0117	192.488	29.8211	61.9469	129.032	163.81		63.4249	60.6654	71.2329	76.3116	95.9693	44.0917	330.424	59.1966	1109.51	25.8824	720.93	49.7336	1226.85
54.0541	327.068	50.8475	272.425	255.738	209.726	54.2522	122.449	27.4725	596.685	85.4701	46.4744		33.8645	61.1916	138.298	50.8772	83.004	50.4451	86.6551	64.6853	1079.08	35.8891	375.479	69.9029	493.088
35.533	510.903	80.8081	209.04	24.1546	548.638	66.2739	1131.87	21.9124	183.007	90.3427	108.197		162.242	62.0301	148.148	79.5699	96.3542	89.8058	601.751	33.8983	1394.81	52.3918	404.558	33.3333	1085.87
40.4984	560.694	35.7815	481.562	93.0931	105.023	49.0694	95.4128	28.626	97.6253	63.0372	92.7318		75.9494	116.46	101.031	55.5556	266.174	59.0406	262.5	60.1266	591.32	33.4928	415.973	48.048	478.175
67.7507	248.718	45.9559	322.44	34.3008	211.806	58.642	919.192	14.5773	37.6106	54.6624	625		41.7335	77.7202	202.279	35.7895	277.67	32.4427	124.851	24.0964	1018.87	27.5387	436.697	364.035	497.253
68.1818	1303.64	72.6744	203.24	46.5839	116.364	48.1928	654.206	40.6504	106.459	126.706	77.7626		71.0059	115.942	92.6217	100	255.061	41.876	594.629	67.4847	183.14	32.3529	393.258	56.9395	44.7761
59.2734	146.751	26.8336	317.117	41.3793	78.5219	38.4615	162	36.5535	185.874	49.8534	53.4759		93.178	151.659	305.389	96.9388	39.7112	32.4074	148.631	35.8209	722.727	47.1014	81.761	147.609	351.032
72.9614	261.663	83.004	251.889	22.8137	205.438	37.4532	111.475	29.5082	198.738	34.965	61.4035		174.009	85.2273	165.541	91.1215	98.1735	48	402.077	25.4777	746.032	34.358	374.214		548.223
35.0318	115.824	42.6966	330.435	122.581	316.062	40.8497	165.888	32.5444	92.1348	95.2381	34.8259		245.902	65.2742	255.618	107.273	224.227	33.8078	392.647	38.1125	888.158	53.1732	427.984		1534.56
40	530	301.98	196.97	50	343.137	64.9762	241.379	31.25	90.9091	66.6667	95.6399		27.5591	62.4	239.203	151.899	51.8359	38.526	574.324	38.8889	1211.17	55.5556	732.308		466.063
46.2329	931.148	51.2367	132.768	64.3564	154.506	58.0431	217.054	16.5975	47.1281	180.952	152.334		23.2558	62.5	86.7347	77.5862	167.315	32.7103	119.332	79.4913	1155.91	40.9836	324.547		785.714
45.9519	188.272	39.3586	257.534	29.6128	102.128	64.5161	211.966	28.6225	189.573	41.2844	85.3392		72.5389	56.1594	73.3333	154.143	381.818	52.9801	316.94	46.0405	648.829	32.6923	121.693		211.094
27.4914	916.388	247.273	191.877	24.1546	191.489	51.5807	80.0654	22.4525	481.081	37.7358	69.4864		126.582	48.3871	134.74	114.286	177.419	62.8099	87.9121	50.6329	1456.65	248.696	142.857		1084.75
28.5088	410.959	183.962	484.262	29.0965	259.494	77.0677	620.787	19.0217	30.0885	33.7838	80.8314		92.5222	67.6329	190.709	50.0808	220.114	50.2283	43.0108	52.1173	1404.11	99.2736	589.08		629.559
56.8807	427.536	39.7727	293.333	70.2479	161.644	93.9227	198.582	26.178	88.7918	47.1869	60.8856		71.2589	58.8235	93.19	110.092	167.857	20.0501	533.21	107.399	883.139	29.1595	429.204		147.399
41.1862	219.858	36.6032	147.7	16.4319	221.709	53.6398	943.396	49.8615	72.5076	37.8151	92.7673		67.0103	75.1634	43.1373	91.2409	238.776	57.2207	540.284	68.323	207.353	49.7018	460.606		657.658
41.0959	349.206	37.7734	298.851	46.8468	149.321	63.5359	217.742	25.1938	61.8182	184.426	236.967		67.5241	45.3125	85.7909	77.0751	288.684	45.6274	392.857	90.2778	707.317	63.9535	289.982		290.795
26.3158	435.135	42.5532	194.268	28.777	133.676	65.1685	469.767	17.9856	67.0017	76.0668	72.0131		87.8378	66.0377	114.558	60.2007	81.25	37.5587	220.202	40.201		378.378	418.06		986.817
33.1384	165.179	47.5504	184.962	42.09	91.1681	99.2063	292.063	32.1782	79.646	73.955	48.4765		170.243	57.6923	467.456	65.2742	241.636	38.0952	306.283	52.795		95.1049	537.859		108.434
51.5464	790.244	83.2	341.709	21.692	296.748	39.924	539.326	33.3919	53.0786	117.347	56		160.131	63.9175	162.85	111.748	214.521	60.241	149.109	131.579		28.3505	268.817		191.104
37.7698	577.726	43.4783	254.808	20.1613	265.347	44.374	274.436		155.65	47.1698	118.467		146.199	83.1025	117.647	89.9796	190.265	40.678	39.7644	77.8443		54.1761	296.912		347.973
36.2473	704.289	71.1462	256.356	14.0845	50.9259	31.1891	222.951		145.963	60.241	182.266		204.082	74.9415	312.775	50.8021	183.908	67.0927	162.963	59.375		26.694	367.537		101.124
34.2612	281.938	45.9559	152.239	30.5344	582.547	55.8376	62.3853		140.704	49.2505	49.1803		70.1468	80.5369	110.169	62.2642	133.333	47.1464	63.4921	37.4787		82.1918	683.128		146.907
31.0078	582.96	23.3051	285.256	21.6346	69.2168	49.7132	230.912		86.2069	64.5756	52.4476		116.981	83.5322	138.554	92.9134	99.1736	36.8664	27.1186	64.9652		56.3636	202.934		161.22
45.082	314.607	47.9339	357.278	19.4647	136.054	58.3333	551.402		211.091	96.6667	256.972		42.4328	68.8406	121.086	91.0345	84.7751	52.5478	420.881	75.1295		77.4059	140.299		1603.9
24.6305	1010.31	62.5	206.128	34.7349	202.341	88.3392	560.44			34.0265	93.4744		146.611	120.968	150.259	118.252	86.6426	69.3642	29.1005	56.7686		70.3422	574.132		272.352
35.343	64.4491	72.5664	679.739	28.169	98.9011	42.8016	463.855			87.1671	93.9511		124.59	91.6272	239.796	98.7868	225.519	38.7324	34.8837	39.6825		156.089	539.604		151.659
46.4037	543.59	53.7897	190.608	49.6183	155.556	44.374	225			37.6712	48.0349		264.659	86.5385	57.5758	88.8158	220.63	24.5399	227.5	43.6782		108.062	142.857		808.354
29.661	493.827	79.0323	115.83	66.6667	350.41	72.4234	1120.52			58.011	195.548			73.6196	90.0901	63.1068	309.045	70.6215	122.94	43.0712		19.8675	861.702		261.157
41.7755	378.446	60.2911	370.588	27.7778	112.57	47.0297	124.812			60.3933	49.2676			64.9718	144.762	97.2424	46.6667	36.0577	150.831	36.9565		56.9801	334.638		214.047
46.1847	184.061	60.4982	99.7191	25.2809	381.89	103.56	351.852			62.9252	368.932			47.486	88.647	93.3573	114.068	63.4921	445.122	52.9801		56.5371	1166.02		656.25
114.833	225	26.1324	223.361	18.4332	339.196	42.9907	81.0811			52.4691	54.5145			70.122	86.5385	81.3743	80.5153	81.6832	620.112	50.9804		31.7003	675.676		101.19
37.1094	381.862	41.5225	231.317	41.1523	138.728	60.4575	171.157				95.082			76.9231	94.1385	70.3625	176.755	23.2198	179.032	50.7812		216.667	246.575		156.475
24.5747	149.626	59.2417	82.658	33.2481	185.263	38.6266	855.932				88.1834			127.09	61.0932	83.0116	281.167	66.4452	263.074	41.7362		53.6131	355.14		565.574
31.5068	884.615	56.6038	109.504	44.6429	98.5325	68.8406	472.34				84.1655			60.6586	152.258	78.9474	155.556	45.977	352.518	95.6938		48.5714	461.538		769.841
49.9109		104.67	189.189	29.2553	91.358	67.8733	297.101				66.9856			85.2459	176.113	85.2713	103.118	32.1361	539.535	61.2691		38.5675	177.134		380.463
53.3881		32.4324	93.7973	35.2423	73.7705	53.8244	441.077				108.333			33.2594	75.7315	84.0108	170.32	59.4512	76.9231	70.5128		82.5147	379.205		549.451
23.4987		37.037	249.191	39.823	247.093	116.337	982.935				100.952				149.123	75.9219	164.3	35.2113	99.0783	40.1338		69.8529	317.38		597.243
36.3036		48.3092	270.936	46.875	170.576	44.7368	482.143				75.8514				97.0537	61.3772	166.667	23.0496	88.9831	69.0909		88	189.953		724.28
47.0588		120.664	145.985	26.5487		51.8293	694.805				111.111				78.5498	52.0231	110.507	41.7246	89.4118	25.5403		36.6748	762.557		223.301
51.7241		43.0108	121.905	78.3582		52.506	97.7597				99.5851				150.268	52.3364	246.914	50.3356	15.748	32.7511		40.6504	645.714		1031.25
62.9771		160.665	295.337	24.7934		46.3415	66.9291				158.192				141.753	76.6871	206.468	34.413	150	52.7183			140.138		652.815
25.463		25.1799	139.175	26.2295		41.6667	156.83				43.7063				137.536	110.016	121.457	24.3902	220.588	67.0732			204.678		760.791
60.5565		47.4453	253.943	39.4161		55.3746	647.687				84.0841				98.9583	71.0744	107.843	52.3883	106.589	60.3774			824.147		221.739
30.8123		41.958	245.652	29.5276		38.4615	320.463				57.4163				131.488	85.8995	87.8553	44.7531	153.285	95.2381			476.027		691.489
29.703		67.2646	149.013	31.5985		51.2295	428.235				84.2697				109.677	48.3871	219.417	26.1044	79.7101	49.3601			586.207		410.579
37.3134		31.8471	377.698			51.1073	324.873				93.4343				93.19	74.4681	110.155	49.0196	191.617	31.6623			379.781		1347.15
34.5679		31.0078	46.5426			59.8592	1022.56				76.4706				94.7581	76.1062	138.824	37.7358	376.771	64.2202			795.139		492.063
45.3608		112.36	332.162			58.5106	285.714				72.1393				78.3133	89.0269	137.072	39.7112		72.0721			189.362		222.494
165.017		43.5374	164.835			43.2612	728.507				91.4634				145.39	114.796	237.668	46.0048		43.5572			595.801		846.847
54.5977		32.2981	50			69.7674	96.6057				55.207				64.1822	67.1141	143.182	33.3333		56.7485			588.462		578.947
		44.4915	382.979			181.416	366.316				100					63.2653	128.44	56.9536		36.7454			217.125		340.909
		71.4286	168.103			47.0779	274.788									68.4932	219.802	52.6316		93.8628			325.052		708.494
		37.037	106.667			48.2234	119.705									59.6491	96.1538	23.8501		56.3798			962.264		722.513
		75.4717	182.143			81.6327	490.196									265.306	151.466	67.0732		64.9351			591.837		88.8889
		41.2844	310.606			52.8634	596.154									35.7143	126.761	48.062		40.2685			682.54		1343.07
		28.5714	383.693			72.4638	88.8325									92.6276	166.667	73.6544					964.912		592.105
		74.2358	216			46.1997	1222.22									96.8801	198.02	52.1042					171.901
		52.4862	213.115			42.2961	66.2651									49.6	89.6861	41.1348
		22.9885	44.3686			41.1862	59.0219									45.7746	179.641	33.101
		36.9128	78.6948			23.7288	253.456									52.6316	316.484	37.037
		83.0769	497.297			27.5862	557.692									61.0998	175.115	46.3378
		41.9048	460.227			57.0175	240.331									121.086	143.872	36.4238
		47.1545	110.883			57.3913	268.722									16.4706	93.5673	44.9438
		27.5	90.3614			46.0526	213.918									104.869	146.199	31.405
		53.3088	343.023			94.8012	854.545									99.3151	165.289	43.8931
		114.943	295.858			41.6667										72.8863	170.435	43.75
		168.865	190.196			24.5902										89.8058	226.766	47.9574
		60.6061	37.037			43.5835										74.3243	185.738	52.3139
		272.414	203.747			49.5283										114.173	152.632	36.3985
		54.7264	342.105			61.1354										58.2278	87.6923	40
		32.3575	220.779			82.8025										96.0549	120.805	57.3477
		36.63	341.837													129.915	180.804	28.1385
		65.8363	314.465													146.067	137.809	40.4762
		48.1203	205.832													44.6927	150.877	51.7711
		34.4203	279.63													114.007	143.288	52.795
		95.7944	350.427													157.143	118.78	19.3424
		50.1044	358.834													226.744	201.566
		38.7755	277.457													133.69
		63.4921	311.538													125.874
		39.2157	178.771													43.578
		105.263														67.9012
		28.6807														86.0058
		110.119														65.3358
		38.9049														86.7159
		32.7613														193.939
		72.7763														148.532
		27.7778														64.5161

## Sheet: 7A Infected
sta-1 Control	sta-1 Dc	ceh-18 Control	ceh-18 Dc
12.305	67.366	3.357	22.982
18.156	42.379	3.333	10.471
13.037	52.715	21.884	10.167
14.214	29.423	7.534	17.391
12.971	46.361	10.214	9.375
11.438	14.054	10.947	7.702
15.363	131.225	0.49	13.844
10.795	111.789	3.676	14.767
10.541	60.233	14.352	19.372
12.207	16.086	13.675	16.803
4.819	31.217	11.475	6.444
13.166	78.571	5.757	10.026
13.088	75.066	7.336	6.719
6.977	12.997	4.244	14.262
7.111	82.128	6.006	12.096
9.018	48.241	6.165	12.098
9.883	16.016	6.838	0.766
16.774	11.795	12.051	2.321
13.518	60.88	8.786	25.066
2.493	5.892	11.915	8.296
7.564	39.219	22.798	2.358
15.571	51.985	35.22	10.945
17.057	99.754	9.693	6.375
10.031	93.617	5.231	14.858
18.927	20.09	7.589	9.653
9.972	16.371	5.187	38.997
18.594	62.418	7.806	6.017
9.686	54.728	8.596	9.459
13.232	85.258	7.692	13.906
3.425	79.574	8.185	6.239
10.843	90.805	3.521	22.989
12.092	52.101	8.629	5.972
3.125	69.686	5.162	20.643
11.18	49.005	6.029	38.235
12.475	83.206	8.627	3.39
10.744	23.288	7.362	27.027
10.426	53.086	13.03	26.239
12.5	53.033	13.953	3.855
15.774	81.59	9.43	8.057
11.613	37.755	14.046	11.816
10.682	114.007	6.214	28.644
13.595	105.656	8.073	11.017
16.071	114.379	7.195	21.449
9.641	53.982	9.387	23.195
15.405	71.348	17.581	10.707
5.567	133.333	18.672	40.476
9.663	111.159	7.205	33.985
4.176	100.28	4.286	30.616
20	81.993	8.761	30.015
2.966	29.559	10.137	50.217
7.436	42.254	5.365	21.656
12.626	38.095	8.752	14.855
3.346	34.363	11.052	34.873
12.354	87.584	10.56	63.333
15.407	69.565	5.9	9.397
16.99	5.431	17.197	3.185
13.152	17.627	9.346	9.726
8.592	50	6.613	23.102
10.518	78.927	7.479	9.134
17.123	11.79		16.846
1.329	16.279		13.295
14.261	122.364		18.155
2.182	12.8		8.449
10.152	1.719
11.194	108.202
9.981	40.62
10.463	69.917
7.012	38.086
18.246	31.777
13.379	13.189
11.285	112.075
5.8	88.154
9.462	97.321
17.85	30.12
3.017	49.301
6.358	61.062
9.865	36.745
12.844	0.562
22.018	50.409
22.426	25.152
16.667	59.733
2.062
11.229
0.758
14.428
10.166
9.587
14.286
15.599
20.946
24.462
12.462
13.772
10.992
3.125
14.987
13.474
13.665
0.474
11.444
16.977
2.667
21.037
9.222
11.519

## Sheet: 7A Osmotic
sta-1	sta-2	ceh-18	cpsf-2
19.84	14.24	19.67	0.84
0.62	15.83	12.74	15.05
2.04	24.54	15.61	0.92
19.33	17.13	18.21	0.22
16.48	38.3	7.19	14.03
19.38	27.93	47.84	1.35
27.09	16.93	9.48	0.54
15.41	24.91	12.27	1.13
9.26	21.32	18.52	0.47
14.43	19.63	18.52	2.57
3.78	23.36	17	1.35
18.36	23.83	17	0.75
26.54	16.45	12.48	4.49
51.32	10.24	20.9	1.75
15.3	26.26	6.69	22.26
16.67	27.48	23.27	15.33
24.05	16.67	17.21	1.4
8.69	20.98	16.19	1.89
33.96	11.69	22.57	6.8
7.87	13.55	17.59	13.24
23.23	16.2	17.61	3.11
13.52	12.52	15.92	0.47
12.38	26.13	14.96	0.45
0.64	16.76	27.32	1.45
32.9	20.11	17.3	0.79
11.3	20.71	15.33	0.26
11.66	42.42	15.65	1.94
12.02	18.1	13.34	3.8
11.72	18.87	17.4	0.4
25.28	19.19	24.67	1.72
12.2	27.39	12.16	0.52
9.42	22.35	18.04	0.32
10.2	12.55	20.13	1.95
51.23	22.74	19.12	0.77
29.89	28.98	12.55	3.23
10.97	16.44	14.27	2.64
17.95	17.67	20.63	6.31
18.86	20.3	14.59	1.29
19.19	19.97	12.21	1.29
4.81	36.64	17.5	0.44
26.67	11.58	22.56	8.24
16.76	20.11	14.49	0.74
20.61	21.06	16.58	6.42
17.97	15.94	6.21	2.04
58.4	16.21	0.84	1.31
23.7	17.62	18.92	1.06
11.48	23.05	10.57	0.8
11.23	17.76	12.87	2.4
14.81	27.03	33.23	5.61
7.26	4.95	14.2	1.29
11.59	23.79	16.83	7.85
17.16	25.78	19.25	0.28
13.9	28.18	24.6	3.12
19.55	24.41	24.17	12.31
14.49	13.12		1.05
18.36	17.22		2
29.43	32.34		11.45
10.49	28.89		4.7
2.43	13.84		6.23
14.95	19.85		32.52
10.03	34.05		4.59
20.08	22.06		1.3
20.37	16.87		5.77
19.47	25.13		3.15
17.72	27.59		2.71
15.1	15.29		29.67
9.27	26.16
16.08	30.2
14.24	32.15
19.05	24.68
11.81	40.57
13.85	40.07
27.94	31.01
0.53	27.98
25	20.29
31.46	9.79
12.31	21.3
23.17	9.33
15.02
9.3
13.96
15.07
25.24
11.15
10.76
17.23
18.61
12.04
14.52
24.62
19.08
25.35
7.81
15.21
19.31
19.31
12.93
8.9
13.57
27.31
18.45
32.14
18.65
18
11.24
31.19
10.94
15.11
19.88
32.63
21.76
7.34
15.37
37.31
3.48
12.25
32.49
23.77
24.71
9.96
14.37
28.73
22.29
26.29
17.44
13.38
25.85
9.73

## Sheet: 7A GPA-12(gof)
sta-1	sta-2	ceh-18
43.81	10.4	21.05
64.66	16.31	24.91
107.95	17.41	26.04
30.16	38.43	5.76
40.59	12.94	28.57
47.34	22.29	20.44
12.33	7.02	21.15
42.08	12.28	33.84
20.15	19.14	19.4
26.48	10.97	35.73
52.16	13.84	19.12
3.42	8.94	25.54
105.78	9.44	21.54
97.12	12.77	24.7
49.3	9.27	27.67
73.56	13.94	23.14
68.22	12.09	32.14
52.35	3.07	27.94
49.56	4.89	21.94
57.85	15.94	49.05
48.31	14.32	17.73
64.78	7.87	30.97
65.99	11.48	23.22
64.61	8.52	15.04
52.65	15.84	30.77
45.8	17.67	28.84
41.71	2.8	26.18
72.21	39.11	46.15
55.28	12.27	39.07
7.57	7.03	31.59
63.14	12.58	42.24
80.83	10.76	23.89
73.85	9.11	4.92
71.75	13.92	35.63
48.89	19.91	26.99
65.11	23.03	38.06
58.47	69.17	30.51
45.04	11.28	4.95
42.43	29.53	33.89
63.38	16.58	23.57
45.9	41.6	25.98
50.82	11.46	7.54
70.51	27.15	28.78
61.36	4.12	29.48
41.65	7.38	18.79
64.39	9.82	33
59.71	13.87	20.07
70.58	16.24	42.77
42.36	9.23	15.91
45.25	18.49	3.57
74.07	3.52	49.55
46.77	12.79	37.26
61.25	17.36	28.62
90.26	17.05	61.7
75.85	9.22	3.23
59.8	12.22	17.17
38.72		23.52
87.55		32.76
70.67		38.06
63.23
69.31
47.75

## Sheet: 7A epidermis
sta-1	sta-2	ceh-18
19.26	23.78	7.96
40.09	6.12	15.78
84.73	7.38	4.54
28.44	7.74	23.75
55.64	10.45	19.83
19.7	9.89	12.63
38.92	4.81	17.88
43.37	4.3	19.97
29.24	44.93	15.75
44.73	12.6	12.35
28.22	21.19	23.02
64.74	20.07	15.76
22.38	22.48	29.06
47.88	40.06	20.58
36.59	30.35	16.43
43.72	7.2	18.35
22.89	2.16	23.45
21.9	12.58	20.36
33.29	4.72	8.12
17.06	16.7	12.31
22	22.21	5.43
17.25	13.92	22.04
33.47	5.95	11.64
63.1	12.6	11.93
58.35	6.84	10.74
30.05	43.58	9.36
48.25	10.69	50.24
37.95	24.78	20.26
37.73	21.86	25.95
23.39	13.62	61.02
50.95	6.04	20.42
77.83	8.04	6.25
29.29	8.82	50.96
33.15	11.36	14.56
35.13	5.9	7.03
14.68	6.26	93.03
11.34	21.73	32.03
16.81	9.27	32.04
28.84	7.91	23.27
17.22	9.92	38.59
41.94	8.25	39.64
25.87	8.24	25.87
26.77	17	30.87
	12.46	16.48
	13.56	28.07
	8.06	10.73
	3.98
	3.92
	7.11
	57.71

[truncated: 13 more sheets:  S1A, S1B, S1C, S3AB, S3C, S4A, Fig3, S2C, S5B, S2A, S2B, S4B, S5A]
